# Supplementary material for: Genomic and transcriptomic analyses of Phytophthora cinnamomi reveal complex genome architecture, expansion of pathogenicity factors, and host-dependent gene expression profiles
Source: Front Microbiol. 2024 Aug 15;15:1341803. doi: 10.3389/fmicb.2024.1341803 (PMC11357935; doi:10.3389/fmicb.2024.1341803)
Supplement: Supplementary file 4 [file Table_3.XLSX]

## Sheet: Pc2113
Supplementary Table 3. Pc2113 and Pc2109 effectors predicted using EffectorP 3.0.
Protein ID	Funcitonal annotation	Ontology term	Region	Single-copy core ortholog	OG7457	OG904	OG-Pc2113	EffectorP 3.0 prediction
Pc2113T1C00000625g0000070.1	"Unknown protein"		GSR					Apoplastic effector
Pc2113T1C00000625g0000070.2	"Unknown protein"		In-between					Apoplastic effector
Pc2113T1C00002249g0000340.1	"Unknown protein"		GSR					Apoplastic effector
Pc2113T1C00002702g0000140.1	"Sarcosine oxidase"		GSR		TRUE			Apoplastic effector
Pc2113T1C00000522g0000050.1	"Cutin hydrolase"	GO:0016787,GO:0050525	In-between		TRUE			Apoplastic effector
Pc2113T1C00000522g0000080.1	"Cutin hydrolase"	GO:0016787,GO:0050525	In-between					Apoplastic effector
Pc2113T1C00002590g0000170.1	"Cutin hydrolase"	GO:0016787,GO:0050525	GDR		TRUE			Apoplastic effector
Pc2113T1C00002591g0000050.1	"Cutin hydrolase"	GO:0050525,GO:0016787	In-between		TRUE			Apoplastic effector
Pc2113T1C00002591g0000140.1	"Cutin hydrolase"	GO:0016787,GO:0050525	GSR		TRUE			Apoplastic effector
Pc2113T1C00003100g0001090.1	"Cutinase"	GO:0016787	ND			TRUE		Apoplastic effector
Pc2113T1C00002975g0000920.1	"Pectinesterase"	GO:0030599,GO:0045490,GO:0045330,GO:0042545,GO:0016787	In-between		TRUE			Apoplastic effector
Pc2113T1C00002589g0001640.1	"Endo-1,4-beta-xylanase 4"	GO:0004553,GO:0045493,GO:0031176,GO:0008152,GO:0016787,GO:0005975,GO:0016798	In-between		TRUE			Cytoplasmic effector
Pc2113T1C00002212g0000140.1	"Cell 12A endoglucanase"	GO:0000272,GO:0004553,GO:0008810	In-between		TRUE			Apoplastic effector
Pc2113T1C00002212g0000150.1	"Cell 12A endoglucanase"	GO:0000272,GO:0008810,GO:0004553	In-between		TRUE			Apoplastic effector
Pc2113T1C00002324g0000130.1	"Cell 12A endoglucanase"	GO:0008810,GO:0004553,GO:0000272	In-between		TRUE			Apoplastic effector
Pc2113T1C00002589g0000930.1	"Xyloglucan-specific endo-beta-1"	GO:0008810,GO:0004553,GO:0000272	GSR		TRUE			Apoplastic effector
Pc2113T1C00002589g0000940.1	"Xyloglucan-specific endo-beta-1,4-glucanase 1"	GO:0004553,GO:0008152,GO:0016787,GO:0000272,GO:0009405,GO:0008810,GO:0033946,GO:0005975,GO:0016798	ND			TRUE		Apoplastic effector
Pc2113T1C00002589g0000950.1	"Cell 12A endoglucanase"	GO:0004553,GO:0008810,GO:0000272	GDR		TRUE			Apoplastic effector
Pc2113T1C00002589g0000970.1	"Cell 12A endoglucanase"	GO:0004553,GO:0008810,GO:0000272	In-between					Apoplastic effector
Pc2113T1C00002770g0000210.1	"Ricin B-type lectin domain-containing protein"	GO:0016787,GO:0005975,GO:0004553	In-between		TRUE			Cytoplasmic effector
Pc2113T1C00002770g0000440.1	"Ricin B-type lectin domain-containing protein"	GO:0004553,GO:0016787,GO:0005975	ND		TRUE			Cytoplasmic effector
Pc2113T1C00002783g0000430.1	"Ricin B-type lectin domain-containing protein"	GO:0005975,GO:0016787,GO:0004553	GSR					Cytoplasmic effector
Pc2113T1C00002891g0001000.1	"Glycoside hydrolase"	GO:0016787	In-between		TRUE			Apoplastic effector
Pc2113T1C00002891g0001250.1	"Arabinogalactan endo-beta-1,4-galactanase"	GO:0008152,GO:0016798,GO:0031218,GO:0015926,GO:0016787	GSR	TRUE	TRUE			Apoplastic effector
Pc2113T1C00002491g0000730.1	"Arabinan endo-1,5-alpha-L-arabinosidase"	GO:0046558,GO:0031222,GO:0004553,GO:0005975	GSR					Apoplastic effector
Pc2113T1C00002491g0000740.1	"Arabinan endo-1,5-alpha-L-arabinosidase"	GO:0005975,GO:0031222,GO:0046558,GO:0004553	In-between					Apoplastic effector
Pc2113T1C00002491g0000780.1	"Arabinan endo-1,5-alpha-L-arabinosidase"	GO:0005975,GO:0004553,GO:0046558,GO:0031222	GDR		TRUE			Apoplastic effector
Pc2113T1C00002491g0000790.1	"Arabinan endo-1,5-alpha-L-arabinosidase"	GO:0005975,GO:0004553,GO:0046558,GO:0031222	In-between		TRUE			Apoplastic effector
Pc2113T1C00002753g0000440.1	"Arabinan endo-1,5-alpha-L-arabinosidase"	GO:0005975,GO:0031222,GO:0046558,GO:0004553	GSR					Apoplastic effector
Pc2113T1C00002753g0000490.1	"Arabinan endo-1,5-alpha-L-arabinosidase"	GO:0046558,GO:0031222,GO:0004553,GO:0005975	In-between					Apoplastic effector
Pc2113T1C00002785g0000350.1	"Arabinan endo-1,5-alpha-L-arabinosidase"	GO:0005975,GO:0016787,GO:0031222,GO:0046558,GO:0004553	GSR					Apoplastic effector
Pc2113T1C00002611g0000550.1	"Mannan endo-1,4-beta-mannosidase, putative"	GO:0016787,GO:0005975,GO:0016798,GO:0004553,GO:0008152	GSR					Apoplastic effector
Pc2113T1C00032541g0000220.1	"Mannan endo-1,4-beta-mannosidase, putative"	GO:0008152,GO:0004553,GO:0016798,GO:0005975,GO:0016787	In-between					Apoplastic effector
Pc2113T1C00001501g0000050.1	"ArabFuran-catal domain-containing protein"	GO:0031221,GO:0046556,GO:0019566	In-between		TRUE			Apoplastic effector
Pc2113T1C00001501g0000060.1	"ArabFuran-catal domain-containing protein"	GO:0019566,GO:0046556,GO:0031221	GDR		TRUE			Apoplastic effector
Pc2113T1C00003141g0000450.1	"ArabFuran-catal domain-containing protein"	GO:0031221,GO:0046556,GO:0019566	GSR			TRUE		Apoplastic/cytoplasmic effector
Pc2113T1C00003155g0000020.2	"ArabFuran-catal domain-containing protein"	GO:0046556,GO:0019566,GO:0031221	GDR		TRUE			Apoplastic effector
Pc2113T1C00003155g0000090.1	"ArabFuran-catal domain-containing protein"	GO:0019566,GO:0046556,GO:0031221	In-between		TRUE			Apoplastic effector
Pc2113T1C00002452g0000040.1	"Exoglucanase 1"	GO:0005975,GO:0030245,GO:0004553	In-between		TRUE			Apoplastic effector
Pc2113T1C00002507g0000690.1	"Exoglucanase 1"	GO:0005975,GO:0030245,GO:0004553	In-between		TRUE			Apoplastic effector
Pc2113T1C00002507g0000710.1	"Exoglucanase 1"	GO:0016798,GO:0005975,GO:0030248,GO:0016787,GO:0005576,GO:0000272,GO:0016162,GO:0030245,GO:0004553,GO:0008152	GDR		TRUE			Apoplastic effector
Pc2113T1C00002931g0000250.1	"Exoglucanase 1, putative"	GO:0005975,GO:0004553,GO:0030245	In-between		TRUE			Apoplastic effector
Pc2113T1C00002933g0000030.1	"Exoglucanase 1, putative"	GO:0005975,GO:0004553,GO:0030245	GSR		TRUE			Apoplastic effector
Pc2113T1C00000872g0000340.1	"Amb_all domain-containing protein"	GO:0016829	In-between		TRUE			Apoplastic effector
Pc2113T1C00001147g0000080.1	"Amb_all domain-containing protein"	GO:0016829	In-between					Apoplastic effector
Pc2113T1C00001147g0000090.1	"Amb_all domain-containing protein"	GO:0016829	In-between					Apoplastic effector
Pc2113T1C00001147g0000180.1	"Amb_all domain-containing protein"	GO:0016829	GSR					Apoplastic effector
Pc2113T1C00001147g0000190.1	"Amb_all domain-containing protein"	GO:0016829	In-between					Apoplastic effector
Pc2113T1C00001147g0000210.1	"Amb_all domain-containing protein"	GO:0016829	In-between		TRUE			Apoplastic effector
Pc2113T1C00001178g0000020.1	"Pectate lyase"	GO:0016829	In-between					Apoplastic effector
Pc2113T1C00001178g0000070.1	"Pectin lyase"	GO:0016829	GSR		TRUE			Apoplastic effector
Pc2113T1C00002230g0000350.1	"Amb_all domain-containing protein"	GO:0016829	In-between					Apoplastic effector
Pc2113T1C00002417g0000190.1	"Amb_all domain-containing protein"	GO:0016829	ND					Apoplastic effector
Pc2113T1C00002417g0000200.1	"Amb_all domain-containing protein"	GO:0016829	In-between					Apoplastic effector
Pc2113T1C00002491g0000720.1	"Amb_all domain-containing protein"	GO:0016829	In-between		TRUE			Apoplastic effector
Pc2113T1C00002491g0000770.1	"Amb_all domain-containing protein"	GO:0016829	GSR		TRUE			Apoplastic effector
Pc2113T1C00002261g0000240.1	"Pectate lyase"	GO:0030570,GO:0005576	In-between		TRUE			Apoplastic effector
Pc2113T1C00002444g0000220.1	"Pectate lyase"	GO:0030570,GO:0005576	In-between					Apoplastic effector
Pc2113T1C00002444g0000240.1	"Pectate lyase"	GO:0030570,GO:0005576,GO:0016829	GDR					Apoplastic/cytoplasmic effector
Pc2113T1C00002589g0001670.1	"Pectate lyase"	GO:0030570,GO:0005576	GSR		TRUE			Apoplastic effector
Pc2113T1C00002589g0001680.1	"Pectate lyase"	GO:0030570,GO:0005576	GDR		TRUE			Apoplastic/cytoplasmic effector
Pc2113T1C00002609g0000420.1	"Pectate lyase"	GO:0045490,GO:0030570,GO:0005576	In-between		TRUE			Cytoplasmic/apoplastic effector
Pc2113T1C00002815g0000290.1	"Pectate lyase"	GO:0030570,GO:0005576	GDR		TRUE			Cytoplasmic effector
Pc2113T1C00002815g0000300.1	"Pectate lyase"	GO:0005576,GO:0030570	GSR		TRUE			Cytoplasmic/apoplastic effector
Pc2113T1C00002815g0000310.1	"Pectate lyase"	GO:0030570,GO:0005576	GSR		TRUE			Cytoplasmic/apoplastic effector
Pc2113T1C00002815g0000320.1	"Pectate lyase"	GO:0005576,GO:0030570	GDR		TRUE			Apoplastic/cytoplasmic effector
Pc2113T1C00003100g0001000.1	"Pectate lyase"	GO:0005576,GO:0030570	In-between					Apoplastic effector
Pc2113T1C00003100g0001010.1	"Pectate lyase"	GO:0005576,GO:0030570	In-between					Apoplastic effector
Pc2113T1C00000169g0000030.1	"Secreted RxLR effector protein RXLR-C08"	GO:0009405,GO:0044177,GO:0005576	GSR					Apoplastic effector
Pc2113T1C00000183g0000060.1	"Calmodulin"	GO:0005509	In-between					Cytoplasmic effector
Pc2113T1C00000193g0000110.1	"Calmodulin"	GO:0005509	In-between					Cytoplasmic effector
Pc2113T1C00000359g0000360.1	"Avr1b-1 avirulence-like protein"	GO:0005576	In-between					Cytoplasmic effector
Pc2113T1C00000377g0000140.1	"Unknown protein"		In-between					Cytoplasmic effector
Pc2113T1C00000583g0000190.1	"Unknown protein"		In-between					Cytoplasmic effector
Pc2113T1C00000678g0000190.1	"Unknown protein"		GSR					Cytoplasmic effector
Pc2113T1C00000678g0000210.1	"Unknown protein"		GDR					Cytoplasmic/apoplastic effector
Pc2113T1C00000678g0000220.1	"Unknown protein"		GDR					Cytoplasmic/apoplastic effector
Pc2113T1C00000678g0000230.1	"Unknown protein"		GDR					Cytoplasmic/apoplastic effector
Pc2113T1C00000678g0000240.1	"Unknown protein"		In-between					Cytoplasmic/apoplastic effector
Pc2113T1C00000678g0000250.1	"Unknown protein"		GSR					Cytoplasmic/apoplastic effector
Pc2113T1C00000678g0000260.1	"Unknown protein"		GSR					Cytoplasmic effector
Pc2113T1C00000843g0000060.1	"Avr1b-1 avirulence-like protein"		In-between					Cytoplasmic effector
Pc2113T1C00000857g0000030.1	"Unknown protein"		In-between		TRUE			Cytoplasmic effector
Pc2113T1C00000865g0000110.1	"RxLR effector protein"		GSR					Cytoplasmic effector
Pc2113T1C00000872g0000150.1	"Kazal-like domain-containing protein"	GO:0016021,GO:0016020	GSR		TRUE			Cytoplasmic effector
Pc2113T1C00000994g0000080.1	"RxLR effector"	GO:0005576	GSR					Cytoplasmic effector
Pc2113T1C00000994g0000140.1	"RxLR effector protein Avh240"	GO:0005576,GO:0020002,GO:0009405,GO:0033644,GO:0016020	GSR					Cytoplasmic effector
Pc2113T1C00001027g0000140.1	"RxLR effector protein"	GO:0005576	In-between					Cytoplasmic effector
Pc2113T1C00001080g0000200.1	"RxLR effector protein SFI4"	GO:0009405,GO:0042025,GO:0005576,GO:0030430	In-between		TRUE			Cytoplasmic effector
Pc2113T1C00001099g0000250.1	"Avr1b-1 avirulence-like protein"	GO:0005576	GSR					Cytoplasmic effector
Pc2113T1C00001270g0000130.1	"Avh14"	GO:0005576	In-between					Cytoplasmic effector
Pc2113T1C00001272g0000060.1	"Secreted RxLR effector peptide protein, putative"	GO:0005576	In-between					Cytoplasmic effector
Pc2113T1C00001272g0000150.1	"Unknown protein"		GSR					Cytoplasmic effector
Pc2113T1C00001433g0000010.1	"Avr2 family secreted RxLR effector peptide protein, putative"	GO:0005576	GDR					Cytoplasmic effector
Pc2113T1C00001505g0000050.1	"RxLR effector protein"	GO:0005576	GSR			TRUE		Cytoplasmic effector
Pc2113T1C00001511g0000200.1	"Unknown protein"		GSR		TRUE			Cytoplasmic effector
Pc2113T1C00001523g0000040.1	"RxLR-like protein"		GDR					Apoplastic effector
Pc2113T1C00001579g0000030.1	"RxLR effector protein PSR1"	GO:0005576,GO:0042025,GO:0009405	In-between					Cytoplasmic effector
Pc2113T1C00001653g0000040.1	"Avh14"	GO:0005576	In-between					Cytoplasmic effector
Pc2113T1C00001653g0000050.1	"RxLR effector protein Avh52"	GO:0005576,GO:0009405,GO:0042025	In-between					Cytoplasmic effector
Pc2113T1C00001705g0000070.1	"Secreted RxLR effector peptide protein"		GSR					Cytoplasmic effector
Pc2113T1C00001766g0000060.1	"Avr1b-1 avirulence-like protein"	GO:0005576	GSR					Cytoplasmic effector
Pc2113T1C00002226g0000040.1	"Secreted RxLR effector peptide protein, putative"		GDR					Cytoplasmic effector
Pc2113T1C00002226g0000050.1	"Secreted RxLR effector peptide protein, putative"		GDR					Cytoplasmic effector
Pc2113T1C00002228g0000860.1	"Leucine-rich repeat domain, L domain-like"	GO:0016020,GO:0016021	GDR			TRUE		Cytoplasmic effector
Pc2113T1C00002235g0000080.1	"Avirulence (Avh) protein"		GDR					Cytoplasmic effector
Pc2113T1C00002235g0000090.1	"RxLR effector protein PSR2"	GO:0043657,GO:0009405,GO:0005576	GSR					Cytoplasmic effector
Pc2113T1C00002242g0000440.1	"Elongation of very long chain fatty acids protein 2"	GO:0005576	GDR					Cytoplasmic effector
Pc2113T1C00002253g0000100.1	"RXLR_WY domain-containing protein"	GO:0005576	GSR					Cytoplasmic effector
Pc2113T1C00002261g0000580.1	"RxLR effector"	GO:0005576	ND					Cytoplasmic effector
Pc2113T1C00002264g0000050.1	"Leucine-rich repeat-containing protein 40"		In-between					Cytoplasmic effector
Pc2113T1C00002265g0000020.1	"Unknown protein"		In-between					Cytoplasmic effector
Pc2113T1C00002266g0000100.1	"Unknown protein"		GSR			TRUE		Cytoplasmic effector
Pc2113T1C00002267g0000070.1	"RxLR effector protein Avh241"	GO:0005576,GO:0020002,GO:0033644,GO:0016020,GO:0009405	GDR					Cytoplasmic effector
Pc2113T1C00002272g0000200.1	"Calmodulin"	GO:0005509	In-between					Cytoplasmic effector
Pc2113T1C00002273g0000420.1	"Avh233"	GO:0005576	In-between					Cytoplasmic effector
Pc2113T1C00002273g0000490.1	"Avh65"	GO:0005576	GSR					Cytoplasmic effector
Pc2113T1C00002279g0000010.1	"REX2"	GO:0005576	GDR			TRUE		Cytoplasmic effector
Pc2113T1C00002285g0000630.1	"Unknown protein"		In-between					Cytoplasmic effector
Pc2113T1C00002285g0000660.1	"Unknown protein"		In-between					Cytoplasmic effector
Pc2113T1C00002285g0000670.1	"Unknown protein"		ND					Cytoplasmic effector
Pc2113T1C00002324g0000080.1	"RxLR effector protein"	GO:0005576	GSR					Cytoplasmic effector
Pc2113T1C00002332g0000180.1	"Suppressor of necrosis 1"		GSR		TRUE			Cytoplasmic/apoplastic effector
Pc2113T1C00002332g0000190.1	"Suppressor of necrosis 1"		GDR		TRUE			Cytoplasmic effector
Pc2113T1C00002332g0000240.1	"Suppressor of necrosis 1"		In-between			TRUE		Cytoplasmic effector
Pc2113T1C00002332g0000250.1	"Suppressor of necrosis 1"		GDR			TRUE		Cytoplasmic effector
Pc2113T1C00002332g0000380.1	"Suppressor of necrosis 1"		GSR		TRUE			Cytoplasmic effector
Pc2113T1C00002340g0000010.1	"Suppressor of necrosis 1"		In-between		TRUE			Cytoplasmic effector
Pc2113T1C00002340g0000890.1	"Secreted RxLR effector protein PITG_22926"	GO:0009405,GO:0042025,GO:0005576	GDR		TRUE			Cytoplasmic effector
Pc2113T1C00002346g0003380.1	"Unknown protein"		GSR	TRUE	TRUE			Cytoplasmic effector
Pc2113T1C00002358g0000010.1	"RxLR effector protein Avr4"	GO:0005576,GO:0044163,GO:0030430,GO:0042025,GO:0044196	GSR					Cytoplasmic effector
Pc2113T1C00002358g0000380.1	"RxLR effector protein Avr4"	GO:0044163,GO:0005576,GO:0030430,GO:0042025,GO:0044196	GSR					Cytoplasmic effector
Pc2113T1C00002360g0000320.1	"Small cysteine-rich secretory protein 137"		In-between		TRUE			Cytoplasmic effector
Pc2113T1C00002360g0000630.1	"Avh109"		In-between					Cytoplasmic effector
Pc2113T1C00002360g0000680.1	"RxLR effector protein Avh5"	GO:0043657,GO:0009405,GO:0005576	GDR		TRUE			Cytoplasmic effector
Pc2113T1C00002360g0001970.1	"RxLR effector protein PexRD25"	GO:0005576,GO:0009405,GO:0044196,GO:0042025	GDR					Cytoplasmic effector
Pc2113T1C00002362g0000030.1	"RxLR effector protein PSR2"	GO:0005576,GO:0009405,GO:0043657	GDR					Cytoplasmic effector
Pc2113T1C00002364g0000730.1	"Secreted RxLR effector protein PITG_22926"	GO:0005576,GO:0009405,GO:0042025	ND		TRUE			Cytoplasmic effector
Pc2113T1C00002364g0000810.1	"Secreted RxLR effector protein RXLR-C08"	GO:0005576,GO:0009405,GO:0044177	GDR					Apoplastic/cytoplasmic effector
Pc2113T1C00002364g0000920.1	"Secreted RxLR effector protein PITG_22926"	GO:0042025,GO:0009405,GO:0005576	GSR		TRUE			Cytoplasmic effector
Pc2113T1C00002364g0000950.1	"Secreted RxLR effector protein PITG_22926"	GO:0005576,GO:0042025,GO:0009405	GSR		TRUE			Cytoplasmic effector
Pc2113T1C00002377g0000180.1	"RxLR effector protein PexRD2"	GO:0042025,GO:0009405,GO:0005576,GO:0030430	GSR					Cytoplasmic effector
Pc2113T1C00002377g0000290.1	"Secreted RxLR effector peptide protein, putative"	GO:0005576	In-between					Cytoplasmic effector
Pc2113T1C00002381g0000120.1	"Unknown protein"		In-between					Cytoplasmic effector
Pc2113T1C00002381g0000130.1	"Nucleoside diphosphate kinase"	GO:0016310,GO:0016301	GDR					Cytoplasmic effector
Pc2113T1C00002395g0000180.1	"3-methyl-2-oxobutanoate hydroxymethyltransferase"	GO:0000287,GO:0005739,GO:0015940,GO:0003864,GO:0016020,GO:0016021,GO:0016740,GO:0005576,GO:0003824	ND					Cytoplasmic effector
Pc2113T1C00002403g0000280.1	"Unknown protein"		GSR					Cytoplasmic/apoplastic effector
Pc2113T1C00002403g0000290.1	"Unknown protein"		In-between					Cytoplasmic/apoplastic effector
Pc2113T1C00002403g0000330.1	"Unknown protein"		In-between					Cytoplasmic effector
Pc2113T1C00002403g0000350.1	"Unknown protein"		GSR					Cytoplasmic/apoplastic effector
Pc2113T1C00002403g0000360.1	"Unknown protein"		GDR					Cytoplasmic effector
Pc2113T1C00002403g0000620.1	"SCP domain-containing protein"		GSR		TRUE			Cytoplasmic effector
Pc2113T1C00002403g0000630.1	"SCP domain-containing protein"		GSR					Cytoplasmic effector
Pc2113T1C00002403g0000640.1	"SCP domain-containing protein"		GSR		TRUE			Cytoplasmic effector
Pc2113T1C00002403g0000670.1	"SCP domain-containing protein"		In-between					Cytoplasmic effector
Pc2113T1C00002407g0000660.1	"STAS domain-containing protein"	GO:0015116,GO:0008272,GO:0016020,GO:1902358,GO:0016021	GSR					Cytoplasmic effector
Pc2113T1C00002407g0001250.1	"RxLR effector protein 54"	GO:0042025,GO:0009405,GO:0005576,GO:0030430	ND					Cytoplasmic effector
Pc2113T1C00002407g0001290.1	"Avirulence protein 1b"	GO:0005576	GDR					Cytoplasmic effector
Pc2113T1C00002408g0000030.1	"Secreted RxLR effector peptide protein"	GO:0005576	ND		TRUE			Cytoplasmic effector
Pc2113T1C00002408g0000070.1	"RxLR effector protein"		In-between		TRUE			Cytoplasmic effector
Pc2113T1C00002417g0000040.1	"RxL468"		GDR					Cytoplasmic effector
Pc2113T1C00002418g0001020.1	"RxLR effector protein PITG_15127"	GO:0020002,GO:0030430,GO:0005576,GO:0009405,GO:0016020,GO:0033644,GO:0042025	GSR					Cytoplasmic effector
Pc2113T1C00002426g0000440.1	"Avh87"	GO:0005576	GSR					Cytoplasmic effector
Pc2113T1C00002428g0000250.1	"RxLR effector protein"	GO:0005576	GDR					Cytoplasmic effector
Pc2113T1C00002440g0000690.1	"Cystatin-like cysteine protease inhibitor EPIC4"	GO:0005576,GO:0010466,GO:0030414,GO:0004869,GO:0010951,GO:0009405	GSR		TRUE			Cytoplasmic effector
Pc2113T1C00002453g0000010.1	"Avh51"	GO:0005576	GSR		TRUE			Cytoplasmic effector
Pc2113T1C00002466g0000630.1	"Unknown protein"		GSR					Cytoplasmic effector
Pc2113T1C00002468g0000020.1	"Avh304"		In-between					Cytoplasmic effector
Pc2113T1C00002469g0000290.1	"RxLR effector protein"	GO:0005576	GSR					Cytoplasmic effector
Pc2113T1C00002489g0000260.1	"Unknown protein"		GSR			TRUE		Cytoplasmic/apoplastic effector
Pc2113T1C00002541g0000160.1	"RxLR effector protein 24"	GO:0009405,GO:0016020,GO:0033644,GO:0020002,GO:0005576,GO:0033645	In-between		TRUE			Cytoplasmic effector
Pc2113T1C00002541g0000560.1	"RxLR effector protein"	GO:0016021,GO:0016020	GDR		TRUE			Cytoplasmic effector
Pc2113T1C00002541g0001280.1	"Unknown protein"		In-between					Cytoplasmic effector
Pc2113T1C00002549g0000230.1	"RxLR effector protein PSR2"	GO:0005576,GO:0043657,GO:0009405	GSR					Cytoplasmic effector
Pc2113T1C00002609g0000470.1	"Avh87"	GO:0005576	In-between					Cytoplasmic effector
Pc2113T1C00002636g0000810.1	"Unknown protein"		GSR					Cytoplasmic effector
Pc2113T1C00002636g0001930.1	"Secreted RxLR effector peptide protein"		GSR					Cytoplasmic effector
Pc2113T1C00002641g0000010.1	"RxLR effector protein PITG_12737"	GO:0005576,GO:0030430,GO:0009405,GO:0042025	GSR					Cytoplasmic effector
Pc2113T1C00002670g0000650.1	"RxLR effector"		GDR					Cytoplasmic effector
Pc2113T1C00002685g0000010.1	"Avh67"	GO:0005576	GSR					Cytoplasmic effector
Pc2113T1C00002700g0000620.1	"RxLR effector protein Avh23"	GO:0005576,GO:0030430,GO:0042025,GO:0009405	In-between		TRUE			Cytoplasmic effector
Pc2113T1C00002701g0000090.1	"RxLR effector protein Avh23"	GO:0042025,GO:0009405,GO:0005576,GO:0030430	GDR		TRUE			Cytoplasmic effector
Pc2113T1C00002701g0000100.1	"Avr1b-1 avirulence-like protein"	GO:0005576	In-between					Cytoplasmic effector
Pc2113T1C00002702g0000050.1	"Avr1b-1 avirulence-like protein"	GO:0005576	GDR					Cytoplasmic effector
Pc2113T1C00002703g0000140.1	"Secreted RxLR effector protein 21"	GO:0009405,GO:0042025,GO:0030430,GO:0005576	In-between					Cytoplasmic effector
Pc2113T1C00002785g0000170.1	"RxLR effector protein Avh52"	GO:0042025,GO:0009405,GO:0005576	GSR		TRUE			Cytoplasmic effector
Pc2113T1C00002785g0000180.1	"RxLR effector protein Avh23"	GO:0005576,GO:0030430,GO:0042025,GO:0009405	GSR		TRUE			Cytoplasmic effector
Pc2113T1C00002785g0000190.1	"RxLR effector protein Avh23"	GO:0042025,GO:0009405,GO:0030430,GO:0005576	GSR		TRUE			Cytoplasmic effector
Pc2113T1C00002785g0000230.1	"RxLR effector protein Avh52"	GO:0005576,GO:0009405,GO:0042025	In-between		TRUE			Cytoplasmic effector
Pc2113T1C00002790g0001670.1	"RxLR effector protein 24"	GO:0009405,GO:0016020,GO:0033644,GO:0033645,GO:0005576,GO:0020002	In-between		TRUE			Cytoplasmic effector
Pc2113T1C00002790g0001690.1	"Avh192a1"	GO:0005576	GSR			TRUE		Cytoplasmic effector
Pc2113T1C00002794g0000110.1	"Unknown protein"		GSR					Cytoplasmic effector
Pc2113T1C00002794g0000120.1	"Nucleoside diphosphate kinase"	GO:0016310,GO:0016301	In-between					Cytoplasmic effector
Pc2113T1C00002815g0000400.1	"Unknown protein"		GDR					Cytoplasmic effector
Pc2113T1C00002815g0000420.1	"Unknown protein"		In-between					Cytoplasmic effector
Pc2113T1C00002815g0000730.1	"Avirulence protein (Avh)"		GSR					Cytoplasmic effector
Pc2113T1C00002840g0000080.1	"Unknown protein"		In-between					Cytoplasmic effector
Pc2113T1C00002852g0000040.1	"RxLR effector protein Avr4"	GO:0042025,GO:0044196,GO:0005576,GO:0044163,GO:0030430	GSR					Cytoplasmic effector
Pc2113T1C00002861g0000030.1	"Avr1b-1 Avirulence-like protein"	GO:0005576	GDR					Cytoplasmic effector
Pc2113T1C00002861g0000060.1	"Avr1b-1 Avirulence-like protein"	GO:0005576	GDR					Cytoplasmic effector
Pc2113T1C00002891g0000090.1	"Unknown protein"		GDR			TRUE		Cytoplasmic effector
Pc2113T1C00002891g0000290.1	"RxLR effector protein Avh240"	GO:0005576,GO:0020002,GO:0016020,GO:0033644,GO:0009405	In-between					Cytoplasmic effector
Pc2113T1C00002905g0000160.1	"Avirulence (Avh) protein"	GO:0005576	GSR					Cytoplasmic effector
Pc2113T1C00002931g0000170.1	"Avirulence (Avh) protein"	GO:0005576	GDR					Cytoplasmic effector
Pc2113T1C00002938g0000070.1	"Avirulence protein 1b"	GO:0005576	GDR					Cytoplasmic effector
Pc2113T1C00002938g0000130.1	"Unknown protein"		GDR			TRUE		Cytoplasmic effector
Pc2113T1C00002938g0000150.1	"Unknown protein"		GSR			TRUE		Cytoplasmic effector
Pc2113T1C00002938g0000210.1	"Unknown protein"		ND					Cytoplasmic effector
Pc2113T1C00002944g0000330.1	"Secreted RxLR effector peptide protein, putative"	GO:0005576	In-between					Cytoplasmic effector
Pc2113T1C00002959g0000450.1	"Nudix hydrolase domain-containing protein"	GO:0016787	GDR		TRUE			Cytoplasmic effector
Pc2113T1C00002971g0000350.1	"Unknown protein"		In-between		TRUE			Cytoplasmic effector
Pc2113T1C00002973g0000380.1	"Avh137"	GO:0005576	In-between		TRUE			Cytoplasmic effector
Pc2113T1C00002973g0000390.1	"Avh77"	GO:0005576	In-between		TRUE			Cytoplasmic effector
Pc2113T1C00002975g0000580.1	"Unknown protein"		In-between					Cytoplasmic effector
Pc2113T1C00002975g0001130.1	"RxLR effector protein"	GO:0005576	GDR					Cytoplasmic effector
Pc2113T1C00002984g0000150.1	"Avh51"	GO:0005576	GSR		TRUE			Cytoplasmic effector
Pc2113T1C00003030g0000030.1	"Unknown protein"		GDR					Cytoplasmic effector
Pc2113T1C00003063g0000290.1	"Avh242"		GSR					Cytoplasmic effector
Pc2113T1C00003063g0000340.1	"Unknown protein"		GSR					Cytoplasmic effector
Pc2113T1C00003063g0000360.1	"Unknown protein"		GSR					Cytoplasmic effector
Pc2113T1C00003063g0000370.1	"Unknown protein"		GSR					Cytoplasmic effector
Pc2113T1C00003082g0000030.1	"Unknown protein"		GSR					Cytoplasmic effector
Pc2113T1C00003100g0000480.1	"CDK-activating kinase assembly factor MAT1"	GO:0016301,GO:0016310	GSR					Cytoplasmic effector
Pc2113T1C00003102g0000360.1	"Avr2 family secreted RxLR effector peptide protein, putative"	GO:0005576	GDR					Cytoplasmic effector
Pc2113T1C00003106g0000270.1	"Avh196"		GSR					Cytoplasmic effector
Pc2113T1C00003141g0000230.1	"RxLR effector protein"	GO:0005576	GDR					Cytoplasmic effector
Pc2113T1C00003211g0000060.1	"RxLR effector protein"	GO:0005576	ND					Cytoplasmic effector
Pc2113T1C00032541g0000190.1	"Unknown protein"		In-between					Cytoplasmic effector
Pc2113T1C00032572g0000130.1	"Avirulence (Avh) protein"	GO:0005576	In-between					Cytoplasmic effector
Pc2113T1C00032636g0000010.1	"Secreted RxLR effector peptide protein, putative"		GSR					Cytoplasmic effector
Pc2113T1C00000074g0000120.1	"RanBP2-type domain-containing protein"	GO:0046872	GSR					Cytoplasmic effector
Pc2113T1C00000136g0000110.1	"Unknown protein"		GDR			TRUE		Cytoplasmic effector
Pc2113T1C00000146g0000050.1	"Outer dynein arm protein 1"	GO:0005737,GO:0036157,GO:0042995,GO:0036158,GO:0005856,GO:0060294,GO:0005515,GO:0005929	In-between		TRUE			Cytoplasmic effector
Pc2113T1C00000223g0000110.1	"GOLD domain-containing protein"	GO:0016021,GO:0016020	In-between					Cytoplasmic effector
Pc2113T1C00000223g0000330.1	"EGF-like domain, extracellular"	GO:0006644,GO:0016746	In-between					Apoplastic effector
Pc2113T1C00000255g0000060.1	"Serine/threonine-protein phosphatase"	GO:0000166,GO:0016021,GO:0046034,GO:0005524,GO:0006139,GO:0090305,GO:0005509,GO:0006811,GO:0015986,GO:0106307,GO:0046961,GO:0005576,GO:1902600,GO:0016787,GO:0008408,GO:0046933,GO:0106306,GO:0004721,GO:0016020,GO:0006470,GO:0004722,GO:0033180,GO:0003676	GSR		TRUE			Apoplastic/cytoplasmic effector
Pc2113T1C00000499g0000160.1	"Extracellular protease inhibitor 1"	GO:0004867,GO:0005576,GO:0048046,GO:0030414,GO:0009405,GO:0010951,GO:0140403,GO:0010466	GSR					Cytoplasmic/apoplastic effector
Pc2113T1C00000499g0000180.1	"Extracellular protease inhibitor 10"	GO:0030414,GO:0010951,GO:0009405,GO:0005576,GO:0004867,GO:0010466	GDR					Cytoplasmic effector
Pc2113T1C00000499g0000220.1	"Proteasome subunit alpha type"	GO:0000502	In-between					Cytoplasmic/apoplastic effector
Pc2113T1C00000516g0000090.1	"Proteasome subunit alpha type"	GO:0000502	In-between					Cytoplasmic/apoplastic effector
Pc2113T1C00000516g0000100.1	"Proteasome subunit alpha type"	GO:0000502	GSR					Cytoplasmic/apoplastic effector
Pc2113T1C00000516g0000110.1	"Proteasome subunit alpha type"	GO:0000502	GDR					Cytoplasmic/apoplastic effector
Pc2113T1C00000543g0000050.1	"CTD kinase subunit alpha"	GO:0005576,GO:0016301,GO:0016310,GO:0009405	GSR					Apoplastic effector
Pc2113T1C00000543g0000200.1	"CTD kinase subunit alpha"	GO:0009405,GO:0016301,GO:0005576,GO:0016310	In-between					Apoplastic effector
Pc2113T1C00000583g0000090.1	"Myosin"	GO:0003774,GO:0016459,GO:0003779,GO:0000166,GO:0035091,GO:0005524	In-between					Apoplastic/cytoplasmic effector
Pc2113T1C00000607g0000190.1	"Unknown protein"		ND					Apoplastic/cytoplasmic effector
Pc2113T1C00000607g0000240.1	"Unknown protein"		In-between		TRUE			Apoplastic effector
Pc2113T1C00000625g0000090.1	"Chitin-binding type-4 domain-containing protein"		GSR				TRUE	Apoplastic effector
Pc2113T1C00000625g0000460.1	"Unknown protein"		GSR		TRUE			Apoplastic effector
Pc2113T1C00000625g0000470.1	"Extracellular protease inhibitor 1"	GO:0010466,GO:0048046,GO:0030414,GO:0140403,GO:0009405,GO:0010951,GO:0005576,GO:0004867	GDR					Apoplastic effector
Pc2113T1C00000625g0000480.1	"Unknown protein"		GSR		TRUE			Apoplastic effector
Pc2113T1C00000782g0000130.1	"Peptidase S1 domain-containing protein"	GO:0006508,GO:0004252,GO:0009405	In-between					Apoplastic effector
Pc2113T1C00000835g0000050.1	"Cellulase domain-containing protein"	GO:0004553,GO:0008152,GO:0016787,GO:0005975,GO:0016798	In-between					Apoplastic effector
Pc2113T1C00000841g0000020.1	"Cystatin-like cysteine protease inhibitor EPIC3"	GO:0030414,GO:0009405,GO:0010951,GO:0004869,GO:0010466,GO:0005576	In-between		TRUE			Apoplastic effector
Pc2113T1C00000872g0000050.1	"Serine/threonine-protein kinase drkB"	GO:0016310,GO:0016301	In-between		TRUE			Apoplastic/cytoplasmic effector
Pc2113T1C00000872g0000070.1	"Metalloendopeptidase"	GO:0008233,GO:0004222,GO:0008270,GO:0006508,GO:0008237,GO:0046872,GO:0016787	GSR		TRUE			Cytoplasmic effector
Pc2113T1C00000872g0000110.1	"Medium-chain specific acyl-CoA dehydrogenase"	GO:0016491,GO:0050660,GO:0016627,GO:0003995,GO:0055114	GDR					Apoplastic effector
Pc2113T1C00000872g0000130.1	"Kazal-like domain-containing protein"		GSR		TRUE			Cytoplasmic effector
Pc2113T1C00000872g0000140.1	"Kazal-like serine protease inhibitor domain-containing protein"		GDR					Cytoplasmic effector
Pc2113T1C00000872g0000240.1	"Serine protease trypsin protein"	GO:0008233,GO:0006508,GO:0046983	In-between		TRUE			Apoplastic effector
Pc2113T1C00000923g0000360.1	"Tyrosinase_Cu-bd domain-containing protein"	GO:0016491,GO:0016020,GO:0016021,GO:0055114	GDR					Apoplastic effector
Pc2113T1C00000928g0000010.1	"Polygalacturonase"	GO:0008152,GO:0004650,GO:0016787,GO:0016798,GO:0005975	GSR					Apoplastic effector
Pc2113T1C00000929g0000070.1	"Carbohydrate esterase"	GO:0030248,GO:0005975,GO:0005576	In-between		TRUE			Apoplastic/cytoplasmic effector
Pc2113T1C00000946g0000130.1	"Amino Acid/Auxin Permease (AAAP) Family"	GO:0016020,GO:0016021	GSR					Apoplastic effector
Pc2113T1C00000979g0000030.1	"Glucosidase 2 subunit beta"	GO:0006491,GO:0005783	In-between		TRUE			Cytoplasmic effector
Pc2113T1C00001027g0000350.1	"Ribonuclease"	GO:0090502,GO:0003723,GO:0033897	ND		TRUE			Apoplastic effector
Pc2113T1C00001044g0000030.1	"GOLD domain-containing protein"	GO:0016021,GO:0016020	GSR					Cytoplasmic effector
Pc2113T1C00001102g0000410.1	"ACT domain-containing protein"	GO:0009094,GO:0005506,GO:0016714,GO:0055114,GO:0004497,GO:0009072,GO:0004664	GDR					Cytoplasmic effector
Pc2113T1C00001178g0000020.2	"Amb_all domain-containing protein"	GO:0016829	GSR					Cytoplasmic/apoplastic effector
Pc2113T1C00001178g0000030.1	"Amb_all domain-containing protein"	GO:0016829	In-between			TRUE		Apoplastic effector
Pc2113T1C00001186g0000090.1	"Rhamnogalacturonan endolyase"	GO:0102210,GO:0016837,GO:0005576,GO:0003824,GO:0030246,GO:0005975,GO:0016829	In-between		TRUE			Apoplastic effector
Pc2113T1C00001211g0000070.1	"Metallopeptidase, catalytic domain"		GDR		TRUE			Apoplastic effector
Pc2113T1C00001249g0000020.1	"ABC1 domain-containing protein"		In-between					Apoplastic/cytoplasmic effector
Pc2113T1C00001287g0000050.1	"Calreticulin"	GO:0005509,GO:0046872,GO:0005783,GO:0006457,GO:0051082,GO:0005788	In-between		TRUE			Cytoplasmic effector
Pc2113T1C00001343g0000020.1	"ADP-dependent glucokinase"	GO:0016773,GO:0016310,GO:0005975,GO:0016301,GO:0006096	GSR					Cytoplasmic effector
Pc2113T1C00001343g0000030.1	"Alpha/Beta hydrolase fold"	GO:0052689,GO:0016787,GO:0046872	ND					Apoplastic/cytoplasmic effector
Pc2113T1C00001343g0000040.1	"Alpha/Beta hydrolase fold"	GO:0052689,GO:0046872,GO:0016787	GDR					Apoplastic/cytoplasmic effector
Pc2113T1C00001343g0000090.1	"Alpha/Beta hydrolase fold"	GO:0046872,GO:0016787,GO:0016020,GO:0016021,GO:0052689	GDR					Apoplastic/cytoplasmic effector
Pc2113T1C00001343g0000100.1	"Alpha/Beta hydrolase fold"	GO:0052689,GO:0046872,GO:0016787	GSR					Apoplastic effector
Pc2113T1C00001347g0000220.1	"Peptidyl-prolyl cis-trans isomerase"	GO:0016853,GO:0003755,GO:0000413,GO:0006457	GDR		TRUE			Apoplastic effector
Pc2113T1C00001347g0000290.1	"Phosphodiesterase"	GO:0016020,GO:0016021,GO:0007165,GO:0046872,GO:0016787,GO:0004114,GO:0008081	In-between			TRUE		Cytoplasmic effector
Pc2113T1C00001420g0000140.1	"ANK_REP_REGION domain-containing protein"		GSR				TRUE	Cytoplasmic effector
Pc2113T1C00001434g0000060.1	"Tenascin-N"	GO:0097442,GO:0005178,GO:0031012,GO:0005575,GO:0003674,GO:0007409,GO:0033689,GO:1905240,GO:0045668,GO:0005576,GO:1990026,GO:0062023,GO:0043025,GO:0043005,GO:0007160,GO:0005615,GO:0070593,GO:0009986,GO:0042802,GO:0002076,GO:1990138,GO:2001223	In-between		TRUE			Apoplastic effector
Pc2113T1C00001492g0000140.1	"Unknown protein"		GDR				TRUE	Cytoplasmic effector
Pc2113T1C00001505g0000090.1	"Calreticulin"	GO:0006457,GO:0051082,GO:0005788,GO:0005509,GO:0005783	GSR		TRUE			Cytoplasmic effector
Pc2113T1C00001511g0000170.1	"Unknown protein"		ND					Cytoplasmic effector
Pc2113T1C00001512g0000280.1	"ANK_REP_REGION domain-containing protein"	GO:0016021,GO:0016020	GDR					Cytoplasmic effector
Pc2113T1C00001536g0000140.1	"Temptin"	GO:0005186,GO:0005576	GSR	TRUE	TRUE			Apoplastic effector
Pc2113T1C00001579g0000160.1	"Unknown protein"		In-between		TRUE			Cytoplasmic effector
Pc2113T1C00001583g0000010.1	"Unknown protein"		GDR					Apoplastic effector
Pc2113T1C00001653g0000150.1	"S4 RNA-binding domain-containing protein"	GO:0003723,GO:0019843	In-between		TRUE			Apoplastic effector
Pc2113T1C00001777g0000100.1	"Beta-glucan synthesis-associated protein SKN1"		In-between					Apoplastic effector
Pc2113T1C00001777g0000110.1	"Beta-glucan synthesis-associated protein SKN1"		GSR					Apoplastic effector
Pc2113T1C00001789g0000040.1	"Neutral zinc metallopeptidase"		GSR		TRUE			Cytoplasmic effector
Pc2113T1C00001833g0000020.1	"Voltage-gated ion channel superfamily"	GO:0005267,GO:0071805,GO:0006811,GO:0016021,GO:0006813,GO:0016020	GSR					Cytoplasmic effector
Pc2113T1C00001859g0000090.1	"Unknown protein"		GSR					Cytoplasmic effector
Pc2113T1C00002202g0000690.1	"Dolichyl-diphosphooligosaccharide--protein glycosyltransferase subunit 1"	GO:0008250,GO:0016021,GO:0016020,GO:0005783,GO:0005789,GO:0006486	GDR		TRUE			Cytoplasmic effector
Pc2113T1C00002203g0000170.1	"Dolichyl-diphosphooligosaccharide--protein glycosyltransferase subunit 1"	GO:0016020,GO:0016021,GO:0008250,GO:0005789,GO:0005783,GO:0006486	In-between		TRUE			Cytoplasmic effector
Pc2113T1C00002212g0000550.1	"Unknown protein"		GSR					Cytoplasmic effector
Pc2113T1C00002212g0000770.1	"Cytochrome b5 heme-binding domain-containing protein"	GO:0012505,GO:0016020	In-between	TRUE	TRUE			Cytoplasmic effector
Pc2113T1C00002220g0000420.1	"HTH CENPB-type domain-containing protein"	GO:0003676,GO:0003677	In-between			TRUE		Cytoplasmic effector
Pc2113T1C00002220g0000570.1	"Elicitin"	GO:0009405,GO:0005576,GO:0034053	GDR					Apoplastic effector
Pc2113T1C00002220g0000580.1	"Elicitin-like protein"	GO:0009405,GO:0005576,GO:0034053	In-between	TRUE	TRUE			Apoplastic effector
Pc2113T1C00002226g0000270.1	"Tryptophanyl-tRNA synthetase"	GO:0006418,GO:0006412,GO:0004830,GO:0016874,GO:0005524,GO:0006436,GO:0004812,GO:0000166	GDR		TRUE			Apoplastic effector
Pc2113T1C00002228g0000190.1	"SCP domain-containing protein"		GDR		TRUE			Cytoplasmic effector
Pc2113T1C00002228g0000210.1	"SCP domain-containing protein"		In-between					Cytoplasmic effector
Pc2113T1C00002228g0000290.1	"SCP domain-containing protein"		In-between			TRUE		Cytoplasmic effector
Pc2113T1C00002228g0000420.1	"Cyclic AMP-dependent transcription factor ATF-1"		GDR		TRUE			Cytoplasmic effector
Pc2113T1C00002235g0000250.1	"Elicitin"	GO:0005576,GO:0034053,GO:0009405	In-between					Apoplastic effector
Pc2113T1C00002238g0000120.1	"Glycoprotein-N-acetylgalactosamine 3-beta-galactosyltransferase 1"	GO:0016020,GO:0016021,GO:0016757,GO:0016740	GDR		TRUE			Cytoplasmic effector
Pc2113T1C00002238g0000220.2	"Carbonic anhydrase"	GO:0008270,GO:0046872,GO:0004089,GO:0016829	In-between				TRUE	Cytoplasmic effector
Pc2113T1C00002246g0000060.1	"Apple domain-containing protein"	GO:0006508,GO:0005576	GSR					Apoplastic effector
Pc2113T1C00002246g0000080.1	"Apple domain-containing protein"	GO:0005576,GO:0006508	GDR					Apoplastic/cytoplasmic effector
Pc2113T1C00002246g0000330.1	"WD40-repeat-containing domain"		In-between					Cytoplasmic effector
Pc2113T1C00002246g0000580.1	"Alpha,alpha-trehalose-phosphate synthase (UDP-forming)"	GO:0003825,GO:0016757,GO:0016740,GO:0003824,GO:0005992	GSR					Cytoplasmic effector
Pc2113T1C00002247g0000030.1	"Protein disulfide-isomerase"	GO:0016853,GO:0005783,GO:0003756,GO:0005788	In-between		TRUE			Cytoplasmic effector
Pc2113T1C00002247g0000360.1	"Unknown protein"		GSR				TRUE	Cytoplasmic effector
Pc2113T1C00002249g0000350.1	"Unknown protein"		GDR		TRUE			Apoplastic effector
Pc2113T1C00002249g0000430.1	"Glycoside hydrolase, family 5, conserved site"	GO:0016798,GO:0005975,GO:0016787,GO:0008152,GO:0004553	GSR					Apoplastic effector
Pc2113T1C00002249g0000860.1	"Titin isoform N2B"	GO:0005524,GO:0006468,GO:0004672	In-between					Apoplastic effector
Pc2113T1C00002249g0000940.1	"Titin isoform N2B"	GO:0006468,GO:0005524,GO:0004672	In-between					Apoplastic effector
Pc2113T1C00002249g0001010.1	"Titin isoform N2B"	GO:0004672,GO:0005524,GO:0006468	In-between					Apoplastic effector
Pc2113T1C00002249g0001030.1	"Titin isoform N2B"	GO:0006468,GO:0005524,GO:0004672	GSR					Apoplastic effector
Pc2113T1C00002253g0000310.1	"Mitogen-activated protein kinase kinase 1"	GO:0016301,GO:0016310	In-between					Cytoplasmic effector
Pc2113T1C00002253g0000730.1	"DDE Tnp4 domain-containing protein"	GO:0046872	In-between					Cytoplasmic effector
Pc2113T1C00002255g0000090.1	"AAA domain-containing protein"	GO:0005783,GO:0005635,GO:0005524	GSR		TRUE			Cytoplasmic effector
Pc2113T1C00002255g0001090.1	"Cysteine-rich protein"		GDR					Cytoplasmic/apoplastic effector
Pc2113T1C00002255g0001180.1	"Mesencephalic astrocyte-derived neurotrophic factor homolog"	GO:0042417,GO:0031175,GO:0070050,GO:0001963,GO:0045202,GO:0005783,GO:0005576,GO:0007275	In-between	TRUE	TRUE			Cytoplasmic effector
Pc2113T1C00002259g0001220.1	"Glutathione peroxidase"	GO:0016491,GO:0004602,GO:0006979,GO:0098869,GO:0055114,GO:0004601	GDR		TRUE			Cytoplasmic effector
Pc2113T1C00002261g0000040.1	"Apple domain-containing protein"	GO:0005576,GO:0006508	GSR					Apoplastic effector
Pc2113T1C00002263g0000020.1	"Unknown protein"		GDR				TRUE	Apoplastic effector
Pc2113T1C00002268g0000090.1	"Cytochrome b561 domain-containing protein"	GO:0016021,GO:0016020	In-between		TRUE			Apoplastic effector
Pc2113T1C00002268g0000200.1	"Peptidyl-prolyl cis-trans isomerase"	GO:0006457,GO:0000413,GO:0003755,GO:0016853	GSR		TRUE			Cytoplasmic/apoplastic effector
Pc2113T1C00002269g0000050.1	"Peptidyl-prolyl cis-trans isomerase"	GO:0006457,GO:0000413,GO:0016853,GO:0003755	In-between					Cytoplasmic effector
Pc2113T1C00002272g0000120.1	"ABC1 domain-containing protein"		GSR			TRUE		Apoplastic/cytoplasmic effector
Pc2113T1C00002272g0000130.1	"ABC1 domain-containing protein"		In-between			TRUE		Apoplastic/cytoplasmic effector
Pc2113T1C00002273g0000150.1	"Unknown protein"		GSR		TRUE			Apoplastic effector
Pc2113T1C00002273g0000180.1	"Stretch-activated cation channel Mid1"	GO:0005262,GO:0098703	GSR					Apoplastic effector
Pc2113T1C00002273g0000210.1	"Protein disulfide-isomerase domain"	GO:0003756,GO:0016853	In-between					Cytoplasmic effector
Pc2113T1C00002274g0000120.1	"Unknown protein"		GSR					Cytoplasmic effector
Pc2113T1C00002320g0000670.1	"Elicitor-like transglutaminase"	GO:0016755	In-between					Apoplastic effector
Pc2113T1C00002322g0000050.1	"Peptidase S1 domain-containing protein"	GO:0009405,GO:0004252,GO:0006508	GSR		TRUE			Apoplastic effector
Pc2113T1C00002323g0000320.1	"Quercetin-dioxygenase"	GO:0055114,GO:0051213	GSR					Apoplastic/cytoplasmic effector
Pc2113T1C00002324g0000020.1	"Calmodulin"	GO:0005509	In-between		TRUE			Cytoplasmic effector
Pc2113T1C00002332g0000230.1	"Protein kinase domain-containing protein"	GO:0004672,GO:0005524,GO:0016020,GO:0016021,GO:0006468	In-between					Apoplastic effector
Pc2113T1C00002332g0000290.1	"EGF-like domain-containing protein"		GDR		TRUE			Apoplastic effector
Pc2113T1C00002335g0000560.1	"Peptidase_M14 domain-containing protein"	GO:0008270,GO:0006508,GO:0004181	In-between		TRUE			Cytoplasmic/apoplastic effector
Pc2113T1C00002335g0001140.1	"Pept_C1 domain-containing protein"	GO:0008234,GO:0006508	ND	TRUE	TRUE			Apoplastic effector
Pc2113T1C00002335g0001360.1	"Sel-1 2 protein"	GO:0016021,GO:0016020	GSR					Cytoplasmic effector
Pc2113T1C00002335g0001620.1	"Protein TOS1"	GO:0000324,GO:0008150,GO:0003674,GO:0009277,GO:0005576,GO:0071944	GSR		TRUE			Apoplastic effector
Pc2113T1C00002335g0001720.1	"Stromal cell-derived factor 2"	GO:0016020	In-between	TRUE	TRUE			Cytoplasmic effector
Pc2113T1C00002335g0001810.1	"Glucosidase 2 subunit beta"	GO:0005783,GO:0006491	In-between		TRUE			Cytoplasmic effector
Pc2113T1C00002337g0000270.1	"Extracellular protease inhibitor 10"	GO:0030414,GO:0010951,GO:0009405,GO:0005576,GO:0010466,GO:0004867	GSR		TRUE			Apoplastic effector
Pc2113T1C00002337g0000830.1	"Unknown protein"		GSR			TRUE		Cytoplasmic effector
Pc2113T1C00002339g0000220.1	"Unknown protein"		GSR					Apoplastic effector
Pc2113T1C00002339g0000610.1	"Tenascin-X"		GSR	TRUE	TRUE			Cytoplasmic/apoplastic effector
Pc2113T1C00002339g0000880.1	"Ventral vesicle protein"		ND					Cytoplasmic/apoplastic effector
Pc2113T1C00002339g0001260.1	"PA14 domain-containing protein"	GO:0016021,GO:0007154	In-between					Apoplastic effector
Pc2113T1C00002340g0000100.1	"Unknown protein"		GDR			TRUE		Apoplastic effector
Pc2113T1C00002342g0000420.1	"Small secreted protein"		GDR					Apoplastic effector
Pc2113T1C00002346g0002370.1	"Sodium channel protein type 4 subunit alpha"	GO:0006812,GO:0034765,GO:0019228,GO:0005886,GO:0016020,GO:0005248,GO:0005244,GO:0005216,GO:0005261,GO:0005887,GO:0100001,GO:0015871,GO:0086010,GO:0006813,GO:0016021,GO:0006814,GO:0030424,GO:0055085,GO:0035725,GO:0006811,GO:0005272,GO:0001518	In-between					Cytoplasmic effector
Pc2113T1C00002346g0002660.1	"Protein disulfide-isomerase"	GO:0003756,GO:0016853	GDR		TRUE			Cytoplasmic effector
Pc2113T1C00002350g0000240.1	"Crinkler effector protein 108"	GO:0005576,GO:0003677,GO:0009405,GO:0042025	GDR					Cytoplasmic effector
Pc2113T1C00002350g0000580.1	"PKS_ER domain-containing protein"	GO:0016491,GO:0055114	GSR					Apoplastic effector
Pc2113T1C00002350g0000590.1	"PKS_ER domain-containing protein"	GO:0055114,GO:0016491	GSR					Apoplastic effector
Pc2113T1C00002350g0000620.1	"Protein kinase domain-containing protein"	GO:0004672,GO:0016021,GO:0006468,GO:0005524,GO:0016020	In-between		TRUE			Apoplastic effector
Pc2113T1C00002360g0000270.1	"Expansin-like EG45 domain-containing protein"	GO:0016020,GO:0016021	GDR					Apoplastic effector
Pc2113T1C00002360g0000350.1	"Polygalacturonase"	GO:0008152,GO:0016787,GO:0004650,GO:0005975,GO:0016798	GSR					Apoplastic effector
Pc2113T1C00002360g0000460.1	"Cysteine-rich protein"		GSR					Apoplastic/cytoplasmic effector
Pc2113T1C00002360g0000470.1	"Alpha/Beta hydrolase fold"	GO:0016787,GO:0046872,GO:0016020,GO:0052689,GO:0016021	GDR					Apoplastic effector
Pc2113T1C00002360g0000480.1	"Cysteine-rich protein"		In-between					Apoplastic/cytoplasmic effector
Pc2113T1C00002360g0000590.1	"HPr(Ser) kinase/phosphorylase, N-terminal domain-like"	GO:0016301,GO:0016310	In-between		TRUE			Apoplastic effector
Pc2113T1C00002360g0000780.1	"Phospholipase A2, putative"	GO:0006644,GO:0050482,GO:0005576,GO:0004623,GO:0005509,GO:0016042	GSR		TRUE			Cytoplasmic effector
Pc2113T1C00002360g0001080.1	"Unknown protein"		GSR					Cytoplasmic effector
Pc2113T1C00002364g0000140.1	"P-loop containing nucleoside triphosphate hydrolase"	GO:0046872,GO:0016787,GO:0003676,GO:0005524,GO:0006801	In-between					Cytoplasmic effector
Pc2113T1C00002364g0000160.1	"P-loop containing nucleoside triphosphate hydrolase"	GO:0006801,GO:0005524,GO:0003676,GO:0016787,GO:0046872	GDR					Apoplastic effector
Pc2113T1C00002364g0001050.1	"Endopolygalacturonase"	GO:0008152,GO:0016798,GO:0005975,GO:0016787,GO:0004650	GDR					Cytoplasmic effector
Pc2113T1C00002364g0001060.1	"Polygalacturonase"	GO:0008152,GO:0016798,GO:0005975,GO:0016787,GO:0004650	GDR					Apoplastic effector
Pc2113T1C00002375g0000030.1	"Unknown protein"		GSR					Apoplastic effector
Pc2113T1C00002377g0000380.1	"Peptidase S1 domain-containing protein"	GO:0006508,GO:0004252,GO:0009405	GSR	TRUE	TRUE			Apoplastic effector
Pc2113T1C00002377g0000390.1	"Peptidase S1 domain-containing protein"	GO:0004252,GO:0006508,GO:0009405	GSR					Apoplastic effector
Pc2113T1C00002381g0000170.1	"Serine/threonine-protein kinase drkB"	GO:0016310,GO:0016301	In-between		TRUE			Apoplastic/cytoplasmic effector
Pc2113T1C00002381g0000180.1	"Metalloendopeptidase"	GO:0004222,GO:0008233,GO:0008270,GO:0006508,GO:0046872,GO:0016787,GO:0008237	In-between		TRUE			Apoplastic/cytoplasmic effector
Pc2113T1C00002381g0000230.1	"Kazal-like domain-containing protein"		GSR		TRUE			Cytoplasmic effector
Pc2113T1C00002381g0000240.1	"Kazal-like serine protease inhibitor domain-containing protein"		GSR					Cytoplasmic effector
Pc2113T1C00002381g0000250.1	"Kazal-like domain-containing protein"	GO:0016020,GO:0016021	In-between		TRUE			Cytoplasmic effector
Pc2113T1C00002381g0000280.1	"Pectate lyase"	GO:0030570,GO:0005576	GSR			TRUE		Apoplastic effector
Pc2113T1C00002381g0000300.1	"Pectate lyase"	GO:0005576,GO:0030570,GO:0016829	In-between			TRUE		Cytoplasmic/apoplastic effector
Pc2113T1C00002395g0000460.1	"CBM1 domain-containing protein"	GO:0005576,GO:0030248,GO:0005975	GDR		TRUE			Cytoplasmic effector
Pc2113T1C00002395g0000500.1	"ER membrane protein complex subunit 8/9"		GDR		TRUE			Apoplastic effector
Pc2113T1C00002395g0000660.1	"Feruloyl esterase"	GO:0045493,GO:0030600,GO:0005576	In-between					Apoplastic effector
Pc2113T1C00002397g0000810.1	"Unknown protein"		In-between		TRUE			Apoplastic effector
Pc2113T1C00002397g0000930.1	"Unknown protein"		GDR		TRUE			Cytoplasmic effector
Pc2113T1C00002397g0000930.2	"Unknown protein"		GSR		TRUE			Cytoplasmic effector
Pc2113T1C00002398g0000200.1	"60S ribosomal export protein NMD3"	GO:0015031,GO:0005737,GO:0005634,GO:0043023	GDR		TRUE			Cytoplasmic effector
Pc2113T1C00002401g0000170.1	"SCP domain-containing protein"		GSR					Cytoplasmic effector
Pc2113T1C00002403g0000270.1	"Unknown protein"		GDR					Apoplastic/cytoplasmic effector
Pc2113T1C00002403g0000600.1	"SCP domain-containing protein"		In-between	TRUE	TRUE			Cytoplasmic effector
Pc2113T1C00002403g0000610.1	"SCP domain-containing protein"		In-between		TRUE			Cytoplasmic effector
Pc2113T1C00002403g0000680.1	"SCP domain-containing protein"		GDR					Apoplastic effector
Pc2113T1C00002405g0000320.1	"Mitochondrial inner membrane protease subunit"	GO:0016787,GO:0005743,GO:0016020,GO:0008233,GO:0008236,GO:0006508,GO:0042720,GO:0033108,GO:0005739,GO:0006465,GO:0006627	GSR		TRUE			Apoplastic effector
Pc2113T1C00002405g0000580.1	"Protein disulfide-isomerase domain"	GO:0003756,GO:0005783,GO:0016853	GSR		TRUE			Cytoplasmic effector
Pc2113T1C00002407g0000340.1	"RlpA-like double-psi beta-barrel domain"	GO:0016020,GO:0016021	In-between			TRUE		Apoplastic effector
Pc2113T1C00002407g0000350.1	"Expansin-YoaJ"	GO:0005576,GO:0005618	In-between		TRUE			Apoplastic effector
Pc2113T1C00002409g0000060.1	"Chaperone DnaJ"	GO:0046872,GO:0031072,GO:0005524,GO:0051082,GO:0006457,GO:0009408	GDR		TRUE			Cytoplasmic effector
Pc2113T1C00002414g0000070.1	"SCP-like extracellular protein"		In-between					Cytoplasmic effector
Pc2113T1C00002417g0000250.1	"Protein kinase domain-containing protein"	GO:0006468,GO:0018108,GO:0005524,GO:0004672,GO:0004713	GDR					Cytoplasmic effector
Pc2113T1C00002418g0000060.1	"Protein kinase domain-containing protein"	GO:0004713,GO:0004672,GO:0006468,GO:0018108,GO:0005524	In-between					Cytoplasmic effector
Pc2113T1C00002418g0000230.1	"WD_REPEATS_REGION domain-containing protein"	GO:0016020,GO:0016021	GSR	TRUE	TRUE			Cytoplasmic effector
Pc2113T1C00002418g0000530.1	"LMWPc domain-containing protein"	GO:0016020,GO:0016021	In-between	TRUE	TRUE			Cytoplasmic effector
Pc2113T1C00002418g0001280.1	"Elicitin"	GO:0009405,GO:0005576,GO:0034053	GSR		TRUE			Cytoplasmic effector
Pc2113T1C00002418g0001290.1	"PLC-like phosphodiesterase, TIM beta/alpha-barrel domain"	GO:0006629,GO:0008081	In-between		TRUE			Cytoplasmic effector
Pc2113T1C00002418g0001710.1	"RanBP2-type domain-containing protein"	GO:0046872	GSR		TRUE			Cytoplasmic effector
Pc2113T1C00002418g0002680.1	"Elicitin"	GO:0034053,GO:0005576,GO:0009405	In-between		TRUE			Apoplastic effector
Pc2113T1C00002420g0000150.1	"Peptidase S1 domain-containing protein"	GO:0008236,GO:0016787,GO:0004252,GO:0006508,GO:0009405,GO:0008233	GSR				TRUE	Cytoplasmic effector
Pc2113T1C00002420g0001090.1	"Carbohydrate-binding protein, putative"	GO:0009405,GO:0005576,GO:0034053	In-between					Apoplastic effector
Pc2113T1C00002420g0001170.1	"Unknown protein"		GSR					Cytoplasmic effector
Pc2113T1C00002422g0000010.1	"Unknown protein"		In-between				TRUE	Cytoplasmic effector
Pc2113T1C00002422g0000130.1	"ACT domain-containing protein"	GO:0005506,GO:0009094,GO:0004664,GO:0009072,GO:0055114,GO:0004497,GO:0016714	GSR					Cytoplasmic effector
Pc2113T1C00002423g0000210.1	"Glutathione S-transferase, N-terminal domain family protein"	GO:0016740	In-between					Apoplastic effector
Pc2113T1C00002423g0000220.1	"Glutathione S-transferase, N-terminal domain family protein"	GO:0016740	GSR					Apoplastic effector
Pc2113T1C00002426g0000080.1	"Cell wall protein YJL171C"	GO:0005783,GO:0009277,GO:0005886,GO:0016020,GO:0003674,GO:0031225,GO:0008150,GO:0005739	GSR		TRUE			Apoplastic effector
Pc2113T1C00002426g0001030.1	"Thioredoxin domain-containing protein"	GO:0016209,GO:0016491,GO:0098869,GO:0051920,GO:0055114	GSR	TRUE	TRUE			Cytoplasmic effector
Pc2113T1C00002426g0001250.1	"Protein kinase domain-containing protein"	GO:0004672,GO:0016021,GO:0006468,GO:0005524,GO:0016020	In-between					Apoplastic effector
Pc2113T1C00002426g0001270.1	"TKL protein kinase"	GO:0016310,GO:0016301,GO:0004672,GO:0005524,GO:0016020,GO:0016021,GO:0006468	In-between					Apoplastic effector
Pc2113T1C00002428g0000020.1	"Protein kinase domain-containing protein"	GO:0004672,GO:0016021,GO:0006468,GO:0005524,GO:0016020	In-between					Apoplastic effector
Pc2113T1C00002430g0001180.1	"Small cysteine-rich secretory protein 142"		In-between					Apoplastic/cytoplasmic effector
Pc2113T1C00002430g0001190.1	"GH131_N domain-containing protein"		GSR		TRUE			Apoplastic effector
Pc2113T1C00002434g0000260.1	"AAA domain-containing protein"	GO:0005783,GO:0005635,GO:0005524	GDR		TRUE			Cytoplasmic effector
Pc2113T1C00002440g0000500.1	"Extracellular cystatin-like protease inhibitor"		In-between					Cytoplasmic/apoplastic effector
Pc2113T1C00002440g0000700.1	"Cystatin-like cysteine protease inhibitor EPIC3"	GO:0030414,GO:0010951,GO:0004869,GO:0009405,GO:0010466,GO:0005576	GSR					Apoplastic effector
Pc2113T1C00002444g0000230.1	"Pectate lyase"	GO:0016829,GO:0030570,GO:0005576	GSR					Cytoplasmic/apoplastic effector
Pc2113T1C00002454g0000280.1	"Cellulase domain-containing protein"	GO:0005975,GO:0016798,GO:0016787,GO:0008152,GO:0004553	GDR					Cytoplasmic effector
Pc2113T1C00002456g0000230.1	"Peptidase M3 family"		In-between		TRUE			Apoplastic effector
Pc2113T1C00002456g0000300.1	"ABC transporter domain-containing protein"	GO:0016021,GO:0005524,GO:0016020,GO:0000166	ND					Apoplastic effector
Pc2113T1C00002462g0000220.1	"DNA replication licensing factor MCM5"	GO:0016020,GO:0016021	GDR					Apoplastic effector
Pc2113T1C00002466g0000910.1	"Unknown protein"		GSR					Apoplastic effector
Pc2113T1C00002466g0001350.1	"PA domain-containing protein"	GO:0016020,GO:0016021	GDR		TRUE			Cytoplasmic effector
Pc2113T1C00002468g0003110.1	"Pre-mRNA-splicing factor syf2"	GO:0005634,GO:0006397	GSR					Cytoplasmic effector
Pc2113T1C00002468g0003600.1	"Luminal-binding protein"	GO:0000166,GO:0005783,GO:0005524	In-between	TRUE	TRUE			Cytoplasmic effector
Pc2113T1C00002469g0000110.1	"Oxidored_FMN domain-containing protein"	GO:0003824,GO:0055114,GO:0010181,GO:0016491	GSR					Cytoplasmic effector
Pc2113T1C00002485g0000150.1	"Acyltransferase family"	GO:0016746,GO:0016740,GO:0016021,GO:0016020	In-between		TRUE			Apoplastic effector
Pc2113T1C00002485g0000200.1	"Acyltransferase family"	GO:0016021,GO:0016020,GO:0016746,GO:0016740	In-between		TRUE			Apoplastic effector
Pc2113T1C00002494g0000070.1	"Unknown protein"		GSR		TRUE			Cytoplasmic effector
Pc2113T1C00002494g0000260.1	"Unknown protein"		GSR		TRUE			Cytoplasmic effector
Pc2113T1C00002507g0000260.1	"GOLD domain-containing protein"	GO:0016021,GO:0016020	GDR					Cytoplasmic effector
Pc2113T1C00002515g0000020.1	"Unknown protein"		ND					Cytoplasmic/apoplastic effector
Pc2113T1C00002515g0000060.1	"Unknown protein"		In-between					Cytoplasmic/apoplastic effector
Pc2113T1C00002515g0000070.1	"Unknown protein"		GDR					Cytoplasmic/apoplastic effector
Pc2113T1C00002516g0000040.1	"Merozoite surface protein 1"	GO:0016021,GO:0016020	GDR		TRUE			Apoplastic effector
Pc2113T1C00002526g0000190.1	"PPR_long domain-containing protein"		GDR		TRUE			Apoplastic effector
Pc2113T1C00002526g0000470.1	"Unknown protein"		GSR					Apoplastic effector
Pc2113T1C00002528g0000510.1	"APPLE domain-containing protein"	GO:0006508,GO:0005576	GSR	TRUE	TRUE			Apoplastic effector
Pc2113T1C00002528g0000520.1	"SCP domain-containing protein"		GDR					Apoplastic effector
Pc2113T1C00002528g0000530.1	"SCP domain-containing protein"		GSR		TRUE			Apoplastic effector
Pc2113T1C00002528g0000710.1	"Glucosidase 2 subunit beta"	GO:0005783,GO:0006491	GSR	TRUE	TRUE			Cytoplasmic effector
Pc2113T1C00002528g0000830.1	"Tkl protein kinase"	GO:0016301,GO:0016310	GDR					Cytoplasmic effector
Pc2113T1C00002528g0001110.1	"Unknown protein"		In-between					Apoplastic effector
Pc2113T1C00002541g0000820.1	"Expansin-YoaJ"	GO:0005576,GO:0005618	GDR		TRUE			Apoplastic effector
Pc2113T1C00002541g0000840.1	"Expansin-YoaJ"	GO:0005618,GO:0005576	In-between		TRUE			Apoplastic effector
Pc2113T1C00002541g0000860.1	"RlpA-like double-psi beta-barrel domain"	GO:0016021,GO:0016020	GDR		TRUE			Apoplastic effector
Pc2113T1C00002541g0000870.1	"Expansin-YoaJ"	GO:0005576,GO:0005618	GDR		TRUE			Apoplastic effector
Pc2113T1C00002541g0000880.1	"Expansin-like EG45 domain-containing protein"		In-between					Apoplastic effector
Pc2113T1C00002541g0000890.1	"Peptidyl-prolyl cis-trans isomerase"	GO:0003755,GO:0016853,GO:0000413	ND		TRUE			Cytoplasmic effector
Pc2113T1C00002541g0000920.1	"RlpA-like double-psi beta-barrel domain"	GO:0016020,GO:0016021	In-between		TRUE			Apoplastic effector
Pc2113T1C00002541g0000930.1	"Expansin-like EG45 domain-containing protein"		GSR		TRUE			Apoplastic effector
Pc2113T1C00002543g0000020.1	"Unknown protein"		In-between	TRUE	TRUE			Cytoplasmic effector
Pc2113T1C00002543g0000150.1	"HAD-like domain"	GO:0051301,GO:0005634,GO:0007049,GO:0007064	In-between					Apoplastic effector
Pc2113T1C00002543g0000160.1	"Unknown protein"		In-between					Apoplastic effector
Pc2113T1C00002543g0000210.1	"Metallopeptidase, catalytic domain"		In-between		TRUE			Apoplastic effector
Pc2113T1C00002545g0000080.1	"Protein kinase domain-containing protein"	GO:0004672,GO:0005524,GO:0006468	In-between					Cytoplasmic effector
Pc2113T1C00002560g0000010.1	"Unknown protein"		ND				TRUE	Cytoplasmic effector
Pc2113T1C00002589g0000030.1	"Unknown protein"		GSR					Cytoplasmic/apoplastic effector
Pc2113T1C00002589g0000040.1	"Unknown protein"		GSR					Apoplastic/cytoplasmic effector
Pc2113T1C00002589g0000060.1	"Unknown protein"		GDR					Cytoplasmic/apoplastic effector
Pc2113T1C00002589g0000860.1	"TKL protein kinase"	GO:0016310,GO:0016301	In-between					Apoplastic effector
Pc2113T1C00002589g0000890.1	"Thrombospondin type-1 domain-containing protein 7A"	GO:0032835,GO:0072015,GO:0030154,GO:0002040,GO:0001525,GO:0008593,GO:0043534,GO:0042995,GO:0016020,GO:0003094,GO:0031532,GO:0005886,GO:0016021,GO:0048675	GSR		TRUE			Apoplastic effector
Pc2113T1C00002636g0000240.1	"DnaJ homolog subfamily C member 16"	GO:0016020	In-between	TRUE	TRUE			Cytoplasmic effector
Pc2113T1C00002636g0000390.1	"Myosin"	GO:0016459,GO:0003774,GO:0003779,GO:0000166,GO:0005524,GO:0035091	In-between					Apoplastic/cytoplasmic effector
Pc2113T1C00002636g0000980.1	"Lipase"	GO:0016788,GO:0016787,GO:0006629,GO:0016042	In-between			TRUE		Cytoplasmic effector
Pc2113T1C00002636g0002550.1	"E3 ubiquitin-protein ligase HERC1"	GO:0046872,GO:0016567,GO:0008270,GO:0004842,GO:0005737	GSR					Cytoplasmic effector
Pc2113T1C00002644g0000100.1	"Small cysteine rich protein"		In-between					Apoplastic effector
Pc2113T1C00002644g0000170.1	"Unknown protein"		In-between					Cytoplasmic effector
Pc2113T1C00002647g0000120.1	"Unknown protein"		GSR					Apoplastic/cytoplasmic effector
Pc2113T1C00002647g0000430.1	"Elicitin-like protein"	GO:0009405,GO:0034053,GO:0005576	In-between					Apoplastic effector
Pc2113T1C00002659g0000280.1	"ABC transporter domain-containing protein"	GO:0000166,GO:0055085,GO:0016021,GO:0016020,GO:0016887,GO:0042626,GO:0005524	In-between					Apoplastic effector
Pc2113T1C00002661g0000210.1	"P-loop containing nucleoside triphosphate hydrolase"	GO:0016787,GO:0005524,GO:0016887	GSR					Apoplastic/cytoplasmic effector
Pc2113T1C00002662g0000830.1	"CCHC-type domain-containing protein"	GO:0008270,GO:0003676	In-between					Apoplastic effector
Pc2113T1C00002662g0000960.1	"DDE Tnp4 domain-containing protein"	GO:0046872	In-between					Cytoplasmic effector
Pc2113T1C00002662g0001120.1	"Expansin-like EG45 domain-containing protein"		In-between		TRUE			Cytoplasmic effector
Pc2113T1C00002662g0001130.1	"Expansin-like EG45 domain-containing protein"		GSR		TRUE			Apoplastic effector
Pc2113T1C00002662g0001140.1	"Expansin-like EG45 domain-containing protein"		GSR		TRUE			Apoplastic effector
Pc2113T1C00002662g0001150.1	"Expansin-like EG45 domain-containing protein"		GSR		TRUE			Apoplastic effector
Pc2113T1C00002668g0000170.1	"EGF-like domain-containing protein"		In-between		TRUE			Apoplastic effector
Pc2113T1C00002668g0000330.1	"Cysteine-rich protein"		In-between	TRUE	TRUE			Apoplastic effector
Pc2113T1C00002668g0000400.1	"Unknown protein"		In-between		TRUE			Apoplastic/cytoplasmic effector
Pc2113T1C00002668g0000400.2	"Unknown protein"		GDR		TRUE			Cytoplasmic/apoplastic effector
Pc2113T1C00002668g0000800.1	"Elicitin"	GO:0009405,GO:0034053,GO:0005576	In-between	TRUE	TRUE			Apoplastic effector
Pc2113T1C00002668g0000940.1	"Tenascin-N"	GO:1990026,GO:0005576,GO:0045668,GO:0007160,GO:0043005,GO:0043025,GO:0062023,GO:0005615,GO:0070593,GO:1990138,GO:2001223,GO:0042802,GO:0002076,GO:0009986,GO:0097442,GO:0031012,GO:0005178,GO:0005575,GO:0003674,GO:1905240,GO:0033689,GO:0007409	GSR		TRUE			Apoplastic effector
Pc2113T1C00002670g0000760.1	"S4 RNA-binding domain-containing protein"	GO:0003723,GO:0019843	In-between		TRUE			Apoplastic effector
Pc2113T1C00002674g0000920.1	"Proteasome subunit alpha type"	GO:0000502	In-between					Cytoplasmic/apoplastic effector
Pc2113T1C00002676g0000230.1	"Saposin B-type domain-containing protein"	GO:0016021,GO:0016020	In-between	TRUE	TRUE			Cytoplasmic effector
Pc2113T1C00002678g0000450.1	"Receptor expression-enhancing protein 2"	GO:0016020	GSR					Cytoplasmic effector
Pc2113T1C00002678g0001040.1	"CULT domain-containing protein"	GO:0005783	In-between	TRUE	TRUE			Cytoplasmic effector
Pc2113T1C00002678g0001530.1	"GPI-anchored serine rich tenascin-like glycoprotein"		In-between					Apoplastic effector
Pc2113T1C00002678g0001540.1	"GPI-anchored serine rich tenascin-like glycoprotein"		GDR				TRUE	Apoplastic effector
Pc2113T1C00002678g0001620.1	"Nucleotide exchange factor SIL1"	GO:0005783,GO:0015031,GO:0006886,GO:0006457,GO:0005615,GO:0005788,GO:0005515,GO:0051082	GSR	TRUE	TRUE			Cytoplasmic effector
Pc2113T1C00002678g0001640.1	"Nucleotide exchange factor SIL1"	GO:0005788,GO:0050790,GO:0015031,GO:0000774,GO:0005783,GO:0005575	In-between		TRUE			Cytoplasmic effector
Pc2113T1C00002680g0000260.1	"Unknown protein"		GSR				TRUE	Apoplastic effector
Pc2113T1C00002680g0000330.1	"Metallophos domain-containing protein"	GO:0016787,GO:0006470,GO:0004721	In-between	TRUE	TRUE			Apoplastic effector
Pc2113T1C00002700g0000330.1	"ABC1 domain-containing protein"		In-between					Apoplastic/cytoplasmic effector
Pc2113T1C00002703g0000080.1	"PKS_ER domain-containing protein"	GO:0046872,GO:0008270,GO:0055114,GO:0016491	GSR					Cytoplasmic effector
Pc2113T1C00002704g0000270.1	"Unknown protein"		In-between			TRUE		Apoplastic effector
Pc2113T1C00002752g0000760.1	"Elicitin"	GO:0009405,GO:0005576	In-between					Apoplastic effector
Pc2113T1C00002752g0000770.1	"Elicitin"	GO:0009405,GO:0005576,GO:0034053	GDR					Apoplastic effector
Pc2113T1C00002759g0000120.1	"Uridine kinase"	GO:0016301,GO:0044206,GO:0044211,GO:0004849,GO:0000166,GO:0016740,GO:0016310,GO:0005524	GSR					Cytoplasmic effector
Pc2113T1C00002759g0000310.1	"Four-domain proteases inhibitor"	GO:0006508,GO:0008233	In-between	TRUE	TRUE			Cytoplasmic effector
Pc2113T1C00002759g0000340.1	"Lon protease homolog"	GO:0005524,GO:0016887,GO:0008233,GO:0016787,GO:0004176,GO:0030163,GO:0004252,GO:0000166,GO:0008236,GO:0006508	In-between					Cytoplasmic effector
Pc2113T1C00002783g0000160.1	"SAE2 domain-containing protein"	GO:0000406,GO:0003697,GO:0003690,GO:0090305,GO:0010792,GO:0006974,GO:0006281,GO:0000014,GO:0005634,GO:0000724,GO:0000403,GO:0035861,GO:0003684,GO:0004519,GO:0070336	In-between					Cytoplasmic/apoplastic effector
Pc2113T1C00002783g0000470.1	"TKL/DRK protein kinase"	GO:0016020,GO:0005524,GO:0006468,GO:0016021,GO:0016310,GO:0004672,GO:0016301	In-between					Apoplastic effector
Pc2113T1C00002783g0000780.1	"Metallo-dependent phosphatase-like"	GO:0008270,GO:0004672,GO:0016021,GO:0006468,GO:0005524,GO:0016020	GDR					Apoplastic effector
Pc2113T1C00002783g0001300.1	"Chaperone DnaJ"	GO:0006457,GO:0005524,GO:0051082,GO:0009408,GO:0046872,GO:0031072	GDR	TRUE	TRUE			Cytoplasmic effector
Pc2113T1C00002783g0001740.1	"Plus3 domain-containing protein"	GO:0003677	GDR		TRUE			Cytoplasmic effector
Pc2113T1C00002783g0001780.1	"Plus3 domain-containing protein"	GO:0003677	GSR		TRUE			Cytoplasmic effector
Pc2113T1C00002784g0000070.1	"Elicitin"	GO:0005576,GO:0009405	GSR					Apoplastic effector
Pc2113T1C00002784g0000080.1	"Protein kinase domain-containing protein"	GO:0004672,GO:0004713,GO:0005524,GO:0016020,GO:0016021,GO:0018108,GO:0006468	In-between					Apoplastic effector
Pc2113T1C00002785g0000330.1	"Elicitin"	GO:0005576,GO:0009405	In-between					Apoplastic effector
Pc2113T1C00002785g0000590.1	"Anaphase-promoting complex subunit 5"	GO:0016567,GO:0051301,GO:0005680,GO:0007049	GSR	TRUE	TRUE			Cytoplasmic effector
Pc2113T1C00002790g0002000.1	"Arabinogalactan endo-beta-1,4-galactanase"	GO:0008152,GO:0015926,GO:0016787,GO:0016798,GO:0031218	In-between			TRUE		Cytoplasmic effector
Pc2113T1C00002815g0000250.1	"Stromal interaction molecule"	GO:0046872,GO:0005509,GO:0016021,GO:0005246,GO:0016020	GSR		TRUE			Cytoplasmic effector
Pc2113T1C00002815g0000640.1	"Unknown protein"		In-between			TRUE		Cytoplasmic effector
Pc2113T1C00002832g0000190.1	"CBM_25 domain-containing protein"	GO:2001070,GO:0016798,GO:0030246,GO:0005975,GO:0004553,GO:0008152,GO:0016787,GO:0003824	In-between		TRUE			Apoplastic effector
Pc2113T1C00002840g0000050.1	"Thioredoxin domain-containing protein"	GO:0098869,GO:0055114,GO:0051920,GO:0016491,GO:0016209	GSR				TRUE	Cytoplasmic effector
Pc2113T1C00002840g0000250.1	"UDP-N-acetylglucosamine-peptide N-acetylglucosaminyltransferase"	GO:0016757,GO:0016740	In-between		TRUE			Cytoplasmic effector
Pc2113T1C00002845g0000010.1	"Elicitin"	GO:0009405,GO:0005576,GO:0034053	GSR		TRUE			Cytoplasmic effector
Pc2113T1C00002861g0000180.1	"DDE Tnp4 domain-containing protein"	GO:0046872	GSR					Cytoplasmic effector
Pc2113T1C00002879g0000030.1	"Protein disulfide-isomerase"	GO:0005788,GO:0003756,GO:0005783,GO:0016853	GDR		TRUE			Cytoplasmic effector
Pc2113T1C00002891g0000360.1	"Endo-1,4-beta-xylanase 1"	GO:0031176,GO:0008152,GO:0004553,GO:0045493,GO:0005975,GO:0016798,GO:0016787	In-between					Cytoplasmic effector
Pc2113T1C00002891g0001050.1	"Glycoside hydrolase, putative"	GO:0016787	GSR		TRUE			Apoplastic effector
Pc2113T1C00002891g0001400.1	"CBM1 domain-containing protein"	GO:0005975,GO:0030248,GO:0005576	In-between	TRUE	TRUE			Cytoplasmic effector
Pc2113T1C00002891g0001410.1	"CBM1 domain-containing protein"	GO:0030248,GO:0005975,GO:0005576	GSR					Apoplastic effector
Pc2113T1C00002891g0001480.1	"Carbohydrate esterase"	GO:0005576,GO:0030248,GO:0005975	GDR		TRUE			Apoplastic effector
Pc2113T1C00002891g0001500.1	"Carbohydrate esterase"	GO:0030248,GO:0005975,GO:0005576,GO:0016020,GO:0016021	GDR					Cytoplasmic effector
Pc2113T1C00002891g0001930.1	"Unknown protein"		GSR					Cytoplasmic effector
Pc2113T1C00002900g0000100.1	"Unknown protein"		GDR					Cytoplasmic effector
Pc2113T1C00002911g0000140.1	"Cystatin-like cysteine protease inhibitor EPIC3"	GO:0009405,GO:0010951,GO:0004869,GO:0030414,GO:0005576,GO:0010466	GDR					Apoplastic effector
Pc2113T1C00002911g0000150.1	"Cystatin-like cysteine protease inhibitor EPIC4"	GO:0010466,GO:0005576,GO:0030414,GO:0004869,GO:0010951,GO:0009405	ND		TRUE			Cytoplasmic effector
Pc2113T1C00002911g0000230.1	"Sulfhydryl oxidase"	GO:0016971,GO:0016021,GO:0016491,GO:0016020,GO:0016972,GO:0055114	In-between		TRUE			Cytoplasmic effector
Pc2113T1C00002913g0000020.1	"Serine/threonine-protein kinase drkB"	GO:0016301,GO:0016310	In-between					Apoplastic effector
Pc2113T1C00002938g0000040.1	"GH10 domain-containing protein"	GO:0004553,GO:0005975	In-between					Cytoplasmic effector
Pc2113T1C00002940g0000180.1	"Cystatin-like cysteine protease inhibitor EPIC2B"	GO:0004869,GO:0010951,GO:0009405,GO:0030414,GO:0010466,GO:0005576	In-between					Apoplastic effector
Pc2113T1C00002955g0000050.1	"Unknown protein"		GDR				TRUE	Cytoplasmic effector
Pc2113T1C00002958g0000240.1	"Heat shock protein 17"	GO:0000166,GO:0005524	GDR		TRUE			Cytoplasmic effector
Pc2113T1C00002975g0000010.1	"Unknown protein"		GSR		TRUE			Apoplastic effector
Pc2113T1C00002975g0000540.1	"Asparagine synthetase domain-containing protein"	GO:0006529,GO:0004066	GSR					Cytoplasmic/apoplastic effector
Pc2113T1C00002975g0000550.1	"Organic solute carrier protein 1"	GO:0006529,GO:0004066	In-between					Cytoplasmic/apoplastic effector
Pc2113T1C00002994g0000070.1	"Cell wall protein YJL171C"	GO:0005886,GO:0016020,GO:0005783,GO:0009277,GO:0031225,GO:0008150,GO:0005739,GO:0003674	GSR		TRUE			Apoplastic effector
Pc2113T1C00003018g0000140.1	"Necrosis inducing protein NPP1"	GO:0009405,GO:0005576	In-between			TRUE		Cytoplasmic effector
Pc2113T1C00003018g0000150.1	"Necrosis inducing protein NPP1"	GO:0009405,GO:0005576	GSR			TRUE		Cytoplasmic effector
Pc2113T1C00003063g0000380.1	"Unknown protein"		GSR					Cytoplasmic effector
Pc2113T1C00003089g0000090.1	"Cysteine-rich protein"		In-between	TRUE	TRUE			Apoplastic/cytoplasmic effector
Pc2113T1C00003089g0000100.1	"Cysteine-rich protein"		GSR	TRUE	TRUE			Cytoplasmic effector
Pc2113T1C00003100g0000670.1	"tRNA (guanine(37)-N1)-methyltransferase"	GO:0005759,GO:0009019,GO:0008033,GO:0005634,GO:0052906,GO:0005737,GO:0016740,GO:0008168,GO:0030488,GO:0032259,GO:0005739	GSR	TRUE	TRUE			Apoplastic/cytoplasmic effector
Pc2113T1C00003106g0000140.1	"Elicitin"	GO:0005576,GO:0034053,GO:0016021,GO:0016020,GO:0009405	In-between					Apoplastic effector
Pc2113T1C00003123g0000220.1	"Carbonic anhydrase"	GO:0008270,GO:0046872,GO:0016829,GO:0004089	GDR		TRUE			Cytoplasmic effector
Pc2113T1C00003123g0000230.1	"Carbonic anhydrase"	GO:0046872,GO:0008270,GO:0004089,GO:0016829	GSR		TRUE			Cytoplasmic effector
Pc2113T1C00003123g0000240.1	"Carbonic anhydrase"	GO:0046872,GO:0008270,GO:0004089,GO:0016829	GDR		TRUE			Cytoplasmic effector
Pc2113T1C00003123g0000460.1	"Carbonic anhydrase"	GO:0004089,GO:0016829,GO:0008270,GO:0046872	In-between		TRUE			Apoplastic effector
Pc2113T1C00003130g0000230.1	"2'-phosphotransferase"	GO:0003950,GO:0000215,GO:0016740	GDR					Cytoplasmic effector
Pc2113T1C00003140g0000030.1	"Multidrug resistance-associated protein 1"		GDR		TRUE			Apoplastic effector
Pc2113T1C00003141g0000360.1	"GPI-anchored protein 52"	GO:0009277,GO:0005886,GO:0016020,GO:1903561,GO:0003674,GO:0031225,GO:0046658,GO:0008150	GDR	TRUE	TRUE			Apoplastic effector
Pc2113T1C00003155g0000050.1	"ArabFuran-catal domain-containing protein"	GO:0046556,GO:0019566,GO:0031221	In-between			TRUE		Apoplastic effector
Pc2113T1C00003204g0000150.1	"Pectate lyase"	GO:0005576,GO:0030570	In-between	TRUE	TRUE			Apoplastic effector
Pc2113T1C00003204g0000340.1	"Beta-glucan synthesis-associated protein SKN1"		GSR					Apoplastic effector
Pc2113T1C00003211g0000030.1	"Peptidyl-prolyl cis-trans isomerase"	GO:0000413,GO:0016853,GO:0003755,GO:0006457	GDR		TRUE			Cytoplasmic/apoplastic effector
Pc2113T1C00003211g0000200.1	"Dolichyl-diphosphooligosaccharide--protein glycosyltransferase 48 kDa subunit"	GO:0016021,GO:0018279,GO:0016020,GO:0005789,GO:0005783,GO:0006486	In-between					Cytoplasmic effector
Pc2113T1C00032579g0000020.1	"Unknown protein"		GDR				TRUE	Cytoplasmic effector
Pc2113T1C00032594g0000140.1	"Protease inhibitor EpiC2B"		GDR					Apoplastic effector
Pc2113T1C00032607g0000060.1	"Mesoderm development candidate 2"	GO:0005783,GO:0006457	In-between					Cytoplasmic effector
Pc2113T1C00032629g0000300.1	"Transglutaminase elicitor"	GO:0016755	GDR		TRUE			Apoplastic effector
Pc2113T1C00032629g0000570.1	"Unknown protein"		In-between					Cytoplasmic/apoplastic effector
Pc2113T1C00032629g0000590.1	"Unknown protein"		GSR					Apoplastic effector
Pc2113T1C00032629g0001140.1	"Transglutaminase elicitor protein"	GO:0016755	In-between		TRUE			Apoplastic effector

## Sheet: Pc2109
Protein ID	Funcitonal annotation	Ontology term	Region	Single-copy core ortholog	OG7457	OG904	OG-Pc2109	EffectorP 3.0 prediction
Pc2109T1C00000012g0000140.1	"Calreticulin"	GO:0046872,GO:0006457,GO:0051082,GO:0005783,GO:0005509,GO:0005788	In-between		TRUE			Cytoplasmic effector
Pc2109T1C00000012g0000190.1	"RxLR effector protein"	GO:0005576	GSR			TRUE		Cytoplasmic effector
Pc2109T1C00000012g0000240.1	"RxLR effector protein"	GO:0005576	GSR			TRUE		Cytoplasmic effector
Pc2109T1C00000061g0000010.1	"Choloylglycine hydrolase/NAAA C-terminal"	GO:0016787,GO:0016021,GO:0016020,GO:0042626,GO:0000166,GO:0016887,GO:0005524,GO:0055085	ND				TRUE	Cytoplasmic effector
Pc2109T1C00000071g0000160.1	"Peptidase_M14 domain-containing protein"	GO:0008270,GO:0006508,GO:0004181	GDR		TRUE			Cytoplasmic effector
Pc2109T1C00000074g0000200.1	"Elicitin"	GO:0009405,GO:0034053,GO:0005576	In-between		TRUE			Cytoplasmic effector
Pc2109T1C00000079g0000290.1	"Expansin-YoaJ"	GO:0005576,GO:0005618	GSR		TRUE			Apoplastic effector
Pc2109T1C00000079g0000300.1	"RlpA-like double-psi beta-barrel domain"	GO:0016020,GO:0016021	GSR			TRUE		Apoplastic effector
Pc2109T1C00000079g0000470.1	"Carbohydrate-binding protein, putative"	GO:0005576,GO:0034053,GO:0009405	GSR					Apoplastic effector
Pc2109T1C00000108g0000110.1	"Peptidylprolyl isomerase"	GO:0016853,GO:0000413,GO:0003755	GDR		TRUE			Cytoplasmic effector
Pc2109T1C00000133g0000150.1	"Unknown protein"		In-between					Cytoplasmic effector
Pc2109T1C00000133g0000170.1	"Mannan endo-1,4-beta-mannosidase, putative"	GO:0005975,GO:0008152,GO:0016787,GO:0016798,GO:0004553	In-between					Apoplastic effector
Pc2109T1C00000172g0000030.1	"RxLR effector protein Avh240"	GO:0009405,GO:0020002,GO:0016020,GO:0005576,GO:0033644	GSR					Cytoplasmic effector
Pc2109T1C00000207g0001210.1	"Splicing factor U2af large subunit"	GO:0008380,GO:0003676,GO:0003723,GO:0005634,GO:0006397	GDR					Apoplastic effector
Pc2109T1C00000275g0000040.1	"Proteasome subunit alpha type"	GO:0000502	In-between					Cytoplasmic/apoplastic effector
Pc2109T1C00000283g0000020.1	"Exoglucanase 1"	GO:0030245,GO:0004553,GO:0005975	In-between		TRUE			Apoplastic effector
Pc2109T1C00000293g0000380.1	"Metallophos domain-containing protein"	GO:0016787,GO:0006470,GO:0004721	GDR	TRUE	TRUE			Apoplastic effector
Pc2109T1C00000321g0000120.1	"Avirulence (Avh) protein"	GO:0005576	GSR					Cytoplasmic effector
Pc2109T1C00000322g0000020.1	"Unknown protein"		In-between					Cytoplasmic effector
Pc2109T1C00000322g0000050.1	"Unknown protein"		In-between				TRUE	Cytoplasmic effector
Pc2109T1C00000322g0000090.1	"Unknown protein"		GSR					Cytoplasmic effector
Pc2109T1C00000322g0000130.1	"Arginine N-methyltransferase 7 protein"	GO:0032259,GO:0018216,GO:0035246,GO:0016740,GO:0016274,GO:0008168	GDR					Cytoplasmic effector
Pc2109T1C00000332g0000110.1	"Mesoderm development candidate 2"	GO:0006457,GO:0005783	GDR					Cytoplasmic effector
Pc2109T1C00000332g0000690.1	"RxLR effector protein"	GO:0005576	GSR					Cytoplasmic effector
Pc2109T1C00000338g0000080.1	"Unknown protein"		GSR					Cytoplasmic effector
Pc2109T1C00000345g0000120.1	"Unknown protein"		GDR				TRUE	Apoplastic effector
Pc2109T1C00000360g0000150.1	"Pectinesterase"	GO:0042545,GO:0045330,GO:0030599,GO:0016787,GO:0045490	GSR				TRUE	Apoplastic effector
Pc2109T1C00000376g0000040.1	"Glycosyl hydrolase family 17-like protein"	GO:0016787	In-between					Apoplastic effector
Pc2109T1C00000376g0000050.1	"Glycoside hydrolase, putative"	GO:0016787	In-between		TRUE			Apoplastic effector
Pc2109T1C00000382g0000100.1	"Glutathione peroxidase"	GO:0004602,GO:0055114,GO:0016491,GO:0006979,GO:0004601,GO:0098869	GSR		TRUE			Cytoplasmic effector
Pc2109T1C00000382g0000180.1	"Apple domain-containing protein"	GO:0005576,GO:0006508	GSR					Apoplastic effector
Pc2109T1C00000411g0000090.1	"Secreted RxLR effector peptide protein, putative"	GO:0005576	GSR			TRUE		Cytoplasmic effector
Pc2109T1C00000414g0000010.1	"Avh51"	GO:0005576	ND		TRUE			Cytoplasmic effector
Pc2109T1C00000434g0000020.1	"Glutathione peroxidase"	GO:0016491,GO:0055114,GO:0004602,GO:0004601,GO:0006979,GO:0098869	In-between		TRUE			Cytoplasmic effector
Pc2109T1C00000459g0000180.1	"Unknown protein"		GSR					Cytoplasmic effector
Pc2109T1C00000459g0000220.1	"Secreted RxLR effector peptide protein, putative"	GO:0005576	GSR					Cytoplasmic effector
Pc2109T1C00000493g0000200.1	"RxLR effector protein PITG_15110"	GO:0030430,GO:0005576,GO:0044163,GO:0009405	GSR					Cytoplasmic effector
Pc2109T1C00000494g0000150.1	"RxLR effector protein CRE4"	GO:0042025,GO:0005576,GO:0030430,GO:0044196	ND					Cytoplasmic effector
Pc2109T1C00000521g0000050.1	"Apple domain-containing protein"	GO:0006508,GO:0005576	GDR					Cytoplasmic effector
Pc2109T1C00000546g0000140.1	"ACT domain-containing protein"	GO:0009094,GO:0016714,GO:0004664,GO:0004497,GO:0009072,GO:0055114,GO:0005506	In-between					Cytoplasmic effector
Pc2109T1C00000565g0000070.1	"Myb protein J"	GO:0016021,GO:0016020	GDR		TRUE			Apoplastic effector
Pc2109T1C00000602g0000160.1	"Secreted RxLR effector peptide protein, putative"		GSR					Cytoplasmic effector
Pc2109T1C00000657g0000230.1	"Nucleotide exchange factor SIL1"	GO:0005788,GO:0050790,GO:0005783,GO:0000774,GO:0005575,GO:0015031	GDR		TRUE			Cytoplasmic effector
Pc2109T1C00000657g0000240.1	"Nucleotide exchange factor SIL1"	GO:0051082,GO:0015031,GO:0006457,GO:0005515,GO:0005783,GO:0005788,GO:0005615,GO:0006886	GDR	TRUE	TRUE			Cytoplasmic effector
Pc2109T1C00000657g0000320.1	"GPI-anchored serine rich tenascin-like glycoprotein"		In-between					Apoplastic effector
Pc2109T1C00000657g0000330.1	"GPI-anchored serine rich tenascin-like glycoprotein"		GDR	TRUE	TRUE			Apoplastic effector
Pc2109T1C00000657g0000840.1	"CULT domain-containing protein"	GO:0005783	GDR	TRUE	TRUE			Cytoplasmic effector
Pc2109T1C00000721g0000350.1	"Arabinan endo-1,5-alpha-L-arabinosidase"	GO:0005975,GO:0031222,GO:0004553,GO:0046558	In-between					Apoplastic effector
Pc2109T1C00000721g0000410.1	"Arabinan endo-1,5-alpha-L-arabinosidase"	GO:0031222,GO:0046558,GO:0004553,GO:0005975	GSR					Apoplastic effector
Pc2109T1C00000721g0000760.1	"PAN/Apple domain"	GO:0005576,GO:0006508	GSR					Apoplastic effector
Pc2109T1C00000759g0000010.1	"Pectate lyase"	GO:0005576,GO:0030570	ND					Apoplastic effector
Pc2109T1C00000819g0000010.1	"TKL protein kinase"	GO:0004674,GO:0016301,GO:0016310,GO:0005524,GO:0000166,GO:0004672,GO:0016021,GO:0016020,GO:0006468	ND		TRUE			Apoplastic effector
Pc2109T1C00000819g0000060.1	"RxLR effector protein SFI4"	GO:0009405,GO:0042025,GO:0005576,GO:0030430	In-between		TRUE			Cytoplasmic effector
Pc2109T1C00000930g0000110.1	"Acyltransferase family"	GO:0016740,GO:0016746,GO:0016021,GO:0016020	GSR		TRUE			Apoplastic effector
Pc2109T1C00000977g0000140.1	"Apple domain-containing protein"	GO:0050660,GO:0005576,GO:0016614,GO:0006508,GO:0055114	In-between		TRUE			Apoplastic effector
Pc2109T1C00000989g0000060.1	"Unknown protein"		ND					Apoplastic/cytoplasmic effector
Pc2109T1C00000997g0000140.1	"APPLE domain-containing protein"	GO:0006508,GO:0005576	In-between	TRUE	TRUE			Apoplastic effector
Pc2109T1C00000997g0000150.1	"SCP domain-containing protein"		GSR					Apoplastic effector
Pc2109T1C00000997g0000160.1	"SCP domain-containing protein"		GSR		TRUE			Apoplastic effector
Pc2109T1C00001093g0000110.1	"ABC transporter domain-containing protein"	GO:0005524,GO:0016020,GO:0016021,GO:0000166	In-between					Apoplastic effector
Pc2109T1C00001100g0000070.1	"Secreted RxLR effector peptide protein"	GO:0005576	GSR					Cytoplasmic effector
Pc2109T1C00001146g0000150.1	"Unknown protein"		In-between		TRUE			Cytoplasmic effector
Pc2109T1C00001146g0000190.1	"Stretch-activated cation channel Mid1"	GO:0005262,GO:0098703	GDR					Apoplastic effector
Pc2109T1C00001146g0000220.1	"Protein disulfide-isomerase domain"	GO:0016853,GO:0003756	GDR					Cytoplasmic effector
Pc2109T1C00001156g0000080.1	"Avh457"		In-between					Cytoplasmic effector
Pc2109T1C00001156g0000150.1	"Suppressor of necrosis 1"		GSR		TRUE			Cytoplasmic effector
Pc2109T1C00001188g0000020.1	"Titin isoform N2B"	GO:0004672,GO:0006468,GO:0005524	GSR					Apoplastic effector
Pc2109T1C00001188g0000030.1	"Titin isoform N2B"	GO:0005524,GO:0004672,GO:0006468	ND					Apoplastic effector
Pc2109T1C00001206g0000070.1	"Extracellular cystatin-like protease inhibitor"		In-between					Cytoplasmic/apoplastic effector
Pc2109T1C00001246g0000010.1	"Merozoite surface protein 1"	GO:0016021,GO:0016020	ND		TRUE			Apoplastic effector
Pc2109T1C00001265g0000070.1	"Unknown protein"		In-between					Cytoplasmic effector
Pc2109T1C00001265g0000090.1	"Mannan endo-1,4-beta-mannosidase, putative"	GO:0005975,GO:0008152,GO:0016787,GO:0004553,GO:0016798	In-between					Apoplastic effector
Pc2109T1C00001283g0000120.1	"Secreted RxLR effector protein 21"	GO:0009405,GO:0042025,GO:0005576,GO:0030430	In-between					Cytoplasmic effector
Pc2109T1C00001292g0000100.1	"RxLR effector protein PSR2"	GO:0009405,GO:0043657,GO:0005576	In-between					Cytoplasmic effector
Pc2109T1C00001364g0000290.1	"Unknown protein"		GSR					Cytoplasmic effector
Pc2109T1C00001364g0000300.1	"Unknown protein"		GSR					Cytoplasmic effector
Pc2109T1C00001364g0000310.1	"Unknown protein"		GSR					Cytoplasmic effector
Pc2109T1C00001364g0000330.1	"Unknown protein"		GDR					Cytoplasmic effector
Pc2109T1C00001364g0000370.1	"Avh242"		In-between					Cytoplasmic effector
Pc2109T1C00001364g0000390.1	"Avh242"		GSR					Cytoplasmic effector
Pc2109T1C00001372g0000010.1	"ArabFuran-catal domain-containing protein"	GO:0046556,GO:0031221,GO:0019566	ND		TRUE			Apoplastic effector
Pc2109T1C00001372g0000050.1	"Alpha-L-arabinofuranosidase B"	GO:0046556,GO:0019566,GO:0031221	In-between		TRUE			Apoplastic effector
Pc2109T1C00001372g0000070.1	"Alpha-L-arabinofuranosidase B"	GO:0019566,GO:0031221,GO:0046556	In-between		TRUE			Apoplastic effector
Pc2109T1C00001372g0000080.1	"ArabFuran-catal domain-containing protein"	GO:0046556,GO:0031221,GO:0019566	In-between		TRUE			Apoplastic effector
Pc2109T1C00001377g0000060.1	"Unknown protein"		In-between		TRUE			Apoplastic effector
Pc2109T1C00001377g0000200.1	"FZ domain-containing protein"	GO:0016020,GO:0016021	GDR					Apoplastic effector
Pc2109T1C00001389g0000090.1	"Suppressor of necrosis 1"		GDR		TRUE			Cytoplasmic effector
Pc2109T1C00001420g0000330.1	"Avr1b-1 avirulence-like protein"	GO:0005576	GSR					Cytoplasmic effector
Pc2109T1C00001518g0000020.1	"Unknown protein"		In-between				TRUE	Apoplastic effector
Pc2109T1C00001584g0000020.1	"Metalloendopeptidase"	GO:0046872,GO:0008233,GO:0008237,GO:0008270,GO:0016787,GO:0006508,GO:0004222	In-between		TRUE			Cytoplasmic/apoplastic effector
Pc2109T1C00001584g0000070.1	"Nucleoside diphosphate kinase"	GO:0016310,GO:0016301	GSR					Cytoplasmic effector
Pc2109T1C00001584g0000080.1	"Unknown protein"		In-between					Cytoplasmic effector
Pc2109T1C00001584g0000200.1	"Amb_all domain-containing protein"	GO:0016829	In-between					Apoplastic effector
Pc2109T1C00001601g0000120.1	"Unknown protein"		In-between			TRUE		Cytoplasmic effector
Pc2109T1C00001625g0000010.1	"Avh113"	GO:0005576	ND					Cytoplasmic effector
Pc2109T1C00001625g0000070.1	"Avr1b-1 avirulence-like protein"	GO:0005576	GSR					Cytoplasmic effector
Pc2109T1C00001663g0000130.1	"Unknown protein"		In-between		TRUE			Cytoplasmic effector
Pc2109T1C00001680g0000130.1	"AAA domain-containing protein"	GO:0005524,GO:0005635,GO:0005783	GDR		TRUE			Cytoplasmic effector
Pc2109T1C00001763g0000100.1	"Alpha/Beta hydrolase fold"	GO:0016787	GSR					Cytoplasmic/apoplastic effector
Pc2109T1C00001865g0000170.1	"Plus3 domain-containing protein"	GO:0003677	GSR		TRUE			Cytoplasmic effector
Pc2109T1C00001955g0000030.1	"Glucosidase 2 subunit beta"	GO:0006491,GO:0005783	GSR		TRUE			Cytoplasmic effector
Pc2109T1C00002052g0000110.1	"Avr2 family secreted RxLR effector peptide protein, putative"	GO:0005576	GSR					Cytoplasmic effector
Pc2109T1C00002059g0000020.1	"Rab GTPase-activating protein 1"	GO:0005737,GO:0005815,GO:0005096,GO:0005856,GO:0007049,GO:0005829,GO:0043547	In-between					Cytoplasmic effector
Pc2109T1C00002161g0000130.1	"Unknown protein"		ND		TRUE			Apoplastic effector
Pc2109T1C00002314g0001000.1	"WYL_3 domain-containing protein"	GO:0005576	In-between		TRUE			Cytoplasmic effector
Pc2109T1C00002314g0001060.1	"RxLR effector"		GSR					Cytoplasmic effector
Pc2109T1C00002314g0001170.1	"S4 RNA-binding domain-containing protein"	GO:0003723,GO:0019843	GDR		TRUE			Apoplastic effector
Pc2109T1C00002316g0000230.1	"Peptidase S1 domain-containing protein"	GO:0004252,GO:0009405,GO:0006508	GSR					Apoplastic effector
Pc2109T1C00002316g0000240.1	"Peptidase S1 domain-containing protein"	GO:0004252,GO:0009405,GO:0006508	In-between	TRUE	TRUE			Apoplastic effector
Pc2109T1C00002318g0000360.1	"Unknown protein"		GSR					Apoplastic effector
Pc2109T1C00002318g0001370.1	"Elicitin"	GO:0034053,GO:0009405,GO:0005576	In-between		TRUE			Apoplastic effector
Pc2109T1C00002318g0001380.1	"Elicitin"	GO:0005576,GO:0034053,GO:0009405	In-between		TRUE			Apoplastic effector
Pc2109T1C00002324g0000210.1	"Protein kinase domain-containing protein"	GO:0006468,GO:0004672,GO:0005524	GSR					Cytoplasmic effector
Pc2109T1C00002324g0000470.1	"Polygalacturonase"	GO:0005975,GO:0004650,GO:0016798,GO:0016787,GO:0008152	GSR					Apoplastic effector
Pc2109T1C00002324g0000480.1	"Endopolygalacturonase"	GO:0016798,GO:0016787,GO:0008152,GO:0004650,GO:0005975	In-between					Cytoplasmic effector
Pc2109T1C00002328g0000380.1	"Unknown protein"		In-between					Cytoplasmic effector
Pc2109T1C00002330g0000170.1	"SCP-like extracellular protein"		GDR					Cytoplasmic effector
Pc2109T1C00002330g0000320.1	"Peptidylprolyl isomerase"	GO:0000413,GO:0016853,GO:0003755	GDR		TRUE			Cytoplasmic effector
Pc2109T1C00002332g0000370.1	"Amb_all domain-containing protein"	GO:0016829	In-between					Apoplastic effector
Pc2109T1C00002332g0000430.1	"Protein kinase domain-containing protein"	GO:0005524,GO:0006468,GO:0018108,GO:0004713,GO:0004672	GDR					Cytoplasmic effector
Pc2109T1C00002332g0000600.1	"WD_REPEATS_REGION domain-containing protein"	GO:0016020,GO:0016021	GDR	TRUE	TRUE			Cytoplasmic effector
Pc2109T1C00002332g0000890.1	"LMWPc domain-containing protein"	GO:0016020,GO:0016021	GDR	TRUE	TRUE			Cytoplasmic effector
Pc2109T1C00002333g0000260.1	"Elicitin"	GO:0005576,GO:0009405,GO:0034053	In-between		TRUE			Cytoplasmic effector
Pc2109T1C00002334g0000890.1	"Temptin"	GO:0005576,GO:0005186	GDR		TRUE			Apoplastic effector
Pc2109T1C00002334g0001970.1	"Peptidase S1 domain-containing protein"	GO:0009405,GO:0016787,GO:0006508,GO:0008236,GO:0008233,GO:0004252	GDR		TRUE			Apoplastic effector
Pc2109T1C00002338g0000040.1	"RlpA-like double-psi beta-barrel domain"	GO:0016020,GO:0016021	GSR			TRUE		Apoplastic effector
Pc2109T1C00002338g0000050.1	"Expansin-YoaJ"	GO:0005576,GO:0005618	GSR		TRUE			Apoplastic effector
Pc2109T1C00002338g0000320.1	"Type I inositol-3,4-bisphosphate 4-phosphatase"	GO:0016021,GO:0016316,GO:0016020,GO:0036092	In-between				TRUE	Apoplastic effector
Pc2109T1C00002340g0000050.1	"STAS domain-containing protein"	GO:0008272,GO:1902358,GO:0015116,GO:0016021,GO:0016020	GSR					Cytoplasmic effector
Pc2109T1C00002342g0000320.1	"RxLR effector protein 54"	GO:0042025,GO:0030430,GO:0005576,GO:0009405	In-between					Cytoplasmic effector
Pc2109T1C00002342g0000350.1	"RxLR effector protein 54"	GO:0030430,GO:0005576,GO:0042025,GO:0009405	In-between					Cytoplasmic effector
Pc2109T1C00002344g0000020.1	"Deacetylase sirtuin-type domain-containing protein"	GO:0016740	GSR		TRUE			Cytoplasmic effector
Pc2109T1C00002344g0000190.1	"Chaperone DnaJ"	GO:0006457,GO:0009408,GO:0031072,GO:0046872,GO:0005524,GO:0051082	GDR		TRUE			Cytoplasmic effector
Pc2109T1C00002345g0000190.1	"Calnexin"	GO:0016020,GO:0006457,GO:0016021,GO:0005509,GO:0005783,GO:0051082	GDR		TRUE			Cytoplasmic effector
Pc2109T1C00002350g0000460.1	"FHA domain-containing protein"	GO:0003729	In-between		TRUE			Apoplastic effector
Pc2109T1C00002350g0001000.1	"Unknown protein"		GSR					Apoplastic effector
Pc2109T1C00002350g0001940.1	"Carbonic anhydrase"	GO:0004089,GO:0046872,GO:0016829,GO:0008270	GSR		TRUE			Cytoplasmic effector
Pc2109T1C00002350g0001950.1	"Carbonic anhydrase"	GO:0008270,GO:0016829,GO:0004089,GO:0046872	GSR		TRUE			Cytoplasmic effector
Pc2109T1C00002350g0001970.1	"Carbonic anhydrase"	GO:0016829,GO:0008270,GO:0004089,GO:0046872	GSR		TRUE			Cytoplasmic effector
Pc2109T1C00002350g0001980.1	"Carbonic anhydrase"	GO:0008270,GO:0016829,GO:0004089,GO:0046872	GSR		TRUE			Cytoplasmic effector
Pc2109T1C00002351g0000060.1	"START-like domain"	GO:0006508,GO:0005576	GDR					Apoplastic effector
Pc2109T1C00002354g0000010.1	"Unknown protein"		ND					Cytoplasmic effector
Pc2109T1C00002354g0000020.1	"Unknown protein"		GSR					Apoplastic effector
Pc2109T1C00002354g0000070.1	"Secreted RxLR effector peptide protein, putative"	GO:0005576	GSR					Cytoplasmic effector
Pc2109T1C00002354g0000100.1	"Unknown protein"		In-between					Cytoplasmic effector
Pc2109T1C00002356g0000640.1	"Protease inhibitor EpiC2B"		In-between					Apoplastic effector
Pc2109T1C00002358g0000110.1	"Unknown protein"		GSR					Cytoplasmic effector
Pc2109T1C00002358g0000180.1	"Avirulence protein 1b"	GO:0005576	GSR					Cytoplasmic effector
Pc2109T1C00002358g0000270.1	"Unknown protein"		GSR					Cytoplasmic effector
Pc2109T1C00002358g0000310.1	"Nudix hydrolase domain-containing protein"	GO:0016787	In-between		TRUE			Cytoplasmic effector
Pc2109T1C00002374g0000260.1	"Unknown protein"		In-between			TRUE		Cytoplasmic/apoplastic effector
Pc2109T1C00002376g0000020.1	"DDE Tnp4 domain-containing protein"	GO:0046872	In-between					Cytoplasmic effector
Pc2109T1C00002378g0000170.1	"Elicitin"	GO:0005576,GO:0009405,GO:0034053	In-between					Apoplastic effector
Pc2109T1C00002379g0000110.1	"Unknown protein"		GDR		TRUE			Cytoplasmic effector
Pc2109T1C00002380g0000390.1	"Receptor expression-enhancing protein 2"	GO:0016020	GDR					Cytoplasmic effector
Pc2109T1C00002382g0000350.1	"Unknown protein"		GDR					Apoplastic effector
Pc2109T1C00002382g0000410.1	"Unknown protein"		GSR		TRUE			Apoplastic effector
Pc2109T1C00002382g0000490.1	"RxLR23 effector"		In-between					Cytoplasmic effector
Pc2109T1C00002382g0000580.1	"Avh258"	GO:0016020,GO:0016021	ND					Cytoplasmic effector
Pc2109T1C00002383g0000040.1	"RxLR effector protein"	GO:0016021,GO:0016020	GSR					Cytoplasmic effector
Pc2109T1C00002386g0000090.1	"CTD kinase subunit alpha"	GO:0016310,GO:0016301,GO:0005576,GO:0009405	GSR					Apoplastic effector
Pc2109T1C00002386g0000110.1	"CTD kinase subunit alpha"	GO:0005576,GO:0016301,GO:0016310,GO:0009405	In-between					Apoplastic effector
Pc2109T1C00002386g0000160.1	"CTD kinase subunit alpha"	GO:0016301,GO:0016310,GO:0005576,GO:0009405	GSR					Apoplastic effector
Pc2109T1C00002386g0000200.1	"Nucleotide-diphospho-sugar transferase"	GO:0016740,GO:0016757,GO:0006486	GDR					Cytoplasmic effector
Pc2109T1C00002386g0000260.1	"Unknown protein"		In-between					Cytoplasmic/apoplastic effector
Pc2109T1C00002386g0000270.1	"Unknown protein"		GSR					Cytoplasmic/apoplastic effector
Pc2109T1C00002386g0000290.1	"Unknown protein"		GSR					Cytoplasmic/apoplastic effector
Pc2109T1C00002386g0000300.1	"Unknown protein"		GSR					Cytoplasmic/apoplastic effector
Pc2109T1C00002386g0000310.1	"Unknown protein"		In-between					Cytoplasmic/apoplastic effector
Pc2109T1C00002389g0000100.1	"Tetratricopeptide repeat"	GO:0004364	GSR					Cytoplasmic effector
Pc2109T1C00002396g0000180.1	"Unknown protein"		In-between					Cytoplasmic effector
Pc2109T1C00002398g0000430.1	"Pectate lyase"	GO:0030570,GO:0005576	In-between					Apoplastic effector
Pc2109T1C00002398g0000440.1	"Pectate lyase"	GO:0030570,GO:0005576,GO:0016829	In-between					Apoplastic/cytoplasmic effector
Pc2109T1C00002398g0000450.1	"Pectate lyase"	GO:0005576,GO:0030570,GO:0016829	GSR					Apoplastic/cytoplasmic effector
Pc2109T1C00002400g0000130.1	"HATPase_c domain-containing protein"	GO:0006457,GO:0005524,GO:0000166,GO:0048471,GO:0005783,GO:0051082	GDR		TRUE			Cytoplasmic effector
Pc2109T1C00002400g0000130.2	"HATPase_c domain-containing protein"	GO:0005783,GO:0051082,GO:0000166,GO:0048471,GO:0005524,GO:0006457	GDR		TRUE			Cytoplasmic effector
Pc2109T1C00002400g0000140.1	"Saposin B-type domain-containing protein"	GO:0016021,GO:0016020	GDR	TRUE	TRUE			Cytoplasmic effector
Pc2109T1C00002400g0000550.1	"Proteasome subunit alpha type"	GO:0000502	GSR					Cytoplasmic/apoplastic effector
Pc2109T1C00002400g0000560.1	"Proteasome subunit alpha type"	GO:0000502	GSR					Cytoplasmic/apoplastic effector
Pc2109T1C00002404g0000830.1	"Protein disulfide-isomerase domain"	GO:0005783,GO:0003756,GO:0016853	GDR		TRUE			Cytoplasmic effector
Pc2109T1C00002404g0001040.1	"Mitochondrial inner membrane protease subunit"	GO:0042720,GO:0016020,GO:0005739,GO:0006508,GO:0008236,GO:0016787,GO:0008233,GO:0006465,GO:0005743,GO:0006627,GO:0033108	GDR		TRUE			Apoplastic effector
Pc2109T1C00002404g0001420.1	"RxLR-like protein"		GDR					Apoplastic effector
Pc2109T1C00002404g0001490.1	"DDE Tnp4 domain-containing protein"	GO:0046872	GSR					Cytoplasmic effector
Pc2109T1C00002406g0000070.1	"Secreted RxLR effector peptide protein, putative"	GO:0005576	GSR			TRUE		Cytoplasmic effector
Pc2109T1C00002410g0000210.1	"Carbonic anhydrase"	GO:0004089,GO:0046872,GO:0008270,GO:0016829	GSR		TRUE			Apoplastic effector
Pc2109T1C00002417g0000140.1	"Unknown protein"		GSR		TRUE			Apoplastic effector
Pc2109T1C00002417g0000860.1	"Glutathione S-transferase, N-terminal domain family protein"	GO:0016740	GSR					Apoplastic effector
Pc2109T1C00002417g0000870.1	"Glutathione S-transferase, N-terminal domain family protein"	GO:0016740	In-between					Apoplastic effector
Pc2109T1C00002417g0001080.1	"ACT domain-containing protein"	GO:0004664,GO:0016714,GO:0009094,GO:0005506,GO:0055114,GO:0009072,GO:0004497	In-between					Cytoplasmic effector
Pc2109T1C00002419g0000820.1	"Pept_C1 domain-containing protein"	GO:0008234,GO:0006508	In-between	TRUE	TRUE			Apoplastic effector
Pc2109T1C00002419g0001010.1	"Sel-1 2 protein"	GO:0016020,GO:0016021	In-between					Cytoplasmic effector
Pc2109T1C00002419g0001280.1	"Cell wall protein YJL171C"	GO:0003674,GO:0005783,GO:0008150,GO:0031225,GO:0005886,GO:0009277,GO:0005739,GO:0016020	In-between		TRUE			Apoplastic effector
Pc2109T1C00002419g0001380.1	"Stromal cell-derived factor 2"	GO:0016020	GDR	TRUE	TRUE			Cytoplasmic effector
Pc2109T1C00002419g0002000.1	"Uracil phosphoribosyltransferase"	GO:0016757,GO:0016740	GDR		TRUE			Cytoplasmic effector
Pc2109T1C00002419g0002280.1	"Extracellular protease inhibitor 10"	GO:0030414,GO:0005576,GO:0010951,GO:0009405,GO:0010466,GO:0004867	In-between		TRUE			Apoplastic effector
Pc2109T1C00002422g0001420.1	"Secreted RxLR effector peptide protein"		In-between					Cytoplasmic effector
Pc2109T1C00002424g0000010.1	"RxLR effector"	GO:0005576	ND					Cytoplasmic effector
Pc2109T1C00002424g0000060.1	"RxLR effector"	GO:0005576	GSR					Cytoplasmic effector
Pc2109T1C00002426g0000010.1	"Unknown protein"		ND					Cytoplasmic effector
Pc2109T1C00002426g0000030.1	"RxLR effector"	GO:0005576	GSR					Cytoplasmic effector
Pc2109T1C00002430g0000170.1	"RxLR effector protein"		ND					Cytoplasmic/apoplastic effector
Pc2109T1C00002434g0000020.1	"Unknown protein"		GSR					Cytoplasmic effector
Pc2109T1C00002434g0000040.1	"Unknown protein"		GSR					Cytoplasmic effector
Pc2109T1C00002434g0000050.1	"Unknown protein"		GSR					Cytoplasmic effector
Pc2109T1C00002434g0000160.1	"Temptin"	GO:0005186,GO:0005576	In-between	TRUE	TRUE			Apoplastic effector
Pc2109T1C00002436g0000140.1	"Protein kinase domain-containing protein"	GO:0006468,GO:0004672,GO:0016021,GO:0005524,GO:0016020	GDR					Apoplastic/cytoplasmic effector
Pc2109T1C00002437g0000050.1	"Protein kinase domain-containing protein"	GO:0006468,GO:0004672,GO:0016021,GO:0016020,GO:0005524	GDR					Apoplastic/cytoplasmic effector
Pc2109T1C00002448g0000310.1	"Cysteine-rich protein"		In-between	TRUE	TRUE			Cytoplasmic effector
Pc2109T1C00002448g0000320.1	"Cysteine-rich protein"		GSR	TRUE	TRUE			Apoplastic/cytoplasmic effector
Pc2109T1C00002453g0000180.1	"Protein disulfide-isomerase"	GO:0016853,GO:0003756,GO:0005783,GO:0005788	GDR		TRUE			Cytoplasmic effector
Pc2109T1C00002458g0000470.1	"Carbohydrate-binding protein, putative"	GO:0016021,GO:0016020	In-between		TRUE			Apoplastic effector
Pc2109T1C00002458g0000650.1	"Elicitor-like transglutaminase"	GO:0016755	GDR					Apoplastic/cytoplasmic effector
Pc2109T1C00002462g0000220.1	"Secreted RxLR effector peptide protein, putative"		GSR					Cytoplasmic effector
Pc2109T1C00002462g0000290.1	"Glycoside hydrolase, putative"	GO:0016787	In-between		TRUE			Apoplastic effector
Pc2109T1C00002462g0000300.1	"Glycosyl hydrolase family 17-like protein"	GO:0016787	In-between					Apoplastic effector
Pc2109T1C00002464g0000220.1	"Secreted RxLR effector peptide protein, putative"	GO:0005576	GSR					Cytoplasmic effector
Pc2109T1C00002466g0000100.1	"RxLR effector protein Avh240"	GO:0009405,GO:0005576,GO:0016020,GO:0020002,GO:0033644	GSR					Cytoplasmic effector
Pc2109T1C00002467g0000180.1	"Secreted RxLR effector protein RXLR-C08"	GO:0009405,GO:0044177,GO:0005576	In-between					Apoplastic/cytoplasmic effector
Pc2109T1C00002467g0000860.1	"P-loop containing nucleoside triphosphate hydrolase"	GO:0046872,GO:0005524,GO:0006801,GO:0016787,GO:0003676	In-between					Apoplastic effector
Pc2109T1C00002467g0000880.1	"P-loop containing nucleoside triphosphate hydrolase"	GO:0003676,GO:0016787,GO:0006801,GO:0046872,GO:0005524	GDR					Cytoplasmic effector
Pc2109T1C00002467g0001170.1	"RxLR effector protein PSR2"	GO:0005576,GO:0043657,GO:0009405	GSR					Cytoplasmic effector
Pc2109T1C00002467g0001310.1	"RxLR effector protein PexRD25"	GO:0009405,GO:0042025,GO:0044196,GO:0005576	GSR					Cytoplasmic effector
Pc2109T1C00002469g0000380.1	"Neutral zinc metallopeptidase, Zn-binding site"		GSR		TRUE			Cytoplasmic effector
Pc2109T1C00002471g0000070.1	"Phospholipase A2, putative"	GO:0016042,GO:0050482,GO:0005509,GO:0006644,GO:0005576,GO:0004623	In-between		TRUE			Cytoplasmic effector
Pc2109T1C00002471g0000150.1	"RxLR effector protein Avh5"	GO:0009405,GO:0043657,GO:0005576	GSR		TRUE			Cytoplasmic effector
Pc2109T1C00002471g0000160.1	"Secreted RxLR effector peptide protein"	GO:0005576	GSR		TRUE			Cytoplasmic effector
Pc2109T1C00002471g0000230.1	"Methyltransferase"	GO:0032259,GO:0016740,GO:0008168	GSR		TRUE			Apoplastic effector
Pc2109T1C00002471g0000310.1	"Cysteine-rich protein"		GSR					Apoplastic/cytoplasmic effector
Pc2109T1C00002471g0000320.1	"Alpha/Beta hydrolase fold"	GO:0016787,GO:0052689,GO:0016021,GO:0046872,GO:0016020	In-between					Apoplastic effector
Pc2109T1C00002471g0000330.1	"Cysteine-rich protein"		GDR					Apoplastic/cytoplasmic effector
Pc2109T1C00002473g0000030.1	"Alpha/Beta hydrolase fold"	GO:0016787,GO:0016021,GO:0052689,GO:0046872,GO:0016020	GSR					Apoplastic effector
Pc2109T1C00002473g0000190.1	"Small cysteine-rich secretory protein 137"		In-between		TRUE			Cytoplasmic effector
Pc2109T1C00002473g0000230.2	"Expansin-like EG45 domain-containing protein"	GO:0016021,GO:0016020	GSR					Apoplastic effector
Pc2109T1C00002475g0000290.1	"alpha-1,2-Mannosidase"	GO:0005509,GO:0016787,GO:0004571,GO:0016021,GO:0016020,GO:0016798,GO:0008152,GO:0005975	GDR				TRUE	Cytoplasmic effector
Pc2109T1C00002497g0000240.1	"Unknown protein"		GSR					Cytoplasmic effector
Pc2109T1C00002501g0000630.1	"Cutin hydrolase"	GO:0050525,GO:0016787	In-between		TRUE			Apoplastic effector
Pc2109T1C00002501g0000640.1	"Cutin hydrolase"	GO:0016787,GO:0050525	In-between		TRUE			Apoplastic effector
Pc2109T1C00002501g0000690.1	"Cutin hydrolase"	GO:0016787,GO:0050525	In-between		TRUE			Apoplastic effector
Pc2109T1C00002501g0001220.1	"Pectate lyase"	GO:0030570,GO:0005576	GSR		TRUE			Apoplastic effector
Pc2109T1C00002501g0001250.1	"Endo-1,4-beta-xylanase 4"	GO:0008152,GO:0045493,GO:0016787,GO:0016798,GO:0004553,GO:0031176,GO:0005975	In-between		TRUE			Cytoplasmic effector
Pc2109T1C00002503g0000640.1	"Cell 12A endoglucanase"	GO:0000272,GO:0004553,GO:0008810	In-between					Apoplastic effector
Pc2109T1C00002503g0000660.1	"Cell 12A endoglucanase"	GO:0000272,GO:0004553,GO:0008810	In-between		TRUE			Apoplastic effector
Pc2109T1C00002503g0000670.1	"Xyloglucan-specific endo-beta-1,4-glucanase 1"	GO:0004553,GO:0016798,GO:0008152,GO:0005975,GO:0033946,GO:0009405,GO:0016787,GO:0008810,GO:0000272	In-between			TRUE		Apoplastic effector
Pc2109T1C00002503g0000680.1	"Xyloglucan-specific endo-beta-1"	GO:0008810,GO:0004553,GO:0000272	In-between		TRUE			Apoplastic effector
Pc2109T1C00002503g0000720.1	"Unknown protein"		In-between					Apoplastic effector
Pc2109T1C00002503g0001530.1	"Unknown protein"		GDR					Apoplastic/cytoplasmic effector
Pc2109T1C00002503g0001540.1	"Unknown protein"		GDR					Cytoplasmic/apoplastic effector
Pc2109T1C00002503g0001560.1	"Unknown protein"		GDR					Apoplastic/cytoplasmic effector
Pc2109T1C00002503g0001830.1	"Transglutaminase elicitor"	GO:0016755	GSR		TRUE			Apoplastic effector
Pc2109T1C00002508g0000090.1	"Unknown protein"		In-between					Cytoplasmic effector
Pc2109T1C00002509g0000070.1	"TRP domain-containing protein"	GO:0016021,GO:0016020	In-between					Cytoplasmic effector
Pc2109T1C00002513g0000030.1	"Calreticulin"	GO:0046872,GO:0006457,GO:0005509,GO:0005783,GO:0051082,GO:0005788	In-between		TRUE			Cytoplasmic effector
Pc2109T1C00002520g0000130.1	"Avr1b-1 avirulence-like protein"	GO:0005576	GSR					Cytoplasmic effector
Pc2109T1C00002522g0000700.1	"Amb_all domain-containing protein"	GO:0016829	In-between					Cytoplasmic effector
Pc2109T1C00002522g0000810.1	"Carbohydrate-binding protein"		GDR		TRUE			Apoplastic effector
Pc2109T1C00002524g0000010.1	"Avh260"	GO:0016021,GO:0016020	ND		TRUE			Cytoplasmic effector
Pc2109T1C00002528g0000550.1	"Tenascin"	GO:0016020,GO:0016021	In-between		TRUE			Apoplastic effector
Pc2109T1C00002530g0000290.1	"Neutral zinc metallopeptidase"		GSR		TRUE			Cytoplasmic effector
Pc2109T1C00002530g0000310.1	"Elongation factor 1-alpha"	GO:0003746,GO:0016021,GO:0006414,GO:0016020	GDR					Apoplastic effector
Pc2109T1C00002530g0000320.1	"Unknown protein"		In-between			TRUE		Cytoplasmic effector
Pc2109T1C00002530g0000330.1	"Elongation factor 1-alpha"	GO:0016021,GO:0006414,GO:0016020,GO:0003746	In-between					Apoplastic effector
Pc2109T1C00002530g0000340.1	"Unknown protein"		In-between			TRUE		Cytoplasmic effector
Pc2109T1C00002530g0000350.1	"Unknown protein"		In-between			TRUE		Cytoplasmic effector
Pc2109T1C00002530g0000490.1	"Elicitin"	GO:0034053,GO:0009405,GO:0005576	GSR					Apoplastic effector
Pc2109T1C00002530g0000500.1	"Elicitin"	GO:0005576,GO:0034053,GO:0009405	GSR					Apoplastic effector
Pc2109T1C00002530g0000510.1	"Elicitin"	GO:0009405,GO:0005576	GSR					Apoplastic effector
Pc2109T1C00002532g0000550.1	"Hist_deacetyl domain-containing protein"		GDR		TRUE			Cytoplasmic effector
Pc2109T1C00002533g0000070.1	"Serine/threonine-protein phosphatase"	GO:0004722,GO:0106306,GO:1902600,GO:0016020,GO:0046034,GO:0046961,GO:0090305,GO:0003676,GO:0005509,GO:0016787,GO:0106307,GO:0016021,GO:0046933,GO:0004721,GO:0005576,GO:0006470,GO:0000166,GO:0015986,GO:0033180,GO:0008408,GO:0006811,GO:0006139,GO:0005524	GSR		TRUE			Apoplastic/cytoplasmic effector
Pc2109T1C00002539g0000020.1	"Cyclin-A1-2"	GO:0005096,GO:0000902,GO:0043547	In-between					Cytoplasmic effector
Pc2109T1C00002542g0000600.1	"Elicitin"	GO:0005576,GO:0009405,GO:0034053	GDR					Apoplastic effector
Pc2109T1C00002544g0000510.1	"Elicitin"	GO:0005576,GO:0009405,GO:0034053	In-between					Apoplastic effector
Pc2109T1C00002546g0000770.1	"PseudoU_synth_2 domain-containing protein"	GO:0009451,GO:0001522,GO:0009982,GO:0003723	In-between		TRUE			Apoplastic effector
Pc2109T1C00002547g0000130.1	"Unknown protein"		GSR					Cytoplasmic effector
Pc2109T1C00002548g0000040.1	"Unknown protein"		GSR					Cytoplasmic effector
Pc2109T1C00002548g0000470.1	"CBM1 domain-containing protein"	GO:0005576,GO:0005975,GO:0030248	GSR					Apoplastic effector
Pc2109T1C00002548g0000550.1	"CBM1 domain-containing protein"	GO:0005576,GO:0005975,GO:0030248	In-between	TRUE	TRUE			Cytoplasmic effector
Pc2109T1C00002555g0000030.1	"Serine/threonine-protein kinase drkB"	GO:0016301,GO:0016310	In-between					Apoplastic effector
Pc2109T1C00002555g0000260.1	"Leucine-rich repeat domain, L domain-like"		GSR				TRUE	Cytoplasmic effector
Pc2109T1C00002555g0000280.1	"Unknown protein"		GSR					Cytoplasmic effector
Pc2109T1C00002562g0000060.1	"60S ribosomal export protein NMD3"	GO:0043023,GO:0005737,GO:0005634,GO:0015031	GDR		TRUE			Cytoplasmic effector
Pc2109T1C00002562g0000220.1	"Agrin"	GO:0005509,GO:0007275,GO:0030154	GDR		TRUE			Apoplastic effector
Pc2109T1C00002563g0000230.1	"Unknown protein"		In-between		TRUE			Cytoplasmic effector
Pc2109T1C00002563g0000330.1	"Unknown protein"		In-between		TRUE			Apoplastic effector
Pc2109T1C00002563g0000860.1	"Unknown protein"		In-between				TRUE	Apoplastic/cytoplasmic effector
Pc2109T1C00002565g0000210.1	"ER membrane protein complex subunit 8/9"		In-between		TRUE			Apoplastic effector
Pc2109T1C00002565g0000260.1	"CBM1 domain-containing protein"	GO:0005576,GO:0005975,GO:0030248	In-between		TRUE			Cytoplasmic effector
Pc2109T1C00002569g0000100.1	"Amb_all domain-containing protein"	GO:0016829	GSR					Apoplastic effector
Pc2109T1C00002569g0000530.1	"Isopenicillin N synthase-like"		In-between					Cytoplasmic effector
Pc2109T1C00002569g0001070.1	"Glutathione peroxidase"	GO:0016491,GO:0055114,GO:0004602,GO:0006979,GO:0004601,GO:0098869	In-between		TRUE			Cytoplasmic effector
Pc2109T1C00002574g0000060.1	"Secreted RxLR effector peptide protein"	GO:0005576	GSR		TRUE			Cytoplasmic effector
Pc2109T1C00002574g0000120.1	"Avirulence protein 1b"	GO:0005576	GSR					Cytoplasmic effector
Pc2109T1C00002574g0000210.1	"RxLR effector protein PexRD18"	GO:0009405,GO:0005576,GO:0016020,GO:0020002,GO:0033644	GSR					Cytoplasmic effector
Pc2109T1C00002574g0000270.1	"Avh59"	GO:0005576	In-between					Cytoplasmic effector
Pc2109T1C00002577g0000050.1	"RxLR effector protein Avh240"	GO:0020002,GO:0005576,GO:0016020,GO:0033644,GO:0009405	GSR					Cytoplasmic effector
Pc2109T1C00002589g0000240.1	"Unknown protein"		In-between					Cytoplasmic effector
Pc2109T1C00002589g0000260.1	"Arginine N-methyltransferase 7 protein"	GO:0032259,GO:0018216,GO:0016740,GO:0035246,GO:0008168,GO:0016274	GDR					Cytoplasmic effector
Pc2109T1C00002589g0000300.1	"Unknown protein"		GSR					Cytoplasmic effector
Pc2109T1C00002589g0000340.1	"RxLR effector protein"		In-between				TRUE	Cytoplasmic effector
Pc2109T1C00002590g0000010.1	"Unknown protein"		ND					Cytoplasmic/apoplastic effector
Pc2109T1C00002590g0000020.1	"Oxygen-dependent choline dehydrogenase"		In-between					Cytoplasmic effector
Pc2109T1C00002599g0001080.1	"Protein kinase domain-containing protein"	GO:0016021,GO:0005524,GO:0016020,GO:0006468,GO:0004672	GSR					Apoplastic effector
Pc2109T1C00002599g0001200.1	"TKL protein kinase"	GO:0016021,GO:0016020,GO:0005524,GO:0016310,GO:0016301,GO:0006468,GO:0004672	In-between					Apoplastic effector
Pc2109T1C00002599g0001220.1	"Serine/threonine protein kinase"	GO:0004674,GO:0016301,GO:0016310,GO:0005524,GO:0004672,GO:0016021,GO:0016020,GO:0006468	In-between					Cytoplasmic effector
Pc2109T1C00002599g0001230.1	"Protein kinase domain-containing protein"	GO:0016021,GO:0005524,GO:0016020,GO:0006468,GO:0004672	GSR					Apoplastic effector
Pc2109T1C00002599g0001450.1	"Thioredoxin domain-containing protein"	GO:0051920,GO:0016491,GO:0016209,GO:0055114,GO:0098869	GDR	TRUE	TRUE			Cytoplasmic effector
Pc2109T1C00002605g0000180.1	"Mannan endo-1,4-beta-mannosidase, putative"	GO:0004553,GO:0016798,GO:0008152,GO:0016787,GO:0005975	ND					Apoplastic effector
Pc2109T1C00002608g0000380.1	"Glycoside hydrolase family 17-like protein"	GO:0016787	GDR		TRUE			Apoplastic effector
Pc2109T1C00002611g0000910.1	"Small secreted protein"		GSR					Apoplastic effector
Pc2109T1C00002611g0001510.1	"Secreted RxLR effector protein PITG_22926"	GO:0005576,GO:0042025,GO:0009405	In-between		TRUE			Cytoplasmic effector
Pc2109T1C00002611g0001520.1	"SCP domain-containing protein"		In-between					Cytoplasmic effector
Pc2109T1C00002611g0002370.1	"Unknown protein"		In-between			TRUE		Apoplastic effector
Pc2109T1C00002611g0002470.1	"Suppressor of necrosis 1"		GSR		TRUE			Cytoplasmic effector
Pc2109T1C00002611g0002530.1	"Avh457"		GSR					Cytoplasmic effector
Pc2109T1C00002612g0000060.1	"Avh457"		In-between					Cytoplasmic effector
Pc2109T1C00002613g0000130.1	"GC-rich sequence DNA-binding factor 2"	GO:0003677,GO:0005634,GO:0006355	GDR	TRUE	TRUE			Cytoplasmic effector
Pc2109T1C00002615g0000020.1	"Secreted RxLR effector peptide protein"	GO:0005576	GSR					Cytoplasmic effector
Pc2109T1C00002617g0000140.1	"Secreted RxLR effector peptide protein"	GO:0005576	GSR					Cytoplasmic effector
Pc2109T1C00002621g0000230.1	"Cystatin-like cysteine protease inhibitor EPIC3"	GO:0010466,GO:0009405,GO:0005576,GO:0010951,GO:0030414,GO:0004869	GSR		TRUE			Apoplastic effector
Pc2109T1C00002624g0000040.1	"Extracellular cystatin-like protease inhibitor"		In-between					Apoplastic/cytoplasmic effector
Pc2109T1C00002624g0000170.1	"Sulfhydryl oxidase"	GO:0016491,GO:0055114,GO:0016971,GO:0016972,GO:0016020,GO:0016021	GDR		TRUE			Cytoplasmic effector
Pc2109T1C00002624g0000200.1	"Glucosidase 2 subunit beta"	GO:0006491,GO:0005783	GSR		TRUE			Cytoplasmic effector
Pc2109T1C00002629g0000030.1	"Cystatin-like cysteine protease inhibitor EPIC3"	GO:0010466,GO:0009405,GO:0010951,GO:0005576,GO:0030414,GO:0004869	In-between					Apoplastic effector
Pc2109T1C00002629g0000040.1	"Cystatin-like cysteine protease inhibitor EPIC4"	GO:0009405,GO:0010466,GO:0010951,GO:0005576,GO:0030414,GO:0004869	In-between		TRUE			Cytoplasmic effector
Pc2109T1C00002631g0000160.1	"Exoglucanase 1, putative"	GO:0005975,GO:0004553,GO:0030245	In-between		TRUE			Apoplastic effector
Pc2109T1C00002633g0000070.1	"Exoglucanase 1, putative"	GO:0004553,GO:0030245,GO:0005975	In-between		TRUE			Apoplastic effector
Pc2109T1C00002633g0000600.1	"RxLR effector"		GSR		TRUE			Cytoplasmic effector
Pc2109T1C00002633g0000840.1	"Integrase catalytic domain-containing protein"	GO:0015074,GO:0003676	GDR					Cytoplasmic effector
Pc2109T1C00002645g0000190.1	"Peptidyl-prolyl cis-trans isomerase"	GO:0003755,GO:0016853,GO:0000413,GO:0006457	GDR		TRUE			Apoplastic effector
Pc2109T1C00002652g0000050.1	"EGF-like domain-containing protein"		GDR					Apoplastic effector
Pc2109T1C00002654g0000750.1	"Unknown protein"		GDR					Cytoplasmic/apoplastic effector
Pc2109T1C00002654g0000770.1	"Unknown protein"		GDR					Cytoplasmic effector
Pc2109T1C00002654g0000790.1	"Nicastrin"		GDR		TRUE			Apoplastic effector
Pc2109T1C00002654g0000800.1	"Unknown protein"		GDR		TRUE			Apoplastic/cytoplasmic effector
Pc2109T1C00002676g0000100.1	"RxLR effector protein"	GO:0016020,GO:0016021	GSR					Cytoplasmic effector
Pc2109T1C00002676g0000100.2	"Plus3 domain-containing protein"	GO:0003677	GSR		TRUE			Cytoplasmic effector
Pc2109T1C00002676g0000130.1	"RxLR effector protein"	GO:0016020,GO:0016021	In-between					Cytoplasmic effector
Pc2109T1C00002676g0000210.1	"EGF-like domain-containing protein"	GO:0016020,GO:0016021	In-between	TRUE	TRUE			Apoplastic effector
Pc2109T1C00002676g0000520.1	"RxLR effector protein Avh23"	GO:0042025,GO:0005576,GO:0030430,GO:0009405	GSR		TRUE			Cytoplasmic effector
Pc2109T1C00002676g0000660.1	"RxLR effector protein Avh23"	GO:0042025,GO:0030430,GO:0005576,GO:0009405	GSR		TRUE			Cytoplasmic effector
Pc2109T1C00002676g0000680.1	"Elicitin-like protein SOL13H"	GO:0005576,GO:0009405	In-between					Apoplastic effector
Pc2109T1C00002676g0000730.1	"Elicitin"	GO:0009405,GO:0005576	GDR		TRUE			Apoplastic effector
Pc2109T1C00002676g0000820.1	"Elicitin"	GO:0005576,GO:0009405	GDR					Apoplastic effector
Pc2109T1C00002676g0000840.1	"Arabinan endo-1,5-alpha-L-arabinosidase"	GO:0031222,GO:0016787,GO:0004553,GO:0046558,GO:0005975	GSR					Apoplastic effector
Pc2109T1C00002676g0001040.1	"Anaphase-promoting complex subunit 5"	GO:0005680,GO:0007049,GO:0016567,GO:0051301	In-between	TRUE	TRUE			Cytoplasmic effector
Pc2109T1C00002678g0000200.1	"RXLR_WY domain-containing protein"	GO:0005576	In-between					Cytoplasmic effector
Pc2109T1C00002683g0000040.1	"RxLR effector protein"	GO:0005576	GSR					Cytoplasmic effector
Pc2109T1C00002685g0000030.1	"SCP domain-containing protein"		In-between					Cytoplasmic/apoplastic effector
Pc2109T1C00002685g0000040.1	"SCP domain-containing protein"		GDR					Cytoplasmic effector
Pc2109T1C00002685g0000070.1	"SCP domain-containing protein"		In-between		TRUE			Cytoplasmic effector
Pc2109T1C00002685g0000080.1	"SCP domain-containing protein"		GSR					Cytoplasmic effector
Pc2109T1C00002685g0000100.1	"SCP domain-containing protein"		GSR		TRUE			Cytoplasmic effector
Pc2109T1C00002685g0000330.1	"Unknown protein"		In-between					Cytoplasmic effector
Pc2109T1C00002685g0000350.1	"Unknown protein"		GSR					Cytoplasmic/apoplastic effector
Pc2109T1C00002685g0000390.1	"Unknown protein"		In-between					Cytoplasmic/apoplastic effector
Pc2109T1C00002685g0000400.1	"Unknown protein"		In-between					Cytoplasmic/apoplastic effector
Pc2109T1C00002685g0000680.1	"RxLR effector"		GSR					Cytoplasmic effector
Pc2109T1C00002686g0000010.1	"Avh196"		ND					Cytoplasmic effector
Pc2109T1C00002689g0000320.2	"Secreted RxLR effector peptide protein"	GO:0005576	In-between					Cytoplasmic effector
Pc2109T1C00002689g0000440.1	"Avirulence protein 1b"	GO:0005576	GSR					Cytoplasmic effector
Pc2109T1C00002689g0000610.1	"Protein disulfide-isomerase domain"	GO:0003756,GO:0016853	GDR					Cytoplasmic effector
Pc2109T1C00002689g0000670.1	"Unknown protein"		In-between		TRUE			Apoplastic effector
Pc2109T1C00002689g0000890.1	"Calmodulin"	GO:0005509	In-between					Cytoplasmic effector
Pc2109T1C00002689g0000970.1	"ABC1 domain-containing protein"		GSR			TRUE		Apoplastic/cytoplasmic effector
Pc2109T1C00002689g0000980.1	"ABC1 domain-containing protein"		GSR			TRUE		Apoplastic/cytoplasmic effector
Pc2109T1C00002689g0000990.1	"ABC1 domain-containing protein"		In-between			TRUE		Apoplastic/cytoplasmic effector
Pc2109T1C00002689g0001260.1	"ABC1 domain-containing protein"		GSR			TRUE		Apoplastic/cytoplasmic effector
Pc2109T1C00002692g0000160.1	"Cell 12A endoglucanase"	GO:0004553,GO:0008810,GO:0000272	In-between		TRUE			Apoplastic effector
Pc2109T1C00002692g0000170.1	"Cell 12A endoglucanase"	GO:0000272,GO:0004553,GO:0008810	GSR		TRUE			Apoplastic effector
Pc2109T1C00002693g0000230.1	"Unknown protein"		GDR					Cytoplasmic effector
Pc2109T1C00002693g0000450.1	"Cytochrome b5 heme-binding domain-containing protein"	GO:0016020,GO:0012505	GDR	TRUE	TRUE			Cytoplasmic effector
Pc2109T1C00002705g0001750.1	"Protein disulfide-isomerase"	GO:0003756,GO:0016853	GSR		TRUE			Cytoplasmic effector
Pc2109T1C00002705g0002420.1	"Unknown protein"		In-between	TRUE	TRUE			Cytoplasmic effector
Pc2109T1C00002710g0000040.1	"Secreted RxLR effector peptide protein"		GSR					Cytoplasmic effector
Pc2109T1C00002710g0000320.1	"Unknown protein"		GDR					Cytoplasmic effector
Pc2109T1C00002710g0000420.1	"Myosin"	GO:0016459,GO:0005524,GO:0000166,GO:0003774,GO:0003779,GO:0035091	GSR					Apoplastic/cytoplasmic effector
Pc2109T1C00002710g0000570.1	"DnaJ homolog subfamily C member 16"	GO:0016020	In-between				TRUE	Cytoplasmic effector
Pc2109T1C00002718g0000030.1	"Mitogen-activated protein kinase kinase 1"	GO:0016301,GO:0016310	GSR					Cytoplasmic effector
Pc2109T1C00002718g0000390.1	"DDE Tnp4 domain-containing protein"	GO:0046872	GSR					Cytoplasmic effector
Pc2109T1C00002718g0000650.1	"AAA domain-containing protein"	GO:0005783,GO:0005635,GO:0005524	GDR		TRUE			Cytoplasmic effector
Pc2109T1C00002729g0000220.1	"Amino Acid/Auxin Permease (AAAP) Family"	GO:0016021,GO:0016020	GDR					Apoplastic effector
Pc2109T1C00002729g0000520.1	"Secreted RxLR effector protein 21"	GO:0009405,GO:0042025,GO:0030430,GO:0005576	In-between					Cytoplasmic effector
Pc2109T1C00002731g0000080.1	"Alcohol dehydrogenase, putative"	GO:0055114	GSR					Cytoplasmic effector
Pc2109T1C00002731g0000420.1	"Sarcosine oxidase"		In-between		TRUE			Apoplastic effector
Pc2109T1C00002731g0000510.1	"Avr1b-1 avirulence-like protein"	GO:0005576	GSR					Cytoplasmic effector
Pc2109T1C00002733g0000020.1	"Avirulence protein 1b"	GO:0005576	In-between		TRUE			Cytoplasmic effector
Pc2109T1C00002734g0000170.1	"ABC1 domain-containing protein"		GSR					Apoplastic/cytoplasmic effector
Pc2109T1C00002735g0000390.1	"SAE2 domain-containing protein"	GO:0000406,GO:0003697,GO:0035861,GO:0006281,GO:0090305,GO:0004519,GO:0000403,GO:0003690,GO:0000014,GO:0006974,GO:0003684,GO:0070336,GO:0005634,GO:0000724,GO:0010792	In-between					Cytoplasmic/apoplastic effector
Pc2109T1C00002735g0000660.1	"Ricin B-type lectin domain-containing protein"	GO:0016787,GO:0004553,GO:0005975	In-between					Cytoplasmic effector
Pc2109T1C00002736g0000010.1	"TKL/DRK protein kinase"	GO:0004672,GO:0006468,GO:0016020,GO:0016310,GO:0005524,GO:0016301,GO:0016021	ND					Apoplastic effector
Pc2109T1C00002738g0000670.1	"RxLR effector"	GO:0005576	In-between					Cytoplasmic effector
Pc2109T1C00002738g0000990.1	"Pectate lyase"	GO:0005576,GO:0030570	GSR		TRUE			Apoplastic effector
Pc2109T1C00002740g0000310.1	"ABC1 domain-containing protein"		In-between					Apoplastic/cytoplasmic effector
Pc2109T1C00002747g0000050.1	"RxLR effector protein SFI4"	GO:0009405,GO:0005576,GO:0030430,GO:0042025	In-between		TRUE			Cytoplasmic effector
Pc2109T1C00002761g0000180.1	"GOLD domain-containing protein"	GO:0016021,GO:0016020	In-between					Cytoplasmic effector
Pc2109T1C00002762g0000070.1	"Exoglucanase 1"	GO:0030245,GO:0004553,GO:0005975	In-between		TRUE			Apoplastic effector
Pc2109T1C00002763g0000050.1	"Exoglucanase 1"	GO:0000272,GO:0005576,GO:0030248,GO:0016787,GO:0030245,GO:0005975,GO:0004553,GO:0016798,GO:0016162,GO:0008152	GSR		TRUE			Apoplastic effector
Pc2109T1C00002763g0000240.1	"Suppressor of necrosis 1"		GSR		TRUE			Cytoplasmic/apoplastic effector
Pc2109T1C00002763g0000250.1	"Suppressor of necrosis 1"		GSR		TRUE			Cytoplasmic effector
Pc2109T1C00002763g0000290.1	"TKL protein kinase"	GO:0004672,GO:0006468,GO:0016020,GO:0016310,GO:0005524,GO:0016301,GO:0016021	GDR					Apoplastic/cytoplasmic effector
Pc2109T1C00002763g0000300.1	"TKL protein kinase"	GO:0016020,GO:0016310,GO:0005524,GO:0016301,GO:0016021,GO:0004672,GO:0006468	In-between					Apoplastic effector
Pc2109T1C00002763g0000310.1	"Suppressor of necrosis 1"		In-between			TRUE		Cytoplasmic effector
Pc2109T1C00002763g0000320.1	"Suppressor of necrosis 1"		GDR			TRUE		Cytoplasmic effector
Pc2109T1C00002763g0000360.1	"EGF-like domain-containing protein"		GDR		TRUE			Apoplastic effector
Pc2109T1C00002765g0000050.1	"Suppressor of necrosis 1"		In-between		TRUE			Cytoplasmic effector
Pc2109T1C00002766g0000130.1	"Suppressor of necrosis 1"		In-between		TRUE			Cytoplasmic effector
Pc2109T1C00002772g0000120.1	"Secreted RxLR effector peptide protein, putative"		GSR					Cytoplasmic effector
Pc2109T1C00002775g0000070.1	"SCP domain-containing protein"		In-between		TRUE			Cytoplasmic effector
Pc2109T1C00002775g0000090.1	"SCP domain-containing protein"		In-between					Cytoplasmic effector
Pc2109T1C00002783g0000100.1	"Avr1b-1 Avirulence-like protein"	GO:0005576	GSR					Cytoplasmic effector
Pc2109T1C00002783g0000130.1	"Avr1b-1 Avirulence-like protein"	GO:0005576	GSR					Cytoplasmic effector
Pc2109T1C00002785g0000150.1	"Elicitin"	GO:0009405,GO:0034053,GO:0005576	In-between					Apoplastic effector
Pc2109T1C00002786g0000050.1	"Unknown protein"		ND					Cytoplasmic effector
Pc2109T1C00002787g0000010.1	"Avr1b-1 Avirulence-like protein"	GO:0005576	ND					Cytoplasmic effector
Pc2109T1C00002787g0000020.1	"PlsC domain-containing protein"	GO:0016740,GO:0003841,GO:0016020,GO:0016746,GO:0016021,GO:0012505	ND					Cytoplasmic effector
Pc2109T1C00002789g0000560.1	"Elongation of very long chain fatty acids protein 2"	GO:0005576	In-between					Cytoplasmic effector
Pc2109T1C00002794g0000190.1	"Apple domain-containing protein"	GO:0006508,GO:0005576	ND					Apoplastic effector
Pc2109T1C00002795g0000010.1	"Apple domain-containing protein"	GO:0006508,GO:0005576	ND					Apoplastic/cytoplasmic effector
Pc2109T1C00002795g0000190.1	"WD40-repeat-containing domain"		In-between					Cytoplasmic effector
Pc2109T1C00002795g0000430.1	"Alpha,alpha-trehalose-phosphate synthase (UDP-forming)"	GO:0005992,GO:0016757,GO:0016740,GO:0003824,GO:0003825	In-between					Cytoplasmic effector
Pc2109T1C00002807g0000080.1	"Cystatin-like cysteine protease inhibitor EPIC4"	GO:0009405,GO:0010466,GO:0030414,GO:0004869,GO:0010951,GO:0005576	In-between		TRUE			Cytoplasmic effector
Pc2109T1C00002818g0000250.1	"RxLR effector protein Avr4"	GO:0009405,GO:0042025,GO:0044163,GO:0005576,GO:0030430,GO:0044196	In-between					Cytoplasmic effector
Pc2109T1C00002824g0000320.1	"Carbonic anhydrase"	GO:0046872,GO:0004089,GO:0016829,GO:0008270	In-between		TRUE			Cytoplasmic effector
Pc2109T1C00002828g0000300.1	"Secreted RxLR effector protein RXLR-C28"	GO:0005576,GO:0030430,GO:0009405	GDR		TRUE			Cytoplasmic effector
Pc2109T1C00002839g0000100.1	"Unknown protein"		GSR					Cytoplasmic effector
Pc2109T1C00002839g0000110.1	"Unknown protein"		ND					Cytoplasmic effector
Pc2109T1C00002847g0000550.1	"Avr1b-1 avirulence-like protein"	GO:0005576	GSR					Cytoplasmic effector
Pc2109T1C00002847g0001940.1	"Unknown protein"		GSR				TRUE	Cytoplasmic effector
Pc2109T1C00002847g0002020.1	"Cysteine-rich protein"		GSR					Cytoplasmic/apoplastic effector
Pc2109T1C00002847g0002050.1	"Alpha/Beta hydrolase fold"	GO:0016787,GO:0016020,GO:0046872,GO:0052689,GO:0016021	In-between					Apoplastic/cytoplasmic effector
Pc2109T1C00002863g0000040.1	"Palmitoyltransferase"	GO:0016409,GO:0016020,GO:0016746,GO:0016021,GO:0016740,GO:0019706	In-between					Cytoplasmic effector
Pc2109T1C00002864g0000350.1	"SCP domain-containing protein"	GO:0016020,GO:0016021	GDR		TRUE			Cytoplasmic effector
Pc2109T1C00002864g0000530.1	"SCP domain-containing protein"		GSR					Cytoplasmic effector
Pc2109T1C00002864g0000550.1	"SCP domain-containing protein"		In-between		TRUE			Cytoplasmic effector
Pc2109T1C00002867g0000070.1	"Unknown protein"		GSR		TRUE			Apoplastic effector
Pc2109T1C00002867g0000100.1	"Lipase"	GO:0016787,GO:0016788,GO:0016042,GO:0006629	GDR					Cytoplasmic effector
Pc2109T1C00002867g0000110.1	"Lipase"	GO:0016787,GO:0016788,GO:0016042,GO:0006629	GDR					Cytoplasmic effector
Pc2109T1C00002867g0000310.1	"Unknown protein"		GDR		TRUE			Cytoplasmic effector
Pc2109T1C00002867g0000840.1	"Avirulence protein 1b"	GO:0005576	GSR		TRUE			Cytoplasmic effector
Pc2109T1C00002867g0000860.1	"Avirulence protein 1b"	GO:0005576	In-between		TRUE			Cytoplasmic effector
Pc2109T1C00002867g0000990.1	"Secreted RxLR effector peptide protein"	GO:0005576	ND		TRUE			Cytoplasmic effector
Pc2109T1C00002872g0000300.1	"RxLR effector protein 24"	GO:0033644,GO:0020002,GO:0005576,GO:0016020,GO:0009405,GO:0033645	In-between		TRUE			Cytoplasmic effector
Pc2109T1C00002876g0000110.1	"Unknown protein"		In-between		TRUE			Apoplastic effector
Pc2109T1C00002876g0000200.1	"Glycoside hydrolase, family 5, conserved site"	GO:0004553,GO:0016798,GO:0008152,GO:0016787,GO:0005975	GDR					Apoplastic effector
Pc2109T1C00002885g0000060.1	"Cysteine-rich protein"		GDR					Cytoplasmic/apoplastic effector
Pc2109T1C00002885g0000180.1	"Mesencephalic astrocyte-derived neurotrophic factor homolog"	GO:0005576,GO:0070050,GO:0001963,GO:0042417,GO:0007275,GO:0045202,GO:0031175,GO:0005783	GDR	TRUE	TRUE			Cytoplasmic effector
Pc2109T1C00002885g0000490.1	"Unknown protein"		GSR					Apoplastic effector
Pc2109T1C00002890g0000410.1	"Peptidase M3 family"		GDR		TRUE			Apoplastic effector
Pc2109T1C00002892g0000020.1	"ABC transporter domain-containing protein"	GO:0000166,GO:0016020,GO:0005524,GO:0016021	In-between					Apoplastic effector
Pc2109T1C00002911g0000970.1	"Unknown protein"		GDR					Apoplastic effector
Pc2109T1C00002911g0001120.1	"LCCL domain-containing protein"	GO:0016021,GO:0016020	In-between		TRUE			Apoplastic effector
Pc2109T1C00002912g0000070.1	"Apple domain-containing protein"	GO:0006508,GO:0005576	GDR					Cytoplasmic effector
Pc2109T1C00002946g0000080.1	"Unknown protein"		In-between		TRUE			Apoplastic effector
Pc2109T1C00002946g0000090.1	"Extracellular protease inhibitor 1"	GO:0009405,GO:0140403,GO:0004867,GO:0005576,GO:0010951,GO:0010466,GO:0030414,GO:0048046	GSR					Apoplastic effector
Pc2109T1C00002946g0000100.1	"Unknown protein"		GSR		TRUE			Apoplastic effector
Pc2109T1C00002946g0000210.1	"Unknown protein"		GSR					Apoplastic effector
Pc2109T1C00002947g0000180.1	"Calcium-dependent protein 4"		In-between					Apoplastic effector
Pc2109T1C00002963g0000120.1	"Peptidase S1 domain-containing protein"	GO:0006508,GO:0009405,GO:0004252	ND		TRUE			Apoplastic effector
Pc2109T1C00002967g0000260.1	"Elicitin-like protein"	GO:0034053,GO:0009405,GO:0005576	GDR					Apoplastic effector
Pc2109T1C00002967g0000540.1	"Elicitin"	GO:0009405,GO:0034053,GO:0005576	GDR		TRUE			Apoplastic effector
Pc2109T1C00002967g0000550.1	"Unknown protein"		GDR					Apoplastic/cytoplasmic effector
Pc2109T1C00002969g0000090.1	"Avr1b-1 avirulence-like protein"	GO:0005576	GSR					Cytoplasmic effector
Pc2109T1C00002969g0000250.1	"Unknown protein"		GDR					Cytoplasmic effector
Pc2109T1C00002969g0000260.1	"Unknown protein"		In-between		TRUE			Apoplastic effector
Pc2109T1C00002969g0000280.1	"Alpha/Beta hydrolase fold"	GO:0016787	GSR					Cytoplasmic/apoplastic effector
Pc2109T1C00002980g0000100.1	"Unknown protein"		In-between					Cytoplasmic effector
Pc2109T1C00002980g0000430.1	"Oxidored_FMN domain-containing protein"	GO:0055114,GO:0016491,GO:0010181,GO:0003824	In-between					Cytoplasmic effector
Pc2109T1C00002982g0000250.1	"General transcription factor IIH subunit 5"	GO:0006289,GO:0000439,GO:0005634,GO:0006367	In-between					Cytoplasmic effector
Pc2109T1C00002982g0000730.1	"Luminal-binding protein"	GO:0005524,GO:0000166,GO:0005783	GSR	TRUE	TRUE			Cytoplasmic effector
Pc2109T1C00003000g0000010.1	"Methyltranfer_dom domain-containing protein"	GO:0016740,GO:0008276,GO:0003676,GO:0008168,GO:0006479,GO:0032259	ND					Cytoplasmic effector
Pc2109T1C00003002g0000140.1	"Necrosis inducing protein NPP1"	GO:0009405,GO:0005576	GSR			TRUE		Cytoplasmic effector
Pc2109T1C00003002g0000310.1	"Secreted RxLR effector peptide protein, putative"		GSR					Cytoplasmic effector
Pc2109T1C00003002g0000810.1	"Unknown protein"		GDR					Cytoplasmic effector
Pc2109T1C00003002g0001130.1	"Expansin-like EG45 domain-containing protein"		GSR		TRUE			Apoplastic effector
Pc2109T1C00003002g0001140.1	"RlpA-like double-psi beta-barrel domain"	GO:0016020,GO:0016021	GSR		TRUE			Apoplastic effector
Pc2109T1C00003002g0001200.1	"Peptidyl-prolyl cis-trans isomerase"	GO:0003755,GO:0016021,GO:0000413,GO:0016853,GO:0016020	GSR		TRUE			Cytoplasmic effector
Pc2109T1C00003002g0001220.1	"Expansin-like EG45 domain-containing protein"		In-between					Apoplastic effector
Pc2109T1C00003002g0001230.1	"Expansin-YoaJ"	GO:0005576,GO:0005618	In-between		TRUE			Apoplastic effector
Pc2109T1C00003002g0001240.1	"RlpA-like double-psi beta-barrel domain"	GO:0016020,GO:0016021	GSR		TRUE			Apoplastic effector
Pc2109T1C00003002g0001260.1	"Expansin-YoaJ"	GO:0005618,GO:0005576	GSR		TRUE			Apoplastic effector
Pc2109T1C00003002g0001290.1	"Expansin-YoaJ"	GO:0005576,GO:0005618	In-between		TRUE			Apoplastic effector
Pc2109T1C00003012g0000680.1	"Four-domain proteases inhibitor"	GO:0008233,GO:0006508	In-between	TRUE	TRUE			Cytoplasmic effector
Pc2109T1C00003017g0000060.1	"Palmitoleoyl-protein carboxylesterase NOTUM"	GO:1990699,GO:0030178,GO:0016787,GO:1990697,GO:0052689,GO:0016055,GO:0005576	GDR					Apoplastic effector
Pc2109T1C00003020g0000050.1	"Cutinase"	GO:0016787	GSR			TRUE		Apoplastic effector
Pc2109T1C00003020g0000060.1	"Apple domain-containing protein"	GO:0006508,GO:0005576	GSR					Apoplastic effector
Pc2109T1C00003022g0000010.1	"Pectate lyase"	GO:0005576,GO:0030570	ND					Apoplastic effector
Pc2109T1C00003022g0000020.1	"Pectate lyase"	GO:0005576,GO:0030570	GSR					Apoplastic effector
Pc2109T1C00003022g0000030.1	"Pectate lyase"	GO:0030570,GO:0005576	GSR					Apoplastic effector
Pc2109T1C00003022g0000370.1	"tRNA (guanine(37)-N1)-methyltransferase"	GO:0016740,GO:0009019,GO:0008033,GO:0052906,GO:0005737,GO:0008168,GO:0030488,GO:0005759,GO:0032259,GO:0005739,GO:0005634	GDR	TRUE	TRUE			Apoplastic/cytoplasmic effector
Pc2109T1C00003022g0000570.1	"CDK-activating kinase assembly factor MAT1"	GO:0016301,GO:0016310	GSR					Cytoplasmic effector
Pc2109T1C00003022g0000600.1	"Apple domain-containing protein"	GO:0005576,GO:0006508	GSR					Apoplastic/cytoplasmic effector
Pc2109T1C00003027g0000340.1	"Tenascin-X"		In-between	TRUE	TRUE			Apoplastic/cytoplasmic effector
Pc2109T1C00003027g0000600.1	"Thrombospondin-like protein"	GO:0016020,GO:0016021	GSR					Apoplastic/cytoplasmic effector
Pc2109T1C00003028g0000030.1	"Ventral vesicle protein"		In-between					Apoplastic/cytoplasmic effector
Pc2109T1C00003029g0000190.1	"PA14 domain-containing protein"	GO:0016021,GO:0007154	In-between					Apoplastic effector
Pc2109T1C00003032g0000080.1	"Unknown protein"		GDR					Cytoplasmic effector
Pc2109T1C00003045g0000160.1	"Acyltransferase family"	GO:0016740,GO:0016746,GO:0016021,GO:0016020	GSR		TRUE			Apoplastic effector
Pc2109T1C00003045g0000220.1	"Acyltransferase family"	GO:0016740,GO:0016020,GO:0016021,GO:0016746	GSR		TRUE			Apoplastic/cytoplasmic effector
Pc2109T1C00003048g0000350.1	"Zinc/iron permease"	GO:0046873,GO:0030001,GO:0016020,GO:0055085,GO:0016021	In-between					Cytoplasmic effector
Pc2109T1C00003064g0000760.1	"Beta-glucan synthesis-associated protein SKN1"		In-between					Apoplastic effector
Pc2109T1C00003064g0000770.1	"Beta-glucan synthesis-associated protein SKN1"		GSR					Apoplastic effector
Pc2109T1C00003064g0000930.1	"Pectate lyase"	GO:0030570,GO:0005576	GDR	TRUE	TRUE			Apoplastic effector
Pc2109T1C00003068g0000540.1	"PKS_ER domain-containing protein"	GO:0055114,GO:0016491	In-between					Apoplastic effector
Pc2109T1C00003068g0000550.1	"PKS_ER domain-containing protein"	GO:0055114,GO:0016491	GSR					Apoplastic effector
Pc2109T1C00003068g0000560.1	"PKS_ER domain-containing protein"	GO:0055114,GO:0016491	GSR					Apoplastic effector
Pc2109T1C00003068g0000570.1	"PKS_ER domain-containing protein"	GO:0055114,GO:0016491	GSR					Apoplastic effector
Pc2109T1C00003068g0000910.1	"Crinkler effector protein 108"	GO:0005576,GO:0003677,GO:0042025,GO:0009405	In-between					Cytoplasmic effector
Pc2109T1C00003073g0000440.1	"EGF-like domain, extracellular"		GDR	TRUE	TRUE			Apoplastic effector
Pc2109T1C00003085g0000100.1	"DDE Tnp4 domain-containing protein"	GO:0046872	GSR					Cytoplasmic effector
Pc2109T1C00003086g0000070.1	"Avirulence (Avh) protein"	GO:0005576	GSR					Cytoplasmic effector
Pc2109T1C00003104g0000280.1	"Amb_all domain-containing protein"	GO:0016829	GSR					Apoplastic effector
Pc2109T1C00003104g0000290.1	"Amb_all domain-containing protein"	GO:0016829	GSR					Apoplastic effector
Pc2109T1C00003104g0000320.1	"Amb_all domain-containing protein"	GO:0016829	In-between					Apoplastic effector
Pc2109T1C00003104g0000330.1	"Amb_all domain-containing protein"	GO:0016829	GSR					Apoplastic effector
Pc2109T1C00003110g0000060.1	"Pectate lyase"	GO:0030570,GO:0005576	GSR		TRUE			Apoplastic effector
Pc2109T1C00003110g0000220.1	"Nucleoside diphosphate kinase"	GO:0016310,GO:0016301	GSR					Cytoplasmic effector
Pc2109T1C00003110g0000300.1	"Serine protease trypsin protein"	GO:0006508,GO:0046983,GO:0008233	GDR		TRUE			Apoplastic effector
Pc2109T1C00003111g0000050.1	"Serine protease trypsin protein"	GO:0008233,GO:0046983,GO:0006508	GDR		TRUE			Apoplastic effector
Pc2109T1C00003111g0000090.1	"Pectate lyase"	GO:0030570,GO:0005576	GSR		TRUE			Apoplastic effector
Pc2109T1C00003111g0000150.1	"Kazal-like domain-containing protein"	GO:0016021,GO:0016020	GDR		TRUE			Cytoplasmic effector
Pc2109T1C00003111g0000160.1	"Kazal-like serine protease inhibitor domain-containing protein"		GDR					Cytoplasmic effector
Pc2109T1C00003111g0000170.1	"Kazal-like domain-containing protein"		In-between		TRUE			Cytoplasmic effector
Pc2109T1C00003111g0000210.1	"Medium-chain specific acyl-CoA dehydrogenase"	GO:0050660,GO:0003995,GO:0055114,GO:0016627,GO:0016491	GDR					Apoplastic effector
Pc2109T1C00003111g0000240.1	"Metalloendopeptidase"	GO:0004222,GO:0006508,GO:0008270,GO:0016787,GO:0008237,GO:0046872,GO:0008233	In-between		TRUE			Apoplastic/cytoplasmic effector
Pc2109T1C00003111g0000250.1	"Serine/threonine-protein kinase drkB"	GO:0016301,GO:0016310	GDR		TRUE			Apoplastic/cytoplasmic effector
Pc2109T1C00003111g0000310.1	"Unknown protein"		In-between					Cytoplasmic effector
Pc2109T1C00003112g0000100.1	"Amb_all domain-containing protein"	GO:0016829	GSR			TRUE		Apoplastic effector
Pc2109T1C00003112g0000110.1	"Amb_all domain-containing protein"	GO:0016829	GSR					Apoplastic effector
Pc2109T1C00003112g0000510.1	"Arabinogalactan endo-beta-1,4-galactanase"	GO:0015926,GO:0016798,GO:0008152,GO:0016787,GO:0031218	In-between			TRUE		Cytoplasmic effector
Pc2109T1C00003112g0000800.1	"Unknown protein"		ND			TRUE		Cytoplasmic effector
Pc2109T1C00003115g0000720.1	"Amb_all domain-containing protein"	GO:0016829	In-between		TRUE			Apoplastic effector
Pc2109T1C00003115g0000730.1	"Arabinan endo-1,5-alpha-L-arabinosidase"	GO:0031222,GO:0004553,GO:0046558,GO:0005975	GSR				TRUE	Apoplastic effector
Pc2109T1C00003115g0000740.1	"Arabinan endo-1,5-alpha-L-arabinosidase"	GO:0005975,GO:0031222,GO:0046558,GO:0004553	In-between					Apoplastic effector
Pc2109T1C00003115g0000770.1	"Amb_all domain-containing protein"	GO:0016829	In-between		TRUE			Apoplastic effector
Pc2109T1C00003115g0000780.1	"Arabinan endo-1,5-alpha-L-arabinosidase"	GO:0005975,GO:0046558,GO:0004553,GO:0031222	In-between		TRUE			Apoplastic effector
Pc2109T1C00003115g0000790.1	"Arabinan endo-1,5-alpha-L-arabinosidase"	GO:0031222,GO:0046558,GO:0004553,GO:0005975	In-between					Apoplastic effector
Pc2109T1C00003118g0000320.1	"Unknown protein"		GSR					Apoplastic effector
Pc2109T1C00003126g0000030.1	"Unknown protein"		In-between		TRUE			Apoplastic effector
Pc2109T1C00003128g0000510.1	"PPR_long domain-containing protein"		GDR		TRUE			Apoplastic effector
Pc2109T1C00003138g0000050.1	"Calmodulin"	GO:0005509	ND					Cytoplasmic effector
Pc2109T1C00003152g0000120.1	"Unknown protein"		GSR		TRUE			Cytoplasmic effector
Pc2109T1C00003152g0000270.1	"RxLR effector protein PSR1"	GO:0042025,GO:0005576,GO:0009405	GSR					Cytoplasmic effector
Pc2109T1C00003152g0001000.1	"Nudix hydrolase domain-containing protein"	GO:0016787	In-between		TRUE			Cytoplasmic effector
Pc2109T1C00003153g0000060.1	"Ricin B-type lectin domain-containing protein"	GO:0016787,GO:0004553,GO:0005975	In-between					Cytoplasmic/apoplastic effector
Pc2109T1C00003153g0000100.1	"TKL/DRK protein kinase"	GO:0016301,GO:0016310,GO:0005524,GO:0016020,GO:0016021,GO:0004672,GO:0006468	GSR					Apoplastic effector
Pc2109T1C00003155g0000050.1	"RxLR effector protein PITG_08174"	GO:0005576,GO:0030430	GSR					Cytoplasmic effector
Pc2109T1C00003155g0000060.1	"RxLR effector protein PITG_08174"	GO:0005576,GO:0030430	GSR					Cytoplasmic effector
Pc2109T1C00003188g0000110.1	"Unknown protein"		GDR		TRUE			Apoplastic effector
Pc2109T1C00003188g0000230.1	"Elicitin"	GO:0034053,GO:0009405,GO:0005576	In-between	TRUE	TRUE			Apoplastic effector
Pc2109T1C00003188g0000240.1	"Elicitin"	GO:0005576,GO:0034053,GO:0009405	In-between					Apoplastic effector
Pc2109T1C00003188g0000410.1	"Teneurin-1 and related extracellular matrix proteins, contain EGF-like repeats"		ND		TRUE			Apoplastic effector
Pc2109T1C00003190g0000040.1	"Tenascin-N"	GO:0005615,GO:1990026,GO:0033689,GO:0045668,GO:0007160,GO:0007409,GO:0097442,GO:0070593,GO:0043005,GO:0043025,GO:1905240,GO:0002076,GO:1990138,GO:0009986,GO:0003674,GO:0005576,GO:2001223,GO:0042802,GO:0005178,GO:0005575,GO:0031012,GO:0062023	GDR		TRUE			Apoplastic effector
Pc2109T1C00003196g0000020.1	"Secreted RxLR effector protein PITG_22926"	GO:0042025,GO:0005576,GO:0009405	In-between		TRUE			Cytoplasmic effector
Pc2109T1C00003207g0000030.1	"Merozoite surface protein 1"	GO:0016020,GO:0016021	ND		TRUE			Apoplastic effector
Pc2109T1C00003215g0000210.1	"P-loop containing nucleoside triphosphate hydrolase"	GO:0016787,GO:0016887,GO:0005524	GDR					Apoplastic/cytoplasmic effector
Pc2109T1C00003215g0001050.1	"CCHC-type domain-containing protein"	GO:0008270,GO:0003676	GDR					Apoplastic effector
Pc2109T1C00003215g0001190.1	"DDE Tnp4 domain-containing protein"	GO:0046872	GSR					Cytoplasmic effector
Pc2109T1C00003215g0001330.1	"Expansin-like EG45 domain-containing protein"		GSR		TRUE			Apoplastic effector
Pc2109T1C00003215g0001340.1	"Expansin-like EG45 domain-containing protein"		GSR		TRUE			Apoplastic effector
Pc2109T1C00003215g0001350.1	"Expansin-like EG45 domain-containing protein"		GSR		TRUE			Apoplastic effector
Pc2109T1C00003217g0000420.1	"Avh196"		In-between					Cytoplasmic effector
Pc2109T1C00003217g0000540.1	"Elicitin"	GO:0009405,GO:0034053,GO:0016021,GO:0016020,GO:0005576	In-between					Apoplastic effector
Pc2109T1C00003217g0000640.1	"Unknown protein"		GSR			TRUE		Cytoplasmic effector
Pc2109T1C00003221g0000100.1	"Cysteine-rich protein"		In-between	TRUE	TRUE			Apoplastic effector
Pc2109T1C00003227g0000180.1	"WYL_3 domain-containing protein"	GO:0005576	In-between		TRUE			Cytoplasmic effector
Pc2109T1C00003229g0000040.1	"RxLR effector"		In-between					Cytoplasmic effector
Pc2109T1C00003230g0000050.1	"RxLR effector"		In-between					Cytoplasmic effector
Pc2109T1C00003230g0000080.1	"CTD kinase subunit alpha"	GO:0016310,GO:0016301,GO:0005576,GO:0009405	GSR					Apoplastic effector
Pc2109T1C00003248g0000040.1	"RxLR-like protein"		In-between		TRUE			Apoplastic effector
Pc2109T1C00003248g0000040.2	"RxLR-like protein"		In-between		TRUE			Apoplastic effector
Pc2109T1C00003249g0000010.1	"RxLR effector protein"	GO:0005576	ND					Cytoplasmic effector
Pc2109T1C00003249g0000060.1	"RxLR effector protein"	GO:0005576	In-between					Cytoplasmic effector
Pc2109T1C00003249g0000190.1	"Pectinesterase"	GO:0042545,GO:0045330,GO:0030599,GO:0016787,GO:0045490	GSR		TRUE			Apoplastic effector
Pc2109T1C00003249g0000510.1	"Unknown protein"		GDR					Cytoplasmic effector
Pc2109T1C00003249g0000550.1	"Asparagine synthetase domain-containing protein"	GO:0004066,GO:0006529	GDR					Cytoplasmic effector
Pc2109T1C00003249g0000560.1	"Asparagine synthetase domain-containing protein"	GO:0004066,GO:0006529	GDR					Cytoplasmic effector
Pc2109T1C00003255g0000570.1	"Mediator of RNA polymerase II transcription subunit 21"	GO:0006357,GO:0016592,GO:0005634,GO:0003712,GO:0016020,GO:0016021	GDR					Apoplastic effector
Pc2109T1C00003255g0000770.1	"GPI-anchored protein 52"	GO:0016020,GO:1903561,GO:0005886,GO:0009277,GO:0008150,GO:0031225,GO:0046658,GO:0003674	In-between	TRUE	TRUE			Apoplastic effector
Pc2109T1C00003257g0000030.1	"ArabFuran-catal domain-containing protein"	GO:0031221,GO:0019566,GO:0046556	GSR		TRUE			Apoplastic effector
Pc2109T1C00003257g0000040.1	"ArabFuran-catal domain-containing protein"	GO:0046556,GO:0019566,GO:0031221	GSR		TRUE			Apoplastic effector
Pc2109T1C00003257g0000100.1	"ArabFuran-catal domain-containing protein"	GO:0031221,GO:0019566,GO:0046556	GSR		TRUE			Apoplastic effector
Pc2109T1C00003257g0000120.1	"ArabFuran-catal domain-containing protein"	GO:0019566,GO:0031221,GO:0046556	ND			TRUE		Apoplastic/cytoplasmic effector
Pc2109T1C00003261g0000040.1	"Avh350a1"	GO:0005576	ND					Cytoplasmic effector
Pc2109T1C00003268g0000010.1	"WRKY transcription factor 19"		ND		TRUE			Apoplastic effector
Pc2109T1C00003283g0000130.1	"Nucleotide-diphospho-sugar transferase"	GO:0006486,GO:0016757,GO:0016740	GDR					Cytoplasmic effector
Pc2109T1C00003283g0000190.1	"Unknown protein"		In-between					Cytoplasmic/apoplastic effector
Pc2109T1C00003283g0000200.1	"Unknown protein"		GSR					Cytoplasmic/apoplastic effector
Pc2109T1C00003283g0000210.1	"Unknown protein"		GSR					Cytoplasmic/apoplastic effector
Pc2109T1C00003283g0000230.1	"Unknown protein"		GSR					Cytoplasmic/apoplastic effector
Pc2109T1C00003283g0000240.1	"Unknown protein"		GSR					Cytoplasmic/apoplastic effector
Pc2109T1C00003283g0000250.1	"Unknown protein"		GSR					Cytoplasmic/apoplastic effector
Pc2109T1C00003283g0000260.1	"Unknown protein"		In-between					Cytoplasmic/apoplastic effector
Pc2109T1C00003294g0000050.1	"DNA-directed RNA polymerase III subunit RPC8"	GO:0005634,GO:0006351,GO:0003899	GDR		TRUE			Cytoplasmic effector
Pc2109T1C00003299g0000150.1	"Regulator of chromosome condensation 1/beta-lactamase-inhibitor protein II"		In-between		TRUE			Apoplastic effector
Pc2109T1C00003299g0000340.1	"Avirulence (Avh) protein"	GO:0005576	GSR					Cytoplasmic effector
Pc2109T1C00003299g0000410.1	"Avh256"	GO:0005576	GSR					Cytoplasmic effector
Pc2109T1C00003299g0000580.1	"Stromal interaction molecule"	GO:0016021,GO:0046872,GO:0016020,GO:0005246,GO:0005509	In-between		TRUE			Cytoplasmic effector
Pc2109T1C00003299g0000580.2	"Stromal interaction molecule"	GO:0016021,GO:0016020,GO:0046872,GO:0005246,GO:0005509	In-between		TRUE			Cytoplasmic effector
Pc2109T1C00003299g0000630.1	"Pectate lyase"	GO:0005576,GO:0030570	In-between		TRUE			Apoplastic effector
Pc2109T1C00003299g0000650.1	"Pectate lyase"	GO:0005576,GO:0030570	GSR				TRUE	Cytoplasmic effector
Pc2109T1C00003299g0000660.1	"Pectate lyase"	GO:0005576,GO:0030570	GSR		TRUE			Apoplastic/cytoplasmic effector
Pc2109T1C00003299g0000760.1	"Unknown protein"		GSR					Cytoplasmic effector
Pc2109T1C00003299g0000770.1	"Unknown protein"		In-between					Cytoplasmic effector
Pc2109T1C00003299g0000810.1	"Crinkler (CRN) family protein"		In-between		TRUE			Cytoplasmic effector
Pc2109T1C00003305g0000010.1	"Amb_all domain-containing protein"	GO:0016829	ND					Apoplastic effector
Pc2109T1C00003306g0000040.1	"Amb_all domain-containing protein"	GO:0016829	GSR					Apoplastic effector
Pc2109T1C00003309g0000020.1	"Avirulence (Avh) protein"		GSR					Cytoplasmic effector
Pc2109T1C00003319g0000270.1	"Leucine-rich repeat-containing protein 40"		GSR					Cytoplasmic effector
Pc2109T1C00003321g0000010.1	"Unknown protein"		ND					Cytoplasmic effector
Pc2109T1C00003321g0000150.1	"Unknown protein"		GSR					Cytoplasmic effector
Pc2109T1C00003321g0000190.1	"Unknown protein"		In-between			TRUE		Cytoplasmic effector
Pc2109T1C00003321g0000320.1	"RxLR effector protein Avh241"	GO:0033644,GO:0020002,GO:0005576,GO:0016020,GO:0009405	GSR					Cytoplasmic effector
Pc2109T1C00003360g0000030.1	"Amb_all domain-containing protein"	GO:0016829	In-between		TRUE			Apoplastic effector
Pc2109T1C00003360g0000040.1	"Arabinan endo-1,5-alpha-L-arabinosidase"	GO:0005975,GO:0046558,GO:0004553,GO:0031222	In-between		TRUE			Apoplastic effector
Pc2109T1C00003360g0000050.1	"Arabinan endo-1,5-alpha-L-arabinosidase"	GO:0031222,GO:0004553,GO:0046558,GO:0005975	GSR		TRUE			Apoplastic effector
Pc2109T1C00003366g0000260.1	"Avh51"	GO:0005576	GSR		TRUE			Cytoplasmic effector
Pc2109T1C00003374g0000130.1	"Elicitin"	GO:0005576,GO:0009405	In-between					Apoplastic effector
Pc2109T1C00003374g0000140.1	"Elicitin"	GO:0005576,GO:0009405	In-between					Apoplastic effector
Pc2109T1C00003374g0000210.1	"Elicitin"	GO:0009405,GO:0005576	In-between					Apoplastic effector
Pc2109T1C00003374g0000220.1	"Elicitin"	GO:0009405,GO:0005576	ND					Apoplastic effector
Pc2109T1C00003389g0000010.1	"RxLR effector"	GO:0005576	ND					Cytoplasmic effector
Pc2109T1C00003427g0000140.1	"Chaperone DnaJ"	GO:0005524,GO:0046872,GO:0009408,GO:0031072,GO:0006457,GO:0051082	GDR	TRUE	TRUE			Cytoplasmic effector
Pc2109T1C00042184g0000060.1	"Elicitin"	GO:0005576,GO:0034053,GO:0009405	In-between					Apoplastic effector
Pc2109T1C00042189g0000040.1	"Arginine N-methyltransferase 7 protein"	GO:0032259,GO:0018216,GO:0035246,GO:0016740,GO:0016274,GO:0008168	GDR					Cytoplasmic effector
Pc2109T1C00042189g0000060.1	"Unknown protein"		In-between					Cytoplasmic effector
Pc2109T1C00042193g0000100.1	"Pectinesterase"	GO:0045490,GO:0016787,GO:0042545,GO:0045330,GO:0030599	GSR				TRUE	Apoplastic effector
Pc2109T1C00042223g0000110.1	"Tenascin-N"	GO:0005575,GO:0031012,GO:0062023,GO:0005576,GO:0005178,GO:2001223,GO:0042802,GO:0003674,GO:0009986,GO:1905240,GO:0002076,GO:1990138,GO:0043005,GO:0043025,GO:0097442,GO:0007409,GO:0070593,GO:0007160,GO:0005615,GO:1990026,GO:0045668,GO:0033689	GDR		TRUE			Apoplastic effector
Pc2109T1C00042224g0000040.1	"Tenascin-N"	GO:0007160,GO:1990026,GO:0033689,GO:0045668,GO:0005615,GO:0043025,GO:0043005,GO:0070593,GO:0097442,GO:0007409,GO:0003674,GO:0009986,GO:1990138,GO:1905240,GO:0002076,GO:0062023,GO:0031012,GO:0005575,GO:2001223,GO:0042802,GO:0005178,GO:0005576	GDR		TRUE			Apoplastic effector
Pc2109T1C00042262g0000210.1	"GH131_N domain-containing protein"		In-between		TRUE			Apoplastic effector
Pc2109T1C00042262g0000220.1	"Small cysteine-rich secretory protein 142"		GDR					Apoplastic/cytoplasmic effector
Pc2109T1C00042269g0000180.1	"Avr1b-1 avirulence-like protein"		GSR		TRUE			Cytoplasmic effector
Pc2109T1C00042269g0000340.1	"RXLR effector family protein, putative"		In-between					Cytoplasmic/apoplastic effector
Pc2109T1C00042280g0000350.1	"Unknown protein"		In-between					Apoplastic effector
