# Supplementary material for: Genomic and transcriptomic analyses of Phytophthora cinnamomi reveal complex genome architecture, expansion of pathogenicity factors, and host-dependent gene expression profiles
Source: Front Microbiol. 2024 Aug 15;15:1341803. doi: 10.3389/fmicb.2024.1341803 (PMC11357935; doi:10.3389/fmicb.2024.1341803)
Supplement: Supplementary file 5 [file Table_4.XLSX]

## Sheet: Pc2113
Supplementary Table 4. CAZymes identified from the Pc2113 and Pc2109 genomes using dbCAN2. ID column represents the protein ID. The HMMER, Hotpep, DIAMOND, Signalp4|dbCAN2 columns represent the output from the dbCAN2 run. Note column is the functional annotation. CAZY Family column are the results from where the dbCAN2 HMMER search took precedence unless a consensus was met with the other respect…
Protein ID	HMMER	Hotpep	DIAMOND	Signalp4 (dbCAN2)	Functional annotation	CAZY family	CWDE	Region	Single-copy core ortholog	OG7457	OG904	OG-Pc2113	Secretome	EffectorP 3.0 prediction
Pc2113T1C00000087g0000080.1	GH5_20(182-525)	GH5	GH5_20	N	"Cellulase domain-containing protein"	GH5_20	Y	in-between
Pc2113T1C00000139g0000310.1	GT8(68-238)	N	GT8	Y(1-21)	"Glycogenin-1"	GT8	N	GDR
Pc2113T1C00000150g0000090.1	GH89(72-748)	GH89	GH89	N	"Alpha-N-acetylglucosaminidase"	GH89	Y	in-between		TRUE			TRUE
Pc2113T1C00000150g0000150.1	GH38(46-348)	GH38	GH38	Y(1-22)	"Alpha-mannosidase"	GH38	Y	GDR		TRUE			TRUE
Pc2113T1C00000150g0000170.1	GH38(47-349)	GH38	GH38	Y(1-23)	"Alpha-mannosidase"	GH38	Y	GDR		TRUE			TRUE
Pc2113T1C00000183g0000080.1	GH43_24(118-245)	N	GH0	N	"Calmodulin"	GH43_24	Y	GSR
Pc2113T1C00000377g0000100.1	PL3_2(15-210)	PL3+CBM13	PL3_2	N	"Pectate lyase"	PL3_2	Y	GSR		TRUE
Pc2113T1C00000423g0000600.1	GH31(473-964)	GH31	GH31	Y(1-30)	"Alpha-glucosidase"	GH31	Y	in-between		TRUE			TRUE
Pc2113T1C00000522g0000050.1	CE5(27-202)	CE5	N	Y(1-27)	"Cutin hydrolase"	CE5	Y	in-between		TRUE			TRUE	Apoplastic effector
Pc2113T1C00000522g0000060.1	CE5(28-123)	CE5	N	Y(1-28)	"Cutin hydrolase"	CE5	Y	in-between		TRUE			TRUE
Pc2113T1C00000522g0000080.1	CE5(24-118)	CE5	N	Y(1-24)	"Cutin hydrolase"	CE5	Y	GSR					TRUE	Apoplastic effector
Pc2113T1C00000531g0000260.1	AA2(74-188)+AA2(458-679)	N	AA0	Y(1-22)	"Catalase-peroxidase, putative"	AA2	N	in-between		TRUE			TRUE
Pc2113T1C00000567g0000150.1	PL1_4(14-131)	PL1	PL1_4	N	"Amb_all domain-containing protein"	PL1_4	Y	GSR			TRUE
Pc2113T1C00000567g0000160.1	PL1_4(14-131)	PL1	PL1_4	N	"Amb_all domain-containing protein"	PL1_4	Y	GSR			TRUE
Pc2113T1C00000607g0000260.1	AA17(12-253)	N	AA17	Y(1-20)	"Unknown protein"	AA17	N	in-between					TRUE
Pc2113T1C00000625g0000070.1	AA17(11-270)	CBM14	N	N	"Unknown protein"	AA17	N	GDR					TRUE	Apoplastic effector
Pc2113T1C00000625g0000070.2	AA17(11-263)	CBM14	N	N	"Unknown protein"	AA17	N	GDR					TRUE	Apoplastic effector
Pc2113T1C00000677g0000010.1	AA6(4-197)	AA6	N	N	"NAD(P)H:quinone oxidoreductase, type IV"	AA6	N	ND		TRUE
Pc2113T1C00000865g0000130.1	CE8(9-218)	CE8	N	N	"Pectinesterase"	CE8	Y	in-between		TRUE
Pc2113T1C00000872g0000170.1	PL3_2(30-213)	PL3	N	Y(1-19)	"Pectate lyase"	PL3_2	Y	in-between		TRUE			TRUE
Pc2113T1C00000872g0000180.1	PL3_2(30-213)	PL3	N	Y(1-32)	"Pectate lyase"	PL3_2	Y	GDR		TRUE			TRUE
Pc2113T1C00000872g0000200.1	PL3_2(1-132)	PL3	N	N	"Pectate lyase"	PL3_2	Y	GSR		TRUE
Pc2113T1C00000872g0000340.1	PL1_4(129-239)	PL1	PL1_4	Y(1-34)	"Amb_all domain-containing protein"	PL1_4	Y	in-between		TRUE			TRUE	Apoplastic effector
Pc2113T1C00000987g0000130.1	GT20(58-484)	N	GT20	N	"Alpha,alpha-trehalose-phosphate synthase [UDP-forming], putative"	GT20	N	in-between		TRUE
Pc2113T1C00000994g0000220.1	GH10(34-344)	GH10+CBM1	GH10	Y(1-19)	"Endo-1,4-beta-xylanase 1"	GH10	Y	GSR		TRUE			TRUE
Pc2113T1C00000994g0000300.1	GH30_1(1-430)	GH30	GH30_1	N	"Glucosylceramidase"	GH30_1	Y	in-between		TRUE
Pc2113T1C00000994g0000330.1	GH10(2-227)	GH10	GH10	N	"Endo-1,4-beta-xylanase 2"	GH10	Y	in-between
Pc2113T1C00001029g0000100.1	GH30_1(1-431)	GH30	GH30_1	N	"Glucosylceramidase"	GH30_1	Y	GDR		TRUE
Pc2113T1C00001029g0000110.1	GH30_1(91-539)	N	GH30_1	Y(1-33)	"Glucosylceramidase"	GH30_1	Y	GDR					TRUE
Pc2113T1C00001029g0000120.1	GH30_1(92-533)	GH30	GH30_1	Y(1-22)	"Glucosylceramidase, putative"	GH30_1	Y	in-between		TRUE			TRUE
Pc2113T1C00001029g0000140.1	GH30_1(1-233)	GH30	GH30_1	N	"Lysosomal acid glucosylceramidase"	GH30_1	Y	GDR				TRUE
Pc2113T1C00001034g0000010.1	PL3_2(15-127)	PL3	N	N	"Pectate lyase"	PL3_2	Y	ND
Pc2113T1C00001089g0000040.1	GH5_20(182-514)	GH5	GH5_20	N	"Cell 5A endo-1,4-betaglucanase"	GH5_20	Y	GDR		TRUE
Pc2113T1C00001089g0000050.1	N	GH5	GH5_20	N	"Cellulase domain-containing protein"	GH5	Y	GDR
Pc2113T1C00001089g0000060.1	GH5_20(245-501)	GH5	GH5_20	N	"Cellulase domain-containing protein"	GH5_20	Y	GDR		TRUE
Pc2113T1C00001089g0000080.1	GH5_20(132-299)	GH5	GH5_20	N	"Cellulase domain-containing protein"	GH5_20	Y	GDR
Pc2113T1C00001089g0000090.1	GH5_20(143-281)	GH5	GH5_20	N	"Cellulase domain-containing protein"	GH5_20	Y	GDR	TRUE	TRUE
Pc2113T1C00001098g0000010.1	AA6(3-196)	AA6	N	N	"NAD(P)H dehydrogenase (quinone)"	AA6	N	ND
Pc2113T1C00001098g0000060.1	PL3_2(32-229)+PL3_2(549-706)	PL3	PL3_2	Y(1-32)	"Pectate lyase"	PL3_2	Y	GSR		TRUE			TRUE
Pc2113T1C00001098g0000070.1	PL3_2(32-180)+PL3_2(498-692)	PL3	N	Y(1-32)	"Pectate lyase"	PL3_2	Y	GSR		TRUE			TRUE
Pc2113T1C00001098g0000110.1	PL3_2(182-378)+PL3_2(542-621)	PL3	PL3_2	N	"Pectate lyase"	PL3_2	Y	GSR				TRUE
Pc2113T1C00001098g0000120.1	PL3_2(1-150)	PL3	N	N	"Pectate lyase"	PL3_2	Y	GSR
Pc2113T1C00001138g0000160.1	GT60(72-385)	N	GT60	Y(1-27)	"GlcNac transferase"	GT60	N	in-between		TRUE
Pc2113T1C00001147g0000080.1	PL1_4(120-237)	PL1	N	Y(1-22)	"Amb_all domain-containing protein"	PL1_4	Y	GSR					TRUE	Apoplastic effector
Pc2113T1C00001147g0000090.1	PL1_4(145-280)	PL1	PL1_4	Y(1-22)	"Amb_all domain-containing protein"	PL1_4	Y	GSR					TRUE	Apoplastic effector
Pc2113T1C00001147g0000180.1	PL1_4(131-320)	PL1	PL1_4	Y(1-22)	"Amb_all domain-containing protein"	PL1_4	Y	GSR					TRUE	Apoplastic effector
Pc2113T1C00001147g0000190.1	PL1_4(145-245)	PL1	PL1_4	Y(1-22)	"Amb_all domain-containing protein"	PL1_4	Y	GSR					TRUE	Apoplastic effector
Pc2113T1C00001147g0000200.1	PL1_4(166-280)+PL1_4(534-642)	PL1	PL1_4	Y(1-41)	"Pectin lyase F"	PL1_4	Y	in-between
Pc2113T1C00001147g0000210.1	PL1_4(131-197)	PL1	N	Y(1-23)	"Amb_all domain-containing protein"	PL1_4	Y	GDR		TRUE			TRUE	Apoplastic effector
Pc2113T1C00001147g0000240.1	PL1_4(125-237)+PL1_4(332-522)	PL1	PL1_4	Y(1-28)	"Pectin lyase"	PL1_4	Y	in-between					TRUE
Pc2113T1C00001147g0000250.1	PL1_4(81-198)	PL1	N	N	"Amb_all domain-containing protein"	PL1_4	Y	GSR			TRUE
Pc2113T1C00001147g0000260.1	PL1_4(169-270)+PL1_4(382-489)	PL1	N	N	"Pectin lyase"	PL1_4	Y	in-between			TRUE
Pc2113T1C00001149g0000120.1	CE8(2-146)	CE8	N	N	"Pectinesterase"	CE8	Y	GSR
Pc2113T1C00001168g0000060.1	CE8(3-116)	CE8	N	N	"Pectinesterase"	CE8	Y	GSR
Pc2113T1C00001178g0000010.1	N	PL1	PL1_4	Y(1-22)	"Pectate lyase"	PL1_4	Y	ND					TRUE
Pc2113T1C00001178g0000020.1	PL1_4(153-289)	PL1	PL1_4	Y(1-22)	"Pectate lyase"	PL1_4	Y	GSR					TRUE	Apoplastic effector
Pc2113T1C00001178g0000060.1	PL1_4(118-232)	PL1	PL1_4	N	"Pectin lyase"	PL1_4	Y	GSR		TRUE
Pc2113T1C00001178g0000070.1	PL1_4(126-245)	PL1	N	Y(1-29)	"Pectin lyase"	PL1_4	Y	GSR		TRUE			TRUE	Apoplastic effector
Pc2113T1C00001178g0000080.1	PL1_4(4-194)	PL1	PL1_4	N	"Amb_all domain-containing protein"	PL1_4	Y	GSR		TRUE
Pc2113T1C00001178g0000100.1	PL1_4(101-167)	PL1	N	N	"Amb_all domain-containing protein"	PL1_4	Y	GDR			TRUE
Pc2113T1C00001178g0000110.1	PL1_4(114-192)+PL1_4(281-346)	PL1	N	Y(1-23)	"Pectin lyase"	PL1_4	Y	GDR			TRUE		TRUE
Pc2113T1C00001249g0000570.1	PL3_2(15-129)	PL3	N	N	"Pectate lyase"	PL3_2	Y	ND
Pc2113T1C00001272g0000120.1	GH10(35-254)	GH10+CBM1	GH10	Y(1-19)	"Endo-1,4-beta-xylanase 1"	GH10	Y	GSR		TRUE			TRUE
Pc2113T1C00001289g0000180.1	PL1_4(150-284)	PL1	PL1_4	Y(1-22)	"Adenylate kinase"	PL1_4	Y	in-between					TRUE
Pc2113T1C00001393g0000150.1	GH5_33(123-266)	GH5+CBM43	CBM43+GH5_33	Y(1-22)	"X8 domain-containing protein"	GH5_33	Y	ND		TRUE			TRUE
Pc2113T1C00001422g0000220.1	GH7(26-426)	GH7+CBM1	CBM1+GH7	N	"Exoglucanase 1"	GH7	Y	in-between		TRUE			TRUE
Pc2113T1C00001501g0000030.1	GH54(1-282)	GH54+CBM13+CBM42	N	N	"ArabFuran-catal domain-containing protein"	GH54	Y	GSR		TRUE
Pc2113T1C00001501g0000040.1	GH54(1-282)	GH54+CBM13+CBM42	N	N	"ArabFuran-catal domain-containing protein"	GH54	Y	GSR		TRUE
Pc2113T1C00001501g0000050.1	GH54(20-330)	GH54+CBM13+CBM42	CBM42+GH54	N	"ArabFuran-catal domain-containing protein"	GH54	Y	GSR		TRUE			TRUE	Apoplastic effector
Pc2113T1C00001501g0000060.1	GH54(20-330)	GH54+CBM13+CBM42	CBM42+GH54	N	"ArabFuran-catal domain-containing protein"	GH54	Y	GSR		TRUE			TRUE	Apoplastic effector
Pc2113T1C00001512g0000100.1	GH6(34-288)	GH6	N	Y(1-20)	"1, 4-beta cellobiohydrolase"	GH6	Y	in-between		TRUE			TRUE
Pc2113T1C00001512g0000150.1	GH6(34-168)	GH6	N	Y(1-20)	"1, 4-beta cellobiohydrolase"	GH6	Y	in-between		TRUE			TRUE
Pc2113T1C00001512g0000170.1	GH6(40-297)	GH6	N	Y(1-29)	"1, 4-beta cellobiohydrolase"	GH6	Y	in-between					TRUE
Pc2113T1C00001512g0000180.1	GH6(37-295)	GH6	N	Y(1-41)	"1, 4-beta cellobiohydrolase"	GH6	Y	GSR					TRUE
Pc2113T1C00001512g0000220.1	GH6(42-297)	GH6	N	Y(1-26)	"1, 4-beta cellobiohydrolase"	GH6	Y	GDR
Pc2113T1C00001586g0000010.1	GH78(63-581)	GH78	N	Y(1-23)	"Bac_rhamnosid6H domain-containing protein"	GH78	Y	ND		TRUE			TRUE
Pc2113T1C00001859g0000070.1	GH47(259-691)	GH47	GH47	Y(1-54)	"alpha-1,2-Mannosidase"	GH47	Y	in-between		TRUE
Pc2113T1C00001861g0000270.1	GH5_20(147-492)	N	GH5_20	N	"Cellulase domain-containing protein"	GH5_20	Y	in-between
Pc2113T1C00002200g0000060.1	GT59(40-445)	GT59	GT59	N	"Dol-P-Glc:Glc(2)Man(9)GlcNAc(2)-PP-Dol alpha-1,2-glucosyltransferase"	GT59	N	in-between		TRUE
Pc2113T1C00002202g0000210.1	GT22(13-424)	GT22	GT22	N	"Mannosyltransferase"	GT22	N	GDR
Pc2113T1C00002212g0000140.1	GH12(88-236)	GH12+CBM1	GH12	Y(1-18)	"Cell 12A endoglucanase"	GH12	Y	in-between		TRUE			TRUE	Apoplastic effector
Pc2113T1C00002212g0000150.1	GH12(91-240)	GH12	GH12	Y(1-20)	"Cell 12A endoglucanase"	GH12	Y	GSR		TRUE			TRUE	Apoplastic effector
Pc2113T1C00002212g0000430.1	GH1(7-487)	GH1	GH1	N	"Beta-glucosidase 32"	GH1	Y	GDR
Pc2113T1C00002212g0001110.1	GT57(26-550)	GT57	GT57	N	"Alpha-1,3-glucosyltransferase"	GT57	N	GDR	TRUE	TRUE
Pc2113T1C00002230g0000350.1	PL1_4(145-335)	PL1	PL1_4	Y(1-22)	"Amb_all domain-containing protein"	PL1_4	Y	ND					TRUE	Apoplastic effector
Pc2113T1C00002233g0000010.1	PL1_4(101-213)	PL1	N	N	"Amb_all domain-containing protein"	PL1_4	Y	ND			TRUE
Pc2113T1C00002233g0000020.1	PL1_4(330-482)	PL1	PL1_4	N	"Calcium/calmodulin-dependent protein kinase type 1"	PL1_4	Y	in-between				TRUE
Pc2113T1C00002233g0000210.1	PL3_2(1-102)	PL3	N	N	"Pectate lyase"	PL3_2	Y	GDR		TRUE
Pc2113T1C00002249g0000050.1	GH17(91-314)	GH17	N	Y(1-24)	"Long-chain-fatty-acid-CoA ligase"	GH17	Y	GDR		TRUE			TRUE
Pc2113T1C00002249g0000120.1	GH17(90-313)	GH17	N	Y(1-24)	"Glycoside hydrolase family 17-like protein"	GH17	Y	in-between					TRUE
Pc2113T1C00002249g0000320.1	AA17(10-255)	N	AA17	Y(1-33)	"Carbonic anhydrase 2"	AA17	N	GSR					TRUE
Pc2113T1C00002249g0000340.1	AA17(11-249)	N	AA17	Y(1-23)	"Unknown protein"	AA17	N	in-between					TRUE	Apoplastic effector
Pc2113T1C00002249g0000370.1	GH5_12(92-590)	GH5	GH5_12	N	"Glycosyl hydrolase"	GH5_12	Y	GDR		TRUE
Pc2113T1C00002249g0000420.1	GH5_12(19-296)	GH5	GH5_12	N	"Glycosyl hydrolase"	GH5_12	Y	in-between		TRUE
Pc2113T1C00002249g0000560.1	GH5_12(38-431)	GH5	GH5_12	N	"Glycosyl hydrolase, putative"	GH5_12	Y	GSR		TRUE
Pc2113T1C00002253g0000210.1	GT20(17-470)	CBM20	GT20	N	"Trehalose-phosphatase"	GT20	N	GDR		TRUE
Pc2113T1C00002253g0000410.1	GH47(146-585)	GH47	GH47	N	"alpha-1,2-Mannosidase"	GH47	Y	GDR		TRUE
Pc2113T1C00002259g0000220.1	PL1_4(150-284)	PL1	PL1_4	Y(1-22)	"Amb_all domain-containing protein"	PL1_4	Y	in-between					TRUE
Pc2113T1C00002261g0000140.1	PL3_2(15-210)	PL3	PL3_2	N	"Pectate lyase"	PL3_2	Y	GSR
Pc2113T1C00002261g0000170.1	PL3_2(15-210)	PL3	PL3_2	N	"Pectate lyase"	PL3_2	Y	in-between
Pc2113T1C00002261g0000200.1	PL3_2(1-139)	PL3	N	N	"Pectate lyase"	PL3_2	Y	GSR
Pc2113T1C00002261g0000210.1	PL3_2(15-215)	PL3+CBM13	PL3_2	N	"Pectate lyase"	PL3_2	Y	GSR		TRUE
Pc2113T1C00002261g0000220.1	GH32(47-376)	N	GH32	Y(1-27)	"Glycoside hydrolase"	GH32	Y	GSR					TRUE
Pc2113T1C00002261g0000240.1	PL3_2(31-229)	PL3+CBM13	PL3_2	Y(1-21)	"Pectate lyase"	PL3_2	Y	GSR		TRUE			TRUE	Apoplastic effector
Pc2113T1C00002261g0000260.1	GH32(46-375)	GH32+CBM38+CBM66	GH32	Y(1-27)	"Glycoside hydrolase"	GH32	Y	GSR		TRUE			TRUE
Pc2113T1C00002261g0000280.1	GH32(46-358)	N	GH32	N	"Glycoside hydrolase, putative"	GH32	Y	in-between					TRUE
Pc2113T1C00002262g0000180.1	GH81(94-798)	GH81	GH81	N	"Endo-1,3(4)-beta-glucanase"	GH81	Y	GDR
Pc2113T1C00002263g0000090.1	GH72(29-175)	GH72	GH72	Y(1-28)	"1,3-beta-glucanosyltransferase"	GH72	Y	in-between		TRUE
Pc2113T1C00002263g0000160.1	GH72(20-338)	GH72	GH72	Y(1-22)	"1,3-beta-glucanosyltransferase gel1"	GH72	Y	GDR	TRUE	TRUE			TRUE
Pc2113T1C00002271g0000010.1	GT60(76-377)	N	GT60	N	"Abhydrolase_3 domain-containing protein"	GT60	N	ND
Pc2113T1C00002282g0000240.1	GH30_5(36-491)	GH30+CBM13	GH30_5	Y(1-27)	"Glyco_hydr_30_2 domain-containing protein"	GH30_5	Y	in-between		TRUE			TRUE
Pc2113T1C00002285g0000040.1	AA3_1(19-553)	N	AA3_1	Y(1-23)	"GMC_OxRdtase_N domain-containing protein"	AA3_1	N	GDR					TRUE
Pc2113T1C00002320g0000760.1	GH5_33(135-266)+GH5_33(269-388)+CBM43(523-594)	GH5+CBM43	CBM43+GH5_33	Y(1-23)	"X8 domain-containing protein"	GH5_33	Y	GSR
Pc2113T1C00002324g0000130.1	GH12(91-240)	GH12	GH12	Y(1-30)	"Cell 12A endoglucanase"	GH12	Y	in-between		TRUE			TRUE	Apoplastic effector
Pc2113T1C00002330g0000080.1	GH7(28-370)	GH7+CBM1	GH7	Y(1-26)	"Exoglucanase 1"	GH7	Y	GSR		TRUE			TRUE
Pc2113T1C00002330g0000090.1	GH7(1-210)	GH7+CBM1	N	N	"Exoglucanase 1"	GH7	Y	GSR				TRUE
Pc2113T1C00002332g0000210.1	GH37(35-441)	GH37	GH37	N	"Trehalase"	GH37	Y	GSR	TRUE	TRUE
Pc2113T1C00002332g0000320.1	GH37(233-781)	GH37	GH37	N	"Trehalase"	GH37	Y	GDR		TRUE
Pc2113T1C00002332g0000420.1	GT20(330-826)	CBM20	GT20	N	"Trehalose-phosphatase"	GT20	N	GDR		TRUE
Pc2113T1C00002335g0000400.1	GH85(271-538)	GH85	N	N	"Mannosyl-glycoprotein endo-beta-N-acetylglucosaminidase"	GH85	Y	GSR		TRUE
Pc2113T1C00002335g0001440.1	GH12(91-238)	GH12+CBM1	GH12	Y(1-16)	"Endoglucanase"	GH12	Y	GSR					TRUE
Pc2113T1C00002335g0001450.1	GH12(91-239)	GH12	GH12	Y(1-30)	"Xyloglucan-specific endo-beta-1"	GH12	Y	GSR					TRUE
Pc2113T1C00002339g0000240.1	GT24(1312-1557)	GT24	GT24	Y(1-25)	"UDP-glucose:glycoprotein glucosyltransferase"	GT24	N	GDR	TRUE	TRUE			TRUE
Pc2113T1C00002339g0001220.1	AA3_1(20-549)	N	AA3_1	Y(1-23)	"Apple domain-containing protein"	AA3_1	N	GSR		TRUE			TRUE
Pc2113T1C00002339g0001290.1	GT7(59-299)	GT7	N	N	"Beta-1,4-galactosyltransferase"	GT7	N	GDR
Pc2113T1C00002342g0000200.1	GH3(79-301)	GH3	GH3	N	"Fn3_like domain-containing protein"	GH3	Y	GSR		TRUE
Pc2113T1C00002342g0001370.1	GH16_2(88-426)+GT48(1669-2322)	GT48	GH16_2+GT48	Y(1-30)	"1,3-beta-glucan synthase"	GH16_2	N	in-between	TRUE	TRUE
Pc2113T1C00002342g0001660.1	GH30_5(38-257)	GH30+CBM13	N	Y(1-25)	"Endo-beta-1,6-galactanase"	GH30_5	Y	in-between		TRUE			TRUE
Pc2113T1C00002345g0000380.1	GH72(30-378)	GH72	GH72	Y(1-23)	"EGF-like domain-containing protein"	GH72	Y	GDR	TRUE	TRUE
Pc2113T1C00002346g0000480.1	GT48(175-583)+GT48(583-867)	GT48	GT48	N	"1,3-beta-glucan synthase"	GT48	N	in-between		TRUE
Pc2113T1C00002346g0000500.1	GT48(1112-1839)	GT48	GT48	N	"1,3-beta-glucan synthase"	GT48	N	in-between
Pc2113T1C00002346g0000620.1	GH3(33-282)	N	GH3	N	"Fn3_like domain-containing protein"	GH3	Y	in-between
Pc2113T1C00002346g0002250.1	GT90(253-596)	N	GT0	N	"Tyrosine kinase"	GT90	N	GDR		TRUE
Pc2113T1C00002350g0000490.1	GH1(37-508)	GH1	GH1	N	"Beta-glucosidase 32"	GH1	Y	in-between
Pc2113T1C00002350g0001190.1	GH17(682-906)	GH17	N	N	"Metallophos domain-containing protein"	GH17	Y	GDR		TRUE
Pc2113T1C00002358g0000030.1	GH47(164-450)	GH47	N	N	"alpha-1,2-Mannosidase"	GH47	Y	GDR		TRUE
Pc2113T1C00002360g0001170.1	GT48(850-1589)	GT48	GT48	N	"1,3-beta-glucan synthase"	GT48	N	in-between	TRUE	TRUE
Pc2113T1C00002364g0000030.1	GT48(427-982)	GT48	GT48	N	"1,3-beta-glucan synthase"	GT48	N	GDR		TRUE
Pc2113T1C00002364g0000510.1	GH3(70-276)	GH3	GH3	N	"Fn3_like domain-containing protein"	GH3	Y	in-between					TRUE
Pc2113T1C00002364g0000530.1	GH3(70-276)	GH3	GH3	N	"Fn3_like domain-containing protein"	GH3	Y	GDR					TRUE
Pc2113T1C00002364g0001070.1	GH28(76-382)	GH28	GH28	N	"Polygalacturonase"	GH28	Y	GSR		TRUE
Pc2113T1C00002364g0001080.1	GH28(76-313)	GH28	GH28	N	"Polygalacturonase"	GH28	Y	GSR		TRUE
Pc2113T1C00002364g0001100.1	GH28(3-239)	GH28	GH28	N	"Polygalacturonase"	GH28	Y	GSR
Pc2113T1C00002364g0001110.1	GH28(3-231)	GH28	GH28	N	"Polygalacturonase"	GH28	Y	ND
Pc2113T1C00002365g0000010.1	GH28(22-338)	GH28	GH28	N	"Polygalacturonase"	GH28	Y	ND		TRUE
Pc2113T1C00002365g0000020.1	GH28(23-340)	GH28	GH28	N	"Polygalacturonase"	GH28	Y	GSR		TRUE
Pc2113T1C00002381g0000290.1	PL3_2(30-223)	PL3	N	N	"Pectate lyase"	PL3_2	Y	GDR		TRUE
Pc2113T1C00002383g0000150.1	GH1(1-476)	N	GH1	N	"Beta-glucosidase 32"	GH1	Y	GDR		TRUE
Pc2113T1C00002383g0000160.1	GH1(31-515)	GH1	GH1	Y(1-29)	"Beta-glucosidase 30"	GH1	Y	GDR	TRUE	TRUE
Pc2113T1C00002383g0000170.1	GH1(13-494)	GH1	GH1	N	"Beta-glucosidase 30"	GH1	Y	GDR	TRUE	TRUE
Pc2113T1C00002383g0000180.1	GH1(27-483)	GH1	GH1	N	"Beta-glucosidase, putative"	GH1	Y	GDR		TRUE
Pc2113T1C00002383g0000190.1	GH1(25-508)	GH1	GH1	Y(1-23)	"Beta-glucosidase, putative"	GH1	Y	in-between		TRUE
Pc2113T1C00002385g0000380.1	GH1(26-515)	GH1	GH1	Y(1-21)	"Beta-glucosidase 30"	GH1	Y	GDR		TRUE
Pc2113T1C00002385g0000390.1	GH1(29-485)	GH1	GH1	Y(1-26)	"Beta-glucosidase 30"	GH1	Y	GDR
Pc2113T1C00002389g0000020.1	GH1(27-510)	GH1	GH1	Y(1-25)	"Beta-glucosidase, putative"	GH1	Y	GSR		TRUE			TRUE
Pc2113T1C00002395g0000250.1	GH31(359-832)	GH31	GH31	N	"Neutral alpha-glucosidase"	GH31	Y	GDR		TRUE
Pc2113T1C00002395g0000750.1	GT33(109-413)	GT33	GT33	N	"Chitobiosyldiphosphodolichol beta-mannosyltransferase"	GT33	N	GDR	TRUE	TRUE
Pc2113T1C00002397g0000460.1	GH3(72-319)	N	GH3	Y(1-20)	"Glycoside hydrolase, putative"	GH3	Y	GSR		TRUE			TRUE
Pc2113T1C00002397g0000470.1	GH3(72-304)	GH3	GH3	Y(1-21)	"Fn3_like domain-containing protein"	GH3	Y	in-between					TRUE
Pc2113T1C00002397g0000480.1	GH3(71-320)	GH3	GH3	Y(1-19)	"Fn3_like domain-containing protein"	GH3	Y	GDR					TRUE
Pc2113T1C00002409g0000300.1	AA3_2(2-326)	AA3	AA3_2	N	"Choline dehydrogenase"	AA3_2	N	in-between		TRUE
Pc2113T1C00002414g0000250.1	GT20(58-293)	N	GT20	N	"Alpha,alpha-trehalose-phosphate synthase [UDP-forming], putative"	GT20	N	in-between		TRUE
Pc2113T1C00002417g0000080.1	PL4_1(2-192)	PL4	N	N	"Rhamnogalacturonan endolyase"	PL4_1	Y	in-between		TRUE
Pc2113T1C00002417g0000170.1	GT71(88-239)	N	GT71	Y(1-29)	"Nucleotide-diphospho-sugar transferase"	GT71	N	in-between		TRUE			TRUE
Pc2113T1C00002417g0000190.1	PL1_4(124-236)	PL1	PL1_4	Y(1-22)	"Amb_all domain-containing protein"	PL1_4	Y	in-between					TRUE	Apoplastic effector
Pc2113T1C00002417g0000200.1	PL1_4(124-312)	PL1	PL1_4	Y(1-34)	"Amb_all domain-containing protein"	PL1_4	Y	in-between					TRUE	Apoplastic effector
Pc2113T1C00002418g0000290.1	GT58(50-403)	GT58	GT58	N	"Dol-P-Man:Man(5)GlcNAc(2)-PP-Dol alpha-1"	GT58	N	in-between	TRUE	TRUE
Pc2113T1C00002418g0001950.1	GT20(9-561)	CBM20	GT20	N	"Trehalose-phosphatase"	GT20	N	GDR	TRUE	TRUE
Pc2113T1C00002420g0001190.1	GH47(259-691)	GH47	GH47	N	"alpha-1,2-Mannosidase"	GH47	Y	in-between		TRUE
Pc2113T1C00002426g0000100.1	PL1_4(129-237)	PL1	N	N	"Amb_all domain-containing protein"	PL1_4	Y	in-between					TRUE
Pc2113T1C00002428g0000110.1	CE8(15-205)	CE8	CE8	N	"Pectinesterase"	CE8	Y	GSR		TRUE
Pc2113T1C00002428g0000120.1	CE8(6-118)	CE8	N	N	"Pectinesterase"	CE8	Y	GSR			TRUE
Pc2113T1C00002430g0001000.1	GT2_Chitin_synth_1(223-375)+GT2_Chitin_synth_2(354-600)	GT2	N	N	"Chitin synthase"	GT2_Chitin_synth_1	N	GDR
Pc2113T1C00002430g0001300.1	GH35(281-582)	N	GH35	N	"Beta-galactosidase"	GH35	Y	in-between		TRUE
Pc2113T1C00002444g0000220.1	PL3_2(26-209)	PL3+CBM13	N	Y(1-23)	"Pectate lyase"	PL3_2	Y	in-between					TRUE	Apoplastic effector
Pc2113T1C00002444g0000240.1	PL3_2(26-220)	PL3+CBM13	PL3_2	Y(1-22)	"Pectate lyase"	PL3_2	Y	GSR					TRUE	Apoplastic/cytoplasmic effector
Pc2113T1C00002444g0001050.1	GH5_33(138-378)+GH5_9(269-512)	GH5+CBM43	CBM43+GH5_33	Y(1-24)	"Glucan 1,3-beta-glucosidase"	GH5_33	Y	in-between					TRUE
Pc2113T1C00002444g0001090.1	GT66(5-683)	GT66	GT66	N	"Dolichyl-diphosphooligosaccharide--protein glycotransferase"	GT66	N	GDR
Pc2113T1C00002450g0000010.1	GH30_1(92-533)	GH30	GH30_1	Y(1-22)	"Glucosylceramidase, putative"	GH30_1	Y	ND		TRUE			TRUE
Pc2113T1C00002450g0000020.1	GH30_1(92-540)	N	GH30_1	Y(1-29)	"Glucosylceramidase"	GH30_1	Y	GDR					TRUE
Pc2113T1C00002450g0000040.1	GH30_1(1-431)	GH30	GH30_1	N	"Glucosylceramidase"	GH30_1	Y	GDR		TRUE
Pc2113T1C00002450g0000050.1	GH30_1(1-431)	GH30	GH30_1	N	"Glucosylceramidase"	GH30_1	Y	GDR		TRUE
Pc2113T1C00002450g0000090.1	GH114(28-217)	GH114	N	N	"Glyco_hydro_114 domain-containing protein"	GH114	N	in-between					TRUE
Pc2113T1C00002451g0000160.1	GH7(7-153)	GH7+CBM1	N	N	"Exoglucanase 1"	GH7	Y	in-between		TRUE
Pc2113T1C00002452g0000040.1	GH7(28-383)	GH7+CBM1	N	Y(1-25)	"Exoglucanase 1"	GH7	Y	in-between		TRUE			TRUE	Apoplastic effector
Pc2113T1C00002453g0000020.1	GH7(26-455)	GH7+CBM1	CBM1+GH7	Y(1-24)	"Exoglucanase 1"	GH7	Y	in-between		TRUE			TRUE
Pc2113T1C00002461g0000130.1	N	GH5	GH5_20	N	"Cellulase domain-containing protein"	GH5	Y	in-between
Pc2113T1C00002462g0000140.1	GT31(69-252)	N	GT31	N	"Glycoprotein-N-acetylgalactosamine 3-beta-galactosyltransferase 1"	GT31	N	in-between		TRUE
Pc2113T1C00002468g0000740.1	GT60(72-386)	N	GT60	Y(1-27)	"GlcNac transferase"	GT60	N	in-between		TRUE
Pc2113T1C00002468g0001260.1	GT4(222-335)	GT4	GT4	N	"GDP-Man:Man(1)GlcNAc(2)-PP-Dol alpha-1,3-mannosyltransferase"	GT4	N	GDR		TRUE
Pc2113T1C00002468g0004600.1	GT66(65-696)	GT66	GT66	N	"Dolichyl-diphosphooligosaccharide--protein glycotransferase"	GT66	N	in-between	TRUE	TRUE
Pc2113T1C00002474g0000350.1	AA3_1(18-284)+AA3_1(291-522)	N	AA3_1	Y(1-24)	"GMC_OxRdtase_N domain-containing protein"	AA3_1	N	GDR	TRUE	TRUE			TRUE
Pc2113T1C00002491g0000690.2	PL1_4(122-314)	PL1	PL1_4	Y(1-21)	"Amb_all domain-containing protein"	PL1_4	Y	GSR		TRUE			TRUE
Pc2113T1C00002491g0000700.1	PL1_4(122-314)	PL1	PL1_4	Y(1-21)	"Amb_all domain-containing protein"	PL1_4	Y	in-between		TRUE			TRUE
Pc2113T1C00002491g0000710.1	PL1_4(123-240)	PL1	PL1_4	Y(1-22)	"Amb_all domain-containing protein"	PL1_4	Y	in-between		TRUE			TRUE
Pc2113T1C00002491g0000720.1	PL1_4(123-317)	PL1	PL1_4	Y(1-22)	"Amb_all domain-containing protein"	PL1_4	Y	GSR		TRUE			TRUE	Apoplastic effector
Pc2113T1C00002491g0000730.1	GH43_6(32-318)	GH43	GH43_6	Y(1-21)	"Arabinan endo-1,5-alpha-L-arabinosidase"	GH43_6	Y	GSR					TRUE	Apoplastic effector
Pc2113T1C00002491g0000740.1	GH43_6(35-320)	N	GH43_6	Y(1-25)	"Arabinan endo-1,5-alpha-L-arabinosidase"	GH43_6	Y	in-between					TRUE	Apoplastic effector
Pc2113T1C00002491g0000770.1	PL1_4(123-317)	PL1	PL1_4	Y(1-22)	"Amb_all domain-containing protein"	PL1_4	Y	in-between		TRUE			TRUE	Apoplastic effector
Pc2113T1C00002491g0000780.1	GH43_6(33-320)	N	GH43_6	Y(1-23)	"Arabinan endo-1,5-alpha-L-arabinosidase"	GH43_6	Y	in-between		TRUE			TRUE	Apoplastic effector
Pc2113T1C00002491g0000790.1	GH43_6(33-320)	N	GH43_6	Y(1-21)	"Arabinan endo-1,5-alpha-L-arabinosidase"	GH43_6	Y	GSR		TRUE			TRUE	Apoplastic effector
Pc2113T1C00002507g0000690.1	GH7(28-468)	GH7+CBM1	GH7	Y(1-26)	"Exoglucanase 1"	GH7	Y	in-between		TRUE			TRUE	Apoplastic effector
Pc2113T1C00002507g0000710.1	GH7(27-186)	GH7+CBM1	N	Y(1-26)	"Exoglucanase 1"	GH7	Y	GDR		TRUE			TRUE	Apoplastic effector
Pc2113T1C00002507g0000720.1	GH7(25-466)	GH7+CBM1	GH7	Y(1-23)	"Exoglucanase 1"	GH7	Y	ND		TRUE			TRUE
Pc2113T1C00002517g0000140.1	GT50(130-324)	GT50	GT50	N	"GPI mannosyltransferase 1"	GT50	N	GSR
Pc2113T1C00002528g0000390.1	GH89(85-766)	GH89	GH89	N	"Alpha-N-acetylglucosaminidase"	GH89	Y	GDR	TRUE	TRUE			TRUE
Pc2113T1C00002528g0000580.1	GH38(47-349)	GH38	GH38	Y(1-23)	"Alpha-mannosidase"	GH38	Y	GDR		TRUE			TRUE
Pc2113T1C00002528g0000600.1	GH38(46-328)	GH38	GH38	Y(1-22)	"Alpha-mannosidase"	GH38	Y	GDR		TRUE			TRUE
Pc2113T1C00002528g0000650.1	GH89(72-510)	GH89	GH89	N	"Alpha-N-acetylglucosaminidase"	GH89	Y	GDR		TRUE			TRUE
Pc2113T1C00002541g0000460.1	CBM9(46-243)	CBM9	N	N	"Carb-bd_dom_fam9 domain-containing protein"	CBM9	Y	in-between		TRUE
Pc2113T1C00002554g0000370.1	AA6(3-197)	AA6	N	N	"NAD(P)H dehydrogenase (quinone)"	AA6	N	GSR		TRUE
Pc2113T1C00002554g0000390.1	AA6(3-197)	AA6	N	N	"NAD(P)H dehydrogenase (quinone)"	AA6	N	in-between		TRUE
Pc2113T1C00002554g0000400.1	AA6(3-197)	AA6	N	N	"NAD(P)H dehydrogenase (quinone)"	AA6	N	in-between		TRUE
Pc2113T1C00002554g0000410.1	AA6(44-156)	AA6	N	N	"NAD(P)H dehydrogenase (quinone)"	AA6	N	GSR			TRUE
Pc2113T1C00002554g0000640.1	AA6(4-197)	AA6	N	N	"NAD(P)H dehydrogenase (quinone)"	AA6	N	GDR		TRUE
Pc2113T1C00002554g0000730.1	N	GH0	GH0	N	"Calcium/proton exchanger"	GH0	N	in-between		TRUE
Pc2113T1C00002555g0000140.1	GH18(208-401)	GH0	N	Y(1-27)	"Glyco_18 domain-containing protein"	GH18	Y	in-between		TRUE			TRUE
Pc2113T1C00002555g0000320.1	GH30_1(1-432)	GH30	GH30_1	N	"Glucosylceramidase"	GH30_1	Y	in-between		TRUE
Pc2113T1C00002555g0000330.1	GH30_1(260-502)	N	GH30_1	Y(1-33)	"Glucosylceramidase"	GH30_1	Y	in-between					TRUE
Pc2113T1C00002555g0000340.1	GH30_1(6-446)	GH30	GH30_1	N	"Glucosylceramidase, putative"	GH30_1	Y	ND		TRUE
Pc2113T1C00002560g0000200.1	GH47(86-532)	GH47	N	N	"alpha-1,2-Mannosidase"	GH47	Y	GDR
Pc2113T1C00002579g0000410.1	GT20(588-993)	GT20+CBM20	GT20	N	"Pyruvate kinase"	GT20	N	in-between	TRUE	TRUE
Pc2113T1C00002579g0000520.1	GH47(46-547)	GH47	GH47	Y(1-22)	"alpha-1,2-Mannosidase"	GH47	Y	in-between	TRUE	TRUE			TRUE
Pc2113T1C00002589g0000110.1	N	GH63	GH63	N	"Mannosyl-oligosaccharide glucosidase"	GH63	Y	GDR		TRUE
Pc2113T1C00002589g0000740.1	GH5_14(179-457)	N	GH5	Y(1-23)	"Glucan 1,3-beta-glucosidase, putative"	GH5_14	Y	in-between	TRUE	TRUE			TRUE
Pc2113T1C00002589g0000930.1	GH12(91-239)	GH12	GH12	Y(1-21)	"Xyloglucan-specific endo-beta-1"	GH12	Y	in-between		TRUE			TRUE	Apoplastic effector
Pc2113T1C00002589g0000940.1	GH12(90-238)	GH12	N	Y(1-20)	"Xyloglucan-specific endo-beta-1,4-glucanase 1"	GH12	Y	in-between			TRUE		TRUE	Apoplastic effector
Pc2113T1C00002589g0000950.1	GH12(134-216)	GH12	GH12	Y(1-20)	"Cell 12A endoglucanase"	GH12	Y	in-between		TRUE			TRUE	Apoplastic effector
Pc2113T1C00002589g0000960.1	GH12(41-186)	GH12	N	N	"Cell 12A endoglucanase"	GH12	Y	in-between
Pc2113T1C00002589g0000970.1	GH12(91-239)	GH12	GH12	Y(1-18)	"Cell 12A endoglucanase"	GH12	Y	in-between					TRUE	Apoplastic effector
Pc2113T1C00002589g0001540.1	GH81(45-681)	GH81+CBM6	GH81	Y(1-24)	"Endo-1,3(4)-beta-glucanase"	GH81	Y	in-between
Pc2113T1C00002589g0001640.1	GH10(36-333)	GH10+CBM1+CBM22+CBM9	GH10	Y(1-19)	"Endo-1,4-beta-xylanase 4"	GH10	Y	in-between		TRUE			TRUE	Cytoplasmic effector
Pc2113T1C00002589g0001650.1	GH10(41-337)	GH10+CBM1+CBM22+CBM9	GH10	Y(1-20)	"Endo-1,4-beta-xylanase"	GH10	Y	GDR		TRUE			TRUE
Pc2113T1C00002589g0001670.1	PL3_2(39-233)	PL3	PL3_2	Y(1-31)	"Pectate lyase"	PL3_2	Y	GSR		TRUE			TRUE	Apoplastic effector
Pc2113T1C00002589g0001680.1	PL3_2(39-142)	PL3	PL3_2	Y(1-31)	"Pectate lyase"	PL3_2	Y	GSR		TRUE			TRUE	Apoplastic/cytoplasmic effector
Pc2113T1C00002590g0000170.1	CE5(27-202)	CE5	N	Y(1-27)	"Cutin hydrolase"	CE5	Y	in-between		TRUE			TRUE	Apoplastic effector
Pc2113T1C00002590g0000180.1	CE5(2-139)	CE5	N	N	"Cutin hydrolase"	CE5	Y	in-between		TRUE
Pc2113T1C00002590g0000190.1	CE5(24-199)	CE5	N	Y(1-24)	"Cutin hydrolase"	CE5	Y	in-between		TRUE			TRUE
Pc2113T1C00002590g0000200.1	CE5(28-183)	CE5	N	N	"Cutin hydrolase"	CE5	Y	in-between				TRUE
Pc2113T1C00002590g0000210.1	CE5(28-143)	CE5	N	Y(1-28)	"Cutin hydrolase"	CE5	Y	in-between		TRUE			TRUE
Pc2113T1C00002590g0000220.1	CE5(2-140)	CE5	N	N	"Cutin hydrolase"	CE5	Y	in-between		TRUE
Pc2113T1C00002590g0000230.1	CE5(81-172)	CE5	N	Y(1-24)	"Cutin hydrolase"	CE5	Y	in-between					TRUE
Pc2113T1C00002590g0000240.1	CE5(24-123)	CE5	N	N	"Cutin hydrolase"	CE5	Y	in-between		TRUE
Pc2113T1C00002591g0000040.1	CE5(28-202)	CE5	N	Y(1-28)	"Cutin hydrolase"	CE5	Y	in-between		TRUE			TRUE
Pc2113T1C00002591g0000050.1	CE5(24-174)	CE5	N	Y(1-24)	"Cutin hydrolase"	CE5	Y	in-between		TRUE			TRUE	Apoplastic effector
Pc2113T1C00002591g0000070.1	CE5(4-126)	CE5	N	N	"Cutin hydrolase"	CE5	Y	in-between		TRUE
Pc2113T1C00002591g0000080.1	CE5(24-142)	CE5	N	Y(1-24)	"Cutin hydrolase"	CE5	Y	in-between		TRUE			TRUE
Pc2113T1C00002591g0000090.1	CE5(81-166)	CE5	N	Y(1-24)	"Cutin hydrolase"	CE5	Y	in-between					TRUE
Pc2113T1C00002591g0000100.1	CE5(28-202)	CE5	N	Y(1-28)	"Cutin hydrolase"	CE5	Y	in-between		TRUE			TRUE
Pc2113T1C00002591g0000140.1	CE5(28-204)	CE5	N	Y(1-28)	"Cutin hydrolase"	CE5	Y	GSR		TRUE			TRUE	Apoplastic effector
Pc2113T1C00002607g0000490.1	N	GT1	GT1	N	"Sterol 3-beta-glucosyltransferase"	GT1	N	in-between		TRUE
Pc2113T1C00002609g0000420.1	PL3_2(41-115)+PL3_2(121-202)	PL3	N	Y(1-30)	"Pectate lyase"	PL3_2	Y	in-between		TRUE			TRUE	Cytoplasmic/apoplastic effector
Pc2113T1C00002611g0000550.1	GH5_7(184-276)	CBM1	N	Y(1-21)	"Mannan endo-1,4-beta-mannosidase, putative"	GH5_7	Y	ND					TRUE	Apoplastic effector
Pc2113T1C00002636g0001080.1	GH72(23-332)	GH72	GH72	Y(1-24)	"1,3-beta-glucanosyltransferase gas4"	GH72	Y	GSR	TRUE	TRUE			TRUE
Pc2113T1C00002636g0002400.1	N	CE4	CE4	N	"NodB homology domain-containing protein"	CE4	Y	GDR
Pc2113T1C00002642g0000630.1	GH30_1(112-429)	CBM13	N	N	"Ricin B-type lectin domain-containing protein"	GH30_1	Y	GDR		TRUE
Pc2113T1C00002642g0000650.1	GH30_1(108-485)	GH30+CBM13	GH30_1	N	"Ricin B-type lectin domain-containing protein"	GH30_1	Y	GDR		TRUE
Pc2113T1C00002643g0000090.1	GH3(67-317)	GH3+CBM6	GH3	N	"Fn3_like domain-containing protein"	GH3	Y	in-between		TRUE			TRUE
Pc2113T1C00002662g0000900.1	N	GT41	GT41	N	"Protein O-GlcNAc transferase"	GH41	N	in-between	TRUE	TRUE
Pc2113T1C00002668g0000680.1	GT48(236-542)	GT48	GT48	N	"1,3-beta-glucan synthase"	GT48	N	GDR	TRUE	TRUE
Pc2113T1C00002668g0001410.1	GT48(851-1541)	GT48	GT48	N	"1,3-beta-glucan synthase"	GT48	N	in-between	TRUE	TRUE
Pc2113T1C00002678g0000250.1	GH13_32(450-751)	N	CBM21+GH13	Y(1-34)	"Alpha-amylase"	GH13_32	Y	GSR					TRUE
Pc2113T1C00002678g0000360.1	GT57(32-508)	GT57	GT57	N	"Alpha-1,3-glucosyltransferase"	GT57	N	GDR	TRUE	TRUE
Pc2113T1C00002680g0000530.1	CE2(234-451)	N	CE2	N	"Acetylxylan esterase"	CE2	Y	GDR
Pc2113T1C00002686g0000070.1	GH5_12(145-489)	GH5	GH5_12	N	"Glycosyl hydrolase, putative"	GH5_12	Y	GSR		TRUE
Pc2113T1C00002702g0000110.1	CE8(2-147)	CE8	N	N	"Pectinesterase"	CE8	Y	GSR
Pc2113T1C00002702g0000140.1	AA17(11-258)	N	AA17	N	"Sarcosine oxidase"	AA17	N	in-between		TRUE			TRUE	Apoplastic effector
Pc2113T1C00002702g0000150.1	AA17(11-259)	N	AA17	N	"Unknown protein"	AA17	N	GSR		TRUE			TRUE
Pc2113T1C00002702g0000330.1	CE8(16-181)	CE8	N	N	"Pectinesterase"	CE8	Y	in-between
Pc2113T1C00002702g0000370.1	CE8(8-218)	CE8	CE8	N	"Pectinesterase"	CE8	Y	GSR		TRUE
Pc2113T1C00002702g0000390.1	CE8(4-135)	CE8	N	N	"Pectinesterase"	CE8	Y	GDR
Pc2113T1C00002732g0000080.1	GH12(3-137)	GH12	N	N	"Xyloglucan-specific endo-beta-1,4-glucanase 1"	GH12	Y	in-between		TRUE
Pc2113T1C00002747g0000070.1	GT60(42-352)	N	GT60	N	"Glycosyltransferase, GlcNAc"	GT60	N	GSR		TRUE			TRUE
Pc2113T1C00002747g0000090.1	GT60(144-340)	N	GT60	Y(1-22)	"GlcNac transferase"	GT60	N	GSR		TRUE			TRUE
Pc2113T1C00002753g0000440.1	GH43_6(33-327)	N	GH43_6	Y(1-24)	"Arabinan endo-1,5-alpha-L-arabinosidase"	GH43_6	Y	GSR					TRUE	Apoplastic effector
Pc2113T1C00002753g0000490.1	GH43_6(33-327)	N	GH43_6	Y(1-24)	"Arabinan endo-1,5-alpha-L-arabinosidase"	GH43_6	Y	in-between					TRUE	Apoplastic effector
Pc2113T1C00002766g0000010.1	GH17(45-306)	N	GH17	Y(1-45)	"Glucan 1,3-beta-D-glucosidase"	GH17	Y	ND		TRUE			TRUE
Pc2113T1C00002770g0000200.1	GH17(48-305)	GH17+CBM13	CBM13+GH17	Y(1-25)	"Ricin B-type lectin domain-containing protein"	GH17	Y	in-between		TRUE			TRUE
Pc2113T1C00002770g0000210.1	GH17(45-290)	GH17+CBM13	CBM13+GH17	Y(1-22)	"Ricin B-type lectin domain-containing protein"	GH17	Y	in-between		TRUE			TRUE	Cytoplasmic effector
Pc2113T1C00002770g0000220.1	CBM13(261-386)	GH17+CBM13	CBM13+GH17	N	"Ricin B-type lectin domain-containing protein"	CBM13	Y	GDR		TRUE
Pc2113T1C00002770g0000260.1	CE8(2-191)	CE8	CE8	N	"Pectinesterase"	CE8	Y	GSR		TRUE
Pc2113T1C00002770g0000440.1	GH17(46-300)	CBM13	CBM13+GH17	Y(1-23)	"Ricin B-type lectin domain-containing protein"	GH17	Y	in-between		TRUE			TRUE	Cytoplasmic effector
Pc2113T1C00002770g0000650.1	GH18(75-393)	N	GH18	N	"Glyco_18 domain-containing protein"	GH18	Y	in-between		TRUE			TRUE
Pc2113T1C00002783g0000080.1	GH5_1(1-312)	GH5	N	N	"Cellulase domain-containing protein"	GH5_1	Y	in-between	TRUE	TRUE
Pc2113T1C00002783g0000430.1	GH17(173-293)	GH17+CBM13	CBM13+GH17	Y(1-23)	"Ricin B-type lectin domain-containing protein"	GH17	Y	in-between					TRUE	Cytoplasmic effector
Pc2113T1C00002785g0000350.1	GH43_6(32-326)	N	GH43_6	Y(1-23)	"Arabinan endo-1,5-alpha-L-arabinosidase"	GH43_6	Y	GSR					TRUE	Apoplastic effector
Pc2113T1C00002790g0000270.1	AA1(61-519)	N	AA1	N	"Laccase"	AA1	N	in-between					TRUE
Pc2113T1C00002790g0000280.1	AA1(138-488)	N	AA1	Y(1-24)	"Laccase-2"	AA1	N	GSR					TRUE
Pc2113T1C00002790g0000320.1	AA1(64-524)	N	AA1	Y(1-26)	"Laccase-1"	AA1	N	GDR					TRUE
Pc2113T1C00002790g0000330.1	AA1(168-495)	N	AA1	Y(1-20)	"Multicopper oxidase"	AA1	N	GDR	TRUE	TRUE			TRUE
Pc2113T1C00002790g0000390.1	AA1(57-517)	N	AA1	Y(1-23)	"Laccase"	AA1	N	GDR		TRUE			TRUE
Pc2113T1C00002790g0000400.1	AA1(45-528)	N	AA1	Y(1-23)	"Laccase"	AA1	N	GDR			TRUE		TRUE
Pc2113T1C00002790g0000410.1	AA1(46-524)	N	AA1	Y(1-27)	"Laccase"	AA1	N	in-between		TRUE			TRUE
Pc2113T1C00002790g0000420.1	AA1(47-521)	N	AA1	Y(1-24)	"Laccase"	AA1	N	GSR			TRUE		TRUE
Pc2113T1C00002790g0001830.1	GT2_Glycos_transf_2(8-178)	GT2	N	N	"Dolichol-phosphate mannosyltransferase subunit 1"	GT2_Glycos_transf_2	N	GDR
Pc2113T1C00002790g0001980.1	GH53(27-337)	GH53	N	Y(1-25)	"Arabinogalactan endo-beta-1,4-galactanase"	GH53	Y	in-between					TRUE
Pc2113T1C00002790g0001990.1	GH53(26-340)	GH53	N	Y(1-23)	"Arabinogalactan endo-beta-1,4-galactanase"	GH53	Y	GDR					TRUE
Pc2113T1C00002790g0002010.1	GH53(27-341)	GH53	N	Y(1-24)	"Arabinogalactan endo-beta-1,4-galactanase"	GH53	Y	in-between					TRUE
Pc2113T1C00002790g0002020.1	GH53(27-341)	GH53	N	Y(1-25)	"Arabinogalactan endo-beta-1,4-galactanase"	GH53	Y	GDR					TRUE
Pc2113T1C00002815g0000290.1	PL3_2(29-224)	PL3	PL3_2	Y(1-27)	"Pectate lyase"	PL3_2	Y	in-between		TRUE			TRUE	Cytoplasmic effector
Pc2113T1C00002815g0000300.1	PL3_2(29-224)	PL3	PL3_2	Y(1-27)	"Pectate lyase"	PL3_2	Y	in-between		TRUE			TRUE	Cytoplasmic/apoplastic effector
Pc2113T1C00002815g0000310.1	PL3_2(29-188)	PL3	N	Y(1-27)	"Pectate lyase"	PL3_2	Y	GSR		TRUE			TRUE	Cytoplasmic/apoplastic effector
Pc2113T1C00002815g0000320.1	PL3_2(29-224)	PL3	PL3_2	Y(1-27)	"Pectate lyase"	PL3_2	Y	GSR		TRUE			TRUE	Apoplastic/cytoplasmic effector
Pc2113T1C00002832g0000180.1	GH31(41-450)	GH31	GH31	N	"Alpha-glucosidase"	GH31	Y	in-between
Pc2113T1C00002832g0000270.1	CE8(3-117)	CE8	N	N	"Pectinesterase"	CE8	Y	GSR
Pc2113T1C00002891g0000370.1	GH10(1-215)	GH10	GH10	N	"Endo-1,4-beta-xylanase 1"	GH10	Y	in-between		TRUE
Pc2113T1C00002891g0000420.1	GH30_1(64-403)	GH30	GH30_1	N	"Glucosylceramidase"	GH30_1	Y	in-between		TRUE
Pc2113T1C00002891g0000460.1	GH10(47-342)	GH10+CBM1	GH10	N	"Endo-1,4-beta-xylanase 2"	GH10	Y	GSR					TRUE
Pc2113T1C00002891g0001000.1	GH17(26-281)	GH17	N	Y(1-21)	"Glycoside hydrolase"	GH17	Y	GSR		TRUE			TRUE	Apoplastic effector
Pc2113T1C00002891g0001220.1	GH17(27-280)	GH17	N	Y(1-32)	"Glycoside hydrolase superfamily"	GH17	Y	in-between	TRUE	TRUE			TRUE
Pc2113T1C00002891g0001250.1	GH17(28-282)	GH17	N	Y(1-25)	"Arabinogalactan endo-beta-1,4-galactanase"	GH17	Y	GDR	TRUE	TRUE			TRUE	Apoplastic effector
Pc2113T1C00002900g0000010.1	AA6(3-196)	AA6	N	N	"NAD(P)H dehydrogenase (quinone)"	AA6	N	ND
Pc2113T1C00002900g0000050.1	PL3_2(32-229)+PL3_2(573-649)+PL3_2(648-732)	PL3	PL3_2	Y(1-32)	"Pectate lyase"	PL3_2	Y	GSR		TRUE			TRUE
Pc2113T1C00002900g0000060.1	PL3_2(32-229)+PL3_2(574-768)	PL3	PL3_2	Y(1-32)	"Pectate lyase"	PL3_2	Y	GSR		TRUE			TRUE
Pc2113T1C00002900g0000110.1	PL3_2(222-333)+PL3_2(548-629)+PL3_2(627-712)+PL3_2(883-960)	PL3	N	Y(1-26)	"Pectate lyase"	PL3_2	Y	GSR			TRUE		TRUE
Pc2113T1C00002905g0000100.1	AA3_1(15-383)+GT20(626-1092)	N	GT20	Y(1-21)	"Trehalose-phosphatase"	AA3_1	N	in-between		TRUE			TRUE
Pc2113T1C00002905g0000170.1	GH5_33(224-339)	GH5+CBM43	CBM43+GH5_33	Y(1-22)	"Glucan 1,3-beta-glucosidase"	GH5_33	Y	GSR		TRUE			TRUE
Pc2113T1C00002905g0000180.1	GH5_33(175-415)	GH5+CBM43	CBM43+GH5_33	Y(1-21)	"Glucan 1,3-beta-glucosidase, putative"	GH5_33	Y	in-between					TRUE
Pc2113T1C00002905g0000190.1	N	GH5+CBM43	CBM43+GH5_33	N	"X8 domain-containing protein"	GH5	Y	GDR
Pc2113T1C00002905g0000200.1	GH7(5-157)+GH7(181-399)	GH7+CBM1	GH7	N	"Exoglucanase 1, putative"	GH7	Y	in-between
Pc2113T1C00002909g0000390.1	CE8(2-106)	CE8	N	N	"Pectinesterase"	CE8	Y	GSR
Pc2113T1C00002931g0000100.1	GT20(50-516)	N	GT20	N	"Trehalose-phosphatase"	GT20	N	GSR		TRUE
Pc2113T1C00002931g0000220.1	GH5_33(144-344)+CBM43(494-564)	GH5+CBM43	CBM43+GH5_33	Y(1-22)	"X8 domain-containing protein"	GH5_33	Y	GSR		TRUE
Pc2113T1C00002931g0000230.1	N	GH5+CBM43	CBM43+GH5_33	Y(1-21)	"Glucan 1,3-beta-glucosidase, putative"	GH5	Y	in-between					TRUE
Pc2113T1C00002931g0000250.1	GH7(21-205)	GH7+CBM1	N	Y(1-25)	"Exoglucanase 1, putative"	GH7	Y	in-between		TRUE			TRUE	Apoplastic effector
Pc2113T1C00002933g0000010.1	GH5_33(223-390)	GH5+CBM43	CBM43+GH5_33	Y(1-22)	"X8 domain-containing protein"	GH5_33	Y	ND				TRUE	TRUE
Pc2113T1C00002933g0000020.1	GH5_33(91-368)	GH5+CBM43	CBM43+GH5_33	N	"X8 domain-containing protein"	GH5_33	Y	in-between		TRUE
Pc2113T1C00002933g0000030.1	GH7(26-444)	GH7+CBM1	GH7	Y(1-25)	"Exoglucanase 1, putative"	GH7	Y	in-between		TRUE			TRUE	Apoplastic effector
Pc2113T1C00002938g0000030.1	GH10(53-238)	GH10	N	N	"Endo-1,4-beta-xylanase 1"	GH10	Y	in-between		TRUE
Pc2113T1C00002938g0000050.1	GH10(43-341)	GH10+CBM1	GH10	Y(1-28)	"Endo-1,4-beta-xylanase 1"	GH10	Y	GSR		TRUE			TRUE
Pc2113T1C00002958g0000060.1	GH1(4-460)	GH1	GH1	N	"Beta-glucosidase"	GH1	Y	GDR
Pc2113T1C00002958g0000110.1	GT4(300-443)	N	GT4	N	"GDP-Man:Man(3)GlcNAc(2)-PP-Dol alpha-1,2-mannosyltransferase"	GT4	N	GDR			TRUE
Pc2113T1C00002958g0000120.1	GT4(249-408)	N	GT4	N	"GDP-Man:Man(1)GlcNAc(2)-PP-Dol alpha-1,3-mannosyltransferase"	GT4	N	GDR			TRUE
Pc2113T1C00002958g0000140.1	GH1(7-473)	GH1	GH1	N	"Beta-glucosidase"	GH1	Y	GDR
Pc2113T1C00002958g0000150.1	GH1(6-472)	GH1	GH1	N	"Beta-glucosidase"	GH1	Y	GDR
Pc2113T1C00002975g0000030.1	GH10(138-432)	GH10+CBM1+CBM22+CBM9	GH10	N	"GH10 domain-containing protein"	GH10	Y	in-between
Pc2113T1C00002975g0000400.1	AA1(60-473)	N	AA1	Y(1-27)	"Laccase"	AA1	N	GSR			TRUE		TRUE
Pc2113T1C00002975g0000750.1	GT4(303-461)	N	GT4	N	"GDP-Man:Man(3)GlcNAc(2)-PP-Dol alpha-1,2-mannosyltransferase"	GT4	N	GDR	TRUE	TRUE
Pc2113T1C00002975g0000920.1	CE8(153-295)	CE8	CE8	Y(1-20)	"Pectinesterase"	CE8	Y	GSR		TRUE			TRUE	Apoplastic effector
Pc2113T1C00002984g0000140.1	GH7(26-455)	GH7+CBM1	GH7	Y(1-24)	"Exoglucanase 1"	GH7	Y	in-between		TRUE			TRUE
Pc2113T1C00002986g0000030.1	GH7(6-264)	GH7+CBM1	N	N	"Exoglucanase 1"	GH7	Y	in-between		TRUE
Pc2113T1C00003018g0000090.1	GH31(583-989)	N	GH31	N	"Lysosomal alpha-glucosidase, putative"	GH31	Y	GDR		TRUE
Pc2113T1C00003018g0000170.1	GT22(12-379)	GT22	N	N	"Mannosyltransferase"	GT22	N	in-between		TRUE
Pc2113T1C00003060g0000070.1	GH1(50-532)	GH1	GH1	Y(1-32)	"Beta-glucosidase 32"	GH1	Y	in-between					TRUE
Pc2113T1C00003060g0000120.1	GH5_20(221-561)	GH5	GH5_20	N	"Cellulase domain-containing protein"	GH5_20	Y	GDR		TRUE
Pc2113T1C00003060g0000130.1	GH5_20(247-587)	GH5	GH5_20	N	"Cellulase domain-containing protein"	GH5_20	Y	in-between
Pc2113T1C00003060g0000160.1	GT22(40-466)	GT22	GT22	N	"Mannosyltransferase"	GT22	N	in-between		TRUE
Pc2113T1C00003064g0000040.1	AA3_1(21-552)	N	AA3_1	Y(1-26)	"GMC_OxRdtase_N domain-containing protein"	AA3_1	N	GSR		TRUE			TRUE
Pc2113T1C00003100g0000400.1	GH7(1-276)	GH7+CBM1	N	N	"Exoglucanase 1"	GH7	Y	in-between		TRUE
Pc2113T1C00003100g0000990.1	CE5(2-164)	CE5	N	N	"Cutinase"	CE5	Y	GSR		TRUE
Pc2113T1C00003100g0001000.1	PL3_2(44-236)	PL3	PL3_2	Y(1-26)	"Pectate lyase"	PL3_2	Y	GSR					TRUE	Apoplastic effector
Pc2113T1C00003100g0001010.1	PL3_2(40-199)	PL3	N	Y(1-14)	"Pectate lyase"	PL3_2	Y	GSR					TRUE	Apoplastic effector
Pc2113T1C00003100g0001090.1	CE5(26-204)	CE5	N	Y(1-26)	"Cutinase"	CE5	Y	GSR			TRUE		TRUE	Apoplastic effector
Pc2113T1C00003107g0000050.1	AA3_1(21-552)	N	AA3_1	Y(1-26)	"GMC_OxRdtase_N domain-containing protein"	AA3_1	N	GSR		TRUE			TRUE
Pc2113T1C00003123g0000600.1	GH6(39-294)	GH6	N	Y(1-22)	"Glycoside hydrolase, putative"	GH6	Y	in-between		TRUE			TRUE
Pc2113T1C00003123g0000620.1	GH6(42-181)	GH6	N	Y(1-26)	"Endoglucanase A"	GH6	Y	GDR
Pc2113T1C00003123g0000660.1	GH6(37-254)	GH6	N	Y(1-41)	"1, 4-beta cellobiohydrolase"	GH6	Y	GSR					TRUE
Pc2113T1C00003140g0000020.1	GH78(34-607)	GH78	GH78	N	"Bac_rhamnosid6H domain-containing protein"	GH78	Y	GSR		TRUE
Pc2113T1C00003140g0000050.1	GH78(63-636)	GH78	GH78	Y(1-25)	"Bac_rhamnosid6H domain-containing protein"	GH78	Y	in-between		TRUE			TRUE
Pc2113T1C00003141g0000450.1	GH54(20-149)	GH54+CBM42	N	N	"ArabFuran-catal domain-containing protein"	GH54	Y	in-between			TRUE		TRUE	Apoplastic/cytoplasmic effector
Pc2113T1C00003141g0000460.1	GH54(1-170)	GH54+CBM13+CBM42	N	N	"ArabFuran-catal domain-containing protein"	GH54	Y	in-between		TRUE
Pc2113T1C00003141g0000470.1	GH54(1-282)	GH54+CBM42	N	N	"ArabFuran-catal domain-containing protein"	GH54	Y	ND		TRUE
Pc2113T1C00003155g0000010.1	GH54(20-330)	GH54+CBM13+CBM42	CBM42+GH54	N	"Alpha-L-arabinofuranosidase B"	GH54	Y	ND		TRUE			TRUE
Pc2113T1C00003155g0000020.1	GH54(1-119)	GH54+CBM42	N	N	"ArabFuran-catal domain-containing protein"	GH54	Y	GSR		TRUE
Pc2113T1C00003155g0000020.2	GH54(20-331)	GH54+CBM13+CBM42	CBM42+GH54	N	"ArabFuran-catal domain-containing protein"	GH54	Y	GSR		TRUE			TRUE	Apoplastic effector
Pc2113T1C00003155g0000040.1	GH54(1-282)	GH54+CBM13+CBM42	N	N	"ArabFuran-catal domain-containing protein"	GH54	Y	GSR		TRUE
Pc2113T1C00003155g0000060.1	GH54(3-194)	GH54+CBM13+CBM42	N	N	"ArabFuran-catal domain-containing protein"	GH54	Y	in-between		TRUE
Pc2113T1C00003155g0000070.1	GH54(1-282)	GH54+CBM13+CBM42	N	N	"ArabFuran-catal domain-containing protein"	GH54	Y	GSR		TRUE
Pc2113T1C00003155g0000080.1	GH54(1-283)	GH54+CBM42	N	N	"ArabFuran-catal domain-containing protein"	GH54	Y	GSR		TRUE
Pc2113T1C00003155g0000090.1	GH54(20-329)	GH54+CBM13+CBM42	N	N	"ArabFuran-catal domain-containing protein"	GH54	Y	GSR		TRUE			TRUE	Apoplastic effector
Pc2113T1C00003197g0000160.1	GH1(2-218)	GH1	N	N	"Beta-glucosidase"	GH1	Y	GDR
Pc2113T1C00003197g0000180.1	GH1(7-454)	GH1	GH1	N	"Beta-glucosidase"	GH1	Y	GDR
Pc2113T1C00003197g0000270.1	GH1(4-475)	GH1	GH1	N	"Beta-glucosidase"	GH1	Y	GDR
Pc2113T1C00032541g0000170.1	GH5_7(56-340)	CBM27	N	Y(1-22)	"Cellulase domain-containing protein"	GH5_7	Y	in-between		TRUE			TRUE
Pc2113T1C00032541g0000220.1	GH5_7(56-340)	CBM1	N	Y(1-21)	"Mannan endo-1,4-beta-mannosidase, putative"	GH5_7	Y	in-between					TRUE	Apoplastic effector
Pc2113T1C00032628g0000600.1	GT2_Chitin_synth_1(238-399)+GT2_Chitin_synth_2(376-606)	GT2	N	N	"Chitin synthase"	GT2_Chitin_synth_1	N	in-between		TRUE
Pc2113T1C00032629g0000390.1	PL1_4(123-316)	PL1	PL1_4	Y(1-22)	"Amb_all domain-containing protein"	PL1_4	Y	in-between					TRUE
Pc2113T1C00032629g0000640.1	GH63(610-901)	GH63	GH63	N	"Mannosyl-oligosaccharide glucosidase"	GH63	Y	GDR		TRUE

## Sheet: Pc2109
Protein ID	HMMER	Hotpep	DIAMOND	Signalp4 (dbCAN2)	Functional annotation	CAZY family	CWDE	Region	Single-copy core ortholog	OG7457	OG904	OG-Pc2109	Secretome	EffectorP 3.0 prediction
Pc2109T1C00000012g0000310.1	GT60(114-427)	N	GT60	Y(1-32)	"Glycosyltransferase, GlcNAc"	GT60	N	GDR					TRUE
Pc2109T1C00000012g0000320.1	GT60(104-417)	N	GT60	Y(1-32)	"Glycosyltransferase, GlcNAc"	GT60	N	in-between
Pc2109T1C00000012g0000330.1	GT60(68-377)	N	GT60	Y(1-21)	"Glycosyltransferase, GlcNAc"	GT60	N	in-between		TRUE
Pc2109T1C00000012g0000350.1	GT60(69-380)	N	GT60	Y(1-22)	"GlcNac transferase"	GT60	N	ND		TRUE			TRUE
Pc2109T1C00000071g0000010.1	GH85(272-408)	GH85	N	N	"Mannosyl-glycoprotein endo-beta-N-acetylglucosaminidase"	GH85	Y	ND		TRUE
Pc2109T1C00000100g0000160.1	GT60(69-380)	N	GT60	Y(1-22)	"GlcNac transferase"	GT60	N	GSR		TRUE			TRUE
Pc2109T1C00000100g0000180.1	GT60(73-378)	N	GT60	Y(1-21)	"Glycosyltransferase, GlcNAc"	GT60	N	in-between		TRUE			TRUE
Pc2109T1C00000100g0000190.1	GT60(104-248)+GT60(278-389)	N	GT60	Y(1-32)	"Glycosyltransferase, GlcNAc"	GT60	N	in-between
Pc2109T1C00000100g0000200.1	GT60(113-426)	N	GT60	Y(1-32)	"Glycosyltransferase, GlcNAc"	GT60	N	in-between					TRUE
Pc2109T1C00000108g0000090.1	GT20(58-273)	N	GT20	N	"-trehalose-phosphate synthase"	GT20	N	GDR		TRUE
Pc2109T1C00000108g0000140.1	GT71(176-303)	GT71	N	Y(1-30)	"Nucleotide-diphospho-sugar transferase"	GT71	N	GDR
Pc2109T1C00000133g0000140.1	GH5_7(56-169)	CBM1	N	Y(1-22)	"Cellulase domain-containing protein"	GH5_7	Y	GSR		TRUE			TRUE
Pc2109T1C00000133g0000170.1	GH5_7(56-340)	CBM1	N	Y(1-21)	"Mannan endo-1,4-beta-mannosidase, putative"	GH5_7	Y	in-between					TRUE	Apoplastic effector
Pc2109T1C00000207g0000640.1	GH72(30-379)	GH72	GH72	Y(1-23)	"EGF-like domain-containing protein"	GH72	Y	GDR	TRUE	TRUE
Pc2109T1C00000207g0001090.1	GT48(1100-1462)+GT48(1483-1800)	GT48	GT48	N	"1,3-beta-glucan synthase"	GT48	N	in-between		TRUE
Pc2109T1C00000207g0001100.1	GT48(1112-1839)	GT48	GT48	N	"1,3-beta-glucan synthase"	GT48	N	in-between
Pc2109T1C00000207g0001230.1	GH3(33-282)	N	GH3	N	"Fn3_like domain-containing protein"	GH3	Y	in-between
Pc2109T1C00000283g0000020.1	GH7(28-468)	GH7+CBM1	GH7	Y(1-26)	"Exoglucanase 1"	GH7	Y	in-between		TRUE			TRUE	Apoplastic effector
Pc2109T1C00000283g0000030.1	GH7(27-468)	GH7+CBM1	GH7	Y(1-26)	"Exoglucanase 1"	GH7	Y	GDR		TRUE			TRUE
Pc2109T1C00000283g0000040.1	GH7(78-419)	GH7+CBM1	GH7	Y(1-23)	"Exoglucanase 1"	GH7	Y	in-between		TRUE			TRUE
Pc2109T1C00000293g0000560.1	CE2(234-451)	N	CE2	N	"Acetylxylan esterase"	CE2	Y	GDR
Pc2109T1C00000360g0000150.1	CE8(35-149)	CE8	N	N	"Pectinesterase"	CE8	Y	GSR				TRUE	TRUE	Apoplastic effector
Pc2109T1C00000417g0000040.1	GH5_20(147-492)	N	GH5_20	N	"Cellulase domain-containing protein"	GH5_20	Y	in-between
Pc2109T1C00000494g0000130.1	GH47(273-572)	GH47	GH47	N	"alpha-1,2-Mannosidase"	GH47	Y	GDR		TRUE
Pc2109T1C00000721g0000350.1	GH43_6(33-327)	N	GH43_6	Y(1-24)	"Arabinan endo-1,5-alpha-L-arabinosidase"	GH43_6	Y	in-between					TRUE	Apoplastic effector
Pc2109T1C00000721g0000410.1	GH43_6(33-327)	N	GH43_6	Y(1-24)	"Arabinan endo-1,5-alpha-L-arabinosidase"	GH43_6	Y	GSR					TRUE	Apoplastic effector
Pc2109T1C00000759g0000010.1	PL3_2(40-232)	PL3	PL3_2	Y(1-14)	"Pectate lyase"	PL3_2	Y	ND					TRUE	Apoplastic effector
Pc2109T1C00000937g0000040.1	GH38(47-349)	GH38	GH38	Y(1-23)	"Alpha-mannosidase"	GH38	Y	GDR		TRUE			TRUE
Pc2109T1C00000937g0000060.1	GH38(46-348)	GH38	GH38	Y(1-22)	"Alpha-mannosidase"	GH38	Y	GDR		TRUE			TRUE
Pc2109T1C00000937g0000110.1	GH89(72-748)	GH89	GH89	N	"Alpha-N-acetylglucosaminidase"	GH89	Y	in-between		TRUE			TRUE
Pc2109T1C00001090g0000030.1	GT22(12-402)	GT22	N	N	"Mannosyltransferase"	GT22	N	in-between		TRUE
Pc2109T1C00001156g0000050.1	GT59(40-442)	GT59	N	N	"Dol-P-Glc:Glc(2)Man(9)GlcNAc(2)-PP-Dol alpha-1,2-glucosyltransferase"	GT59	N	GDR		TRUE
Pc2109T1C00001265g0000050.1	GH5_7(56-340)	CBM1+CBM27	N	Y(1-22)	"Cellulase domain-containing protein"	GH5_7	Y	GSR		TRUE			TRUE
Pc2109T1C00001265g0000090.1	GH5_7(160-323)	CBM1	N	Y(1-21)	"Mannan endo-1,4-beta-mannosidase, putative"	GH5_7	Y	in-between					TRUE	Apoplastic effector
Pc2109T1C00001364g0000110.1	AA3_1(8-538)	N	AA3_1	N	"GMC_OxRdtase_N domain-containing protein"	AA3_1	N	GSR		TRUE
Pc2109T1C00001372g0000010.1	GH54(20-330)	GH54+CBM13+CBM42	CBM42+GH54	Y(1-27)	"ArabFuran-catal domain-containing protein"	GH54	Y	ND		TRUE			TRUE	Apoplastic effector
Pc2109T1C00001372g0000050.1	GH54(20-330)	GH54+CBM13+CBM42	CBM42+GH54	N	"Alpha-L-arabinofuranosidase B"	GH54	Y	in-between		TRUE			TRUE	Apoplastic effector
Pc2109T1C00001372g0000070.1	GH54(71-306)	GH54+CBM13+CBM42	N	N	"Alpha-L-arabinofuranosidase B"	GH54	Y	in-between		TRUE			TRUE	Apoplastic effector
Pc2109T1C00001372g0000080.1	GH54(20-330)	GH54+CBM13+CBM42	CBM42+GH54	N	"ArabFuran-catal domain-containing protein"	GH54	Y	in-between		TRUE			TRUE	Apoplastic effector
Pc2109T1C00001389g0000050.1	GT20(276-724)	CBM20	GT20	N	"Trehalose-phosphatase"	GT20	N	GDR		TRUE
Pc2109T1C00001584g0000150.1	GH5_20(139-491)	N	GH5_20	N	"Cellulase domain-containing protein"	GH5_20	Y	in-between		TRUE
Pc2109T1C00001584g0000200.1	PL1_4(123-206)	PL1	N	Y(1-22)	"Amb_all domain-containing protein"	PL1_4	Y	in-between					TRUE	Apoplastic effector
Pc2109T1C00001584g0000210.1	PL1_4(14-81)	PL1	N	N	"Amb_all domain-containing protein"	PL1_4	Y	in-between
Pc2109T1C00001626g0000020.1	GH43_24(355-476)	N	GH0	N	"Calmodulin"	GH43_24	Y	in-between
Pc2109T1C00001767g0000040.1	GH30_1(92-533)+GH30_1(590-884)	GH30	GH30_1	Y(1-22)	"Glycosyl hydrolase family 30 protein"	GH30_1	Y	ND		TRUE			TRUE
Pc2109T1C00001908g0000070.1	GT60(97-399)	N	GT60	N	"Abhydrolase_3 domain-containing protein"	GT60	N	ND
Pc2109T1C00002161g0000110.1	GH10(194-488)	GH10+CBM1+CBM22+CBM9	GH10	N	"GH10 domain-containing protein"	GH10	Y	in-between
Pc2109T1C00002314g0000230.1	GT48(851-1541)	GT48	GT48	N	"1,3-beta-glucan synthase"	GT48	N	in-between	TRUE	TRUE
Pc2109T1C00002324g0000290.1	GH28(23-339)	GH28	GH28	N	"Polygalacturonase"	GH28	Y	GSR		TRUE
Pc2109T1C00002324g0000300.1	GH28(23-339)	GH28	GH28	N	"Polygalacturonase"	GH28	Y	GSR		TRUE
Pc2109T1C00002324g0000310.1	GH28(3-239)	GH28	GH28	N	"Polygalacturonase"	GH28	Y	GSR
Pc2109T1C00002324g0000320.1	GH28(3-239)	GH28	GH28	N	"Polygalacturonase"	GH28	Y	in-between
Pc2109T1C00002324g0000450.1	GH28(76-382)	GH28	GH28	N	"Polygalacturonase"	GH28	Y	GSR		TRUE
Pc2109T1C00002324g0000460.1	GH28(76-354)	GH28	GH28	N	"Polygalacturonase"	GH28	Y	GSR		TRUE
Pc2109T1C00002328g0000360.1	GH47(259-691)	GH47	GH47	Y(1-54)	"alpha-1,2-Mannosidase"	GH47	Y	in-between		TRUE
Pc2109T1C00002330g0000340.1	GT20(58-480)	N	GT20	N	"-trehalose-phosphate synthase"	GT20	N	in-between		TRUE
Pc2109T1C00002330g0000500.1	PL4_1(2-191)	PL4	N	N	"Rhamnogalacturonate lyase A"	PL4_1	Y	in-between		TRUE
Pc2109T1C00002330g0000510.1	PL4_1(26-280)	PL4	N	Y(1-26)	"Rhamnogalacturonan endolyase"	PL4_1	Y	GSR		TRUE			TRUE
Pc2109T1C00002332g0000250.1	PL4_1(25-296)	PL4	N	Y(1-26)	"Rhamnogalacturonan endolyase"	PL4_1	Y	GDR		TRUE			TRUE
Pc2109T1C00002332g0000350.1	GT71(88-360)	N	GT71	Y(1-29)	"Nucleotide-diphospho-sugar transferase"	GT71	N	in-between		TRUE			TRUE
Pc2109T1C00002332g0000370.1	PL1_4(124-312)	PL1	PL1_4	Y(1-34)	"Amb_all domain-containing protein"	PL1_4	Y	in-between					TRUE	Apoplastic effector
Pc2109T1C00002332g0000380.1	PL1_4(124-312)	PL1	PL1_4	Y(1-34)	"Amb_all domain-containing protein"	PL1_4	Y	in-between				TRUE	TRUE
Pc2109T1C00002332g0000660.1	GT58(50-206)+GT58(206-383)	GT58	GT58	N	"Dol-P-Man:Man(5)GlcNAc(2)-PP-Dol alpha-1"	GT58	N	GDR	TRUE	TRUE
Pc2109T1C00002334g0000530.1	GT20(9-561)	CBM20	GT20	N	"Trehalose-phosphatase"	GT20	N	GDR	TRUE	TRUE
Pc2109T1C00002334g0001300.1	CBM9(72-261)	CBM9	N	N	"Carb-bd_dom_fam9 domain-containing protein"	CBM9	Y	GDR		TRUE			TRUE
Pc2109T1C00002345g0000150.1	AA3(26-552)	AA3	AA3_2	Y(1-24)	"Choline dehydrogenase"	AA3	N	GSR		TRUE
Pc2109T1C00002350g0001470.1	GH6(44-298)	GH6	N	Y(1-30)	"1, 4-beta cellobiohydrolase"	GH6	Y	in-between		TRUE			TRUE
Pc2109T1C00002350g0001520.1	GH6(44-298)	GH6	N	Y(1-30)	"1, 4-beta cellobiohydrolase"	GH6	Y	in-between		TRUE			TRUE
Pc2109T1C00002350g0001540.1	GH6(40-297)	GH6	N	Y(1-29)	"1, 4-beta cellobiohydrolase"	GH6	Y	in-between					TRUE
Pc2109T1C00002350g0001550.1	GH6(94-269)	GH6	N	Y(1-41)	"1, 4-beta cellobiohydrolase"	GH6	Y	GSR					TRUE
Pc2109T1C00002350g0001590.1	GH6(42-297)	GH6	N	Y(1-26)	"1, 4-beta cellobiohydrolase"	GH6	Y	GDR
Pc2109T1C00002350g0001610.1	GH6(39-294)	GH6	N	Y(1-22)	"Glycoside hydrolase, putative"	GH6	Y	in-between		TRUE			TRUE
Pc2109T1C00002352g0000050.1	AA17(2-267)	N	AA17	N	"Unknown protein"	AA17	N	GSR
Pc2109T1C00002354g0000490.1	GH5_20(147-492)	N	GH5_20	N	"Cellulase domain-containing protein"	GH5_20	Y	in-between
Pc2109T1C00002358g0000230.1	GH10(43-341)	GH10+CBM1	GH10	Y(1-28)	"Endo-1,4-beta-xylanase 1"	GH10	Y	GSR		TRUE			TRUE
Pc2109T1C00002358g0000240.1	GH10(43-341)	GH10+CBM1	GH10	Y(1-28)	"Endo-1,4-beta-xylanase 1"	GH10	Y	GSR		TRUE			TRUE
Pc2109T1C00002380g0000160.1	AA2(74-188)+AA2(458-679)	N	AA0	Y(1-22)	"Catalase-peroxidase, putative"	AA2	N	in-between		TRUE			TRUE
Pc2109T1C00002380g0000480.1	GT57(32-508)	GT57	GT57	N	"Alpha-1,3-glucosyltransferase"	GT57	N	GDR	TRUE	TRUE
Pc2109T1C00002380g0000590.1	GH13_32(450-751)	N	CBM21+GH13	Y(1-34)	"Alpha-amylase"	GH13_32	Y	GSR					TRUE
Pc2109T1C00002382g0000280.1	AA17(11-258)	N	AA17	Y(1-23)	"Enoyl-CoA delta isomerase 2"	AA17	N	in-between		TRUE			TRUE
Pc2109T1C00002382g0000360.1	AA17(10-261)	N	AA17	Y(1-23)	"Unknown protein"	AA17	N	GDR					TRUE
Pc2109T1C00002382g0000420.1	AA17(12-207)	N	AA17	Y(1-20)	"Unknown protein"	AA17	N	in-between					TRUE
Pc2109T1C00002383g0000080.1	CE11(67-268)	CE11	N	N	"UDP-3-O-acyl-N-acetylglucosamine deacetylase"	CE11	N	GDR
Pc2109T1C00002386g0000120.1	GT71(286-515)	GT71	GT71	N	"Nucleotide-diphospho-sugar transferase"	GT71	N	in-between		TRUE
Pc2109T1C00002386g0000190.1	GT71(282-510)	GT71	GT71	N	"Nucleotide-diphospho-sugar transferase"	GT71	N	in-between
Pc2109T1C00002396g0000170.1	GH5_7(57-321)	CBM1+CBM27	N	Y(1-22)	"Cellulase domain-containing protein"	GH5_7	Y	GSR		TRUE			TRUE
Pc2109T1C00002398g0000430.1	PL3_2(26-209)	PL3+CBM13	N	Y(1-23)	"Pectate lyase"	PL3_2	Y	in-between					TRUE	Apoplastic effector
Pc2109T1C00002398g0000440.1	PL3_2(26-220)	PL3+CBM13	PL3_2	Y(1-22)	"Pectate lyase"	PL3_2	Y	in-between					TRUE	Apoplastic/cytoplasmic effector
Pc2109T1C00002398g0000450.1	PL3_2(26-220)	PL3+CBM13	PL3_2	Y(1-22)	"Pectate lyase"	PL3_2	Y	GSR					TRUE	Apoplastic/cytoplasmic effector
Pc2109T1C00002404g0000350.1	GT8(56-273)	N	GT8	Y(1-21)	"Glycogenin-1"	GT8	N	GDR
Pc2109T1C00002417g0000400.1	GT20(765-1266)	GT20+CBM20	GT20	N	"Pyruvate kinase"	GT20	N	in-between	TRUE	TRUE
Pc2109T1C00002417g0000500.1	GH47(46-547)	GH47	GH47	Y(1-22)	"alpha-1,2-Mannosidase"	GH47	Y	in-between	TRUE	TRUE			TRUE
Pc2109T1C00002419g0000070.1	GH85(242-509)	GH85	N	N	"Mannosyl-glycoprotein endo-beta-N-acetylglucosaminidase"	GH85	Y	in-between		TRUE
Pc2109T1C00002419g0001090.1	GH12(91-238)	GH12+CBM1	GH12	Y(1-16)	"Endoglucanase"	GH12	Y	GSR					TRUE
Pc2109T1C00002419g0001100.1	GH12(91-239)	GH12	GH12	Y(1-30)	"Xyloglucan-specific endo-beta-1"	GH12	Y	GSR					TRUE
Pc2109T1C00002422g0000150.1	GT50(128-396)	GT50	GT50	N	"GPI mannosyltransferase 1"	GT50	N	in-between
Pc2109T1C00002422g0001000.1	N	CE4	CE4	N	"NodB homology domain-containing protein"	CE4	Y	GDR
Pc2109T1C00002422g0002290.1	GH72(23-332)	GH72	GH72	Y(1-24)	"1,3-beta-glucanosyltransferase gas4"	GH72	Y	GSR	TRUE	TRUE			TRUE
Pc2109T1C00002430g0000150.1	CE8(33-172)	CE8	N	N	"Pectinesterase"	CE8	Y	GSR		TRUE
Pc2109T1C00002436g0000180.1	GH17(91-314)	GH17	N	Y(1-24)	"Glycoside hydrolase family 17-like protein"	GH17	Y	GDR					TRUE
Pc2109T1C00002437g0000010.1	GH17(91-314)	GH17	N	Y(1-24)	"Glycoside hydrolase family 17-like protein"	GH17	Y	ND					TRUE
Pc2109T1C00002437g0000090.1	GH17(91-314)	GH17	N	Y(1-24)	"Glycoside hydrolase family 17-like protein"	GH17	Y	GDR					TRUE
Pc2109T1C00002449g0000100.1	GH7(28-439)	GH7+CBM1	CBM1+GH7	Y(1-25)	"Exoglucanase 1"	GH7	Y	GSR		TRUE			TRUE
Pc2109T1C00002451g0000010.1	GH7(4-316)	GH7+CBM1	N	N	"Exoglucanase 1"	GH7	Y	ND		TRUE
Pc2109T1C00002458g0000720.1	GH5_33(135-412)+CBM43(547-618)	GH5+CBM43	CBM43+GH5_33	Y(1-23)	"X8 domain-containing protein"	GH5_33	Y	GSR
Pc2109T1C00002466g0000040.1	GH10(34-336)	GH10+CBM1	GH10	Y(1-19)	"Endo-1,4-beta-xylanase 1"	GH10	Y	GSR		TRUE			TRUE
Pc2109T1C00002467g0000470.1	GH3(70-276)	GH3	GH3	N	"Fn3_like domain-containing protein"	GH3	Y	GDR					TRUE
Pc2109T1C00002467g0000490.1	GH3(70-276)	GH3	GH3	N	"Fn3_like domain-containing protein"	GH3	Y	in-between					TRUE
Pc2109T1C00002467g0000990.1	GT48(855-1598)	GT48	GT48	N	"1,3-beta-glucan synthase"	GT48	N	in-between		TRUE
Pc2109T1C00002469g0000280.1	GT48(850-1589)	GT48	GT48	N	"1,3-beta-glucan synthase"	GT48	N	in-between	TRUE	TRUE
Pc2109T1C00002478g0000380.1	GH1(29-503)	GH1	GH1	Y(1-26)	"Beta-glucosidase 30"	GH1	Y	GDR
Pc2109T1C00002478g0000390.1	GH1(26-487)	GH1	GH1	Y(1-21)	"Beta-glucosidase 30"	GH1	Y	GDR		TRUE
Pc2109T1C00002480g0000140.1	GH1(40-523)	GH1	GH1	N	"Beta-glucosidase, putative"	GH1	Y	in-between		TRUE
Pc2109T1C00002480g0000150.1	GH1(45-527)	GH1	GH1	Y(1-42)	"Beta-glucosidase, putative"	GH1	Y	GDR		TRUE
Pc2109T1C00002480g0000160.1	GH1(13-494)	GH1	GH1	N	"Beta-glucosidase 30"	GH1	Y	GDR	TRUE	TRUE
Pc2109T1C00002480g0000170.1	GH1(31-515)	GH1	GH1	Y(1-29)	"Beta-glucosidase 30"	GH1	Y	GDR	TRUE	TRUE
Pc2109T1C00002480g0000180.1	GH1(27-508)	N	GH1	Y(1-23)	"Beta-glucosidase 32"	GH1	Y	GDR		TRUE
Pc2109T1C00002493g0000260.1	GH30_5(36-491)	GH30+CBM13	GH30_5	Y(1-27)	"Glyco_hydr_30_2 domain-containing protein"	GH30_5	Y	in-between		TRUE			TRUE
Pc2109T1C00002495g0000040.1	AA3_1(19-553)	N	AA3_1	Y(1-23)	"GMC_OxRdtase_N domain-containing protein"	AA3_1	N	GDR					TRUE
Pc2109T1C00002497g0000360.1	GT4(221-322)	GT4	GT4	N	"GlcNAc-PI synthesis protein"	GT4	N	in-between
Pc2109T1C00002501g0000580.1	CE5(88-264)	CE5	N	N	"Cutin hydrolase"	CE5	Y	GSR		TRUE
Pc2109T1C00002501g0000620.1	CE5(6-77)	CE5	N	N	"Cutin hydrolase"	CE5	Y	in-between		TRUE
Pc2109T1C00002501g0000630.1	CE5(24-175)	CE5	N	Y(1-24)	"Cutin hydrolase"	CE5	Y	in-between		TRUE			TRUE	Apoplastic effector
Pc2109T1C00002501g0000640.1	CE5(24-173)	CE5	N	Y(1-24)	"Cutin hydrolase"	CE5	Y	in-between		TRUE			TRUE	Apoplastic effector
Pc2109T1C00002501g0000650.1	CE5(4-126)	CE5	N	N	"Cutin hydrolase"	CE5	Y	in-between		TRUE
Pc2109T1C00002501g0000660.1	CE5(2-142)	CE5	N	N	"Cutin hydrolase"	CE5	Y	in-between		TRUE
Pc2109T1C00002501g0000670.1	CE5(24-118)	CE5	N	Y(1-24)	"Cutin hydrolase"	CE5	Y	in-between		TRUE			TRUE
Pc2109T1C00002501g0000680.1	CE5(28-202)	CE5	N	Y(1-28)	"Cutin hydrolase"	CE5	Y	in-between		TRUE			TRUE
Pc2109T1C00002501g0000690.1	CE5(27-202)	CE5	N	Y(1-27)	"Cutin hydrolase"	CE5	Y	in-between		TRUE			TRUE	Apoplastic effector
Pc2109T1C00002501g0001210.1	PL3_2(16-210)	PL3	PL3_2	N	"Pectate lyase"	PL3_2	Y	in-between		TRUE
Pc2109T1C00002501g0001220.1	PL3_2(39-233)	PL3	PL3_2	Y(1-31)	"Pectate lyase"	PL3_2	Y	GSR		TRUE			TRUE	Apoplastic effector
Pc2109T1C00002501g0001240.1	GH10(41-337)	GH10+CBM1+CBM22+CBM9	GH10	Y(1-20)	"Endo-1,4-beta-xylanase"	GH10	Y	GDR		TRUE			TRUE
Pc2109T1C00002501g0001250.1	GH10(36-333)	GH10+CBM1+CBM22+CBM9	GH10	Y(1-19)	"Endo-1,4-beta-xylanase 4"	GH10	Y	in-between		TRUE			TRUE	Cytoplasmic effector
Pc2109T1C00002503g0000020.1	GH81(74-790)	GH81+CBM6	GH81	Y(1-24)	"Endo-1,3(4)-beta-glucanase"	GH81	Y	in-between
Pc2109T1C00002503g0000640.1	GH12(91-239)	GH12	GH12	Y(1-18)	"Cell 12A endoglucanase"	GH12	Y	in-between					TRUE	Apoplastic effector
Pc2109T1C00002503g0000650.1	GH12(41-186)	GH12	N	N	"Cell 12A endoglucanase"	GH12	Y	in-between
Pc2109T1C00002503g0000660.1	GH12(90-238)	GH12	GH12	Y(1-20)	"Cell 12A endoglucanase"	GH12	Y	in-between		TRUE			TRUE	Apoplastic effector
Pc2109T1C00002503g0000670.1	GH12(90-238)	GH12	N	Y(1-20)	"Xyloglucan-specific endo-beta-1,4-glucanase 1"	GH12	Y	in-between			TRUE		TRUE	Apoplastic effector
Pc2109T1C00002503g0000680.1	GH12(91-239)	GH12	GH12	Y(1-21)	"Xyloglucan-specific endo-beta-1"	GH12	Y	in-between		TRUE			TRUE	Apoplastic effector
Pc2109T1C00002503g0000860.1	GH5_14(179-457)	N	GH5	Y(1-23)	"Glucan 1,3-beta-glucosidase, putative"	GH5_14	Y	in-between	TRUE	TRUE			TRUE
Pc2109T1C00002503g0001480.1	GH63(610-901)	GH63	GH63	N	"Mannosyl-oligosaccharide glucosidase"	GH63	Y	GDR		TRUE
Pc2109T1C00002503g0001750.1	PL1_4(2-165)	PL1	PL1_4	N	"Amb_all domain-containing protein"	PL1_4	Y	in-between
Pc2109T1C00002507g0000640.1	GH5_33(138-342)	GH5+CBM43	CBM43+GH5_33	Y(1-24)	"X8 domain-containing protein"	GH5_33	Y	in-between		TRUE
Pc2109T1C00002507g0000680.1	GT66(5-684)	GT66	GT66	N	"Dolichyl-diphosphooligosaccharide--protein glycotransferase"	GT66	N	GDR
Pc2109T1C00002522g0000700.1	PL1_4(129-238)	PL1	N	N	"Amb_all domain-containing protein"	PL1_4	Y	in-between					TRUE	Cytoplasmic effector
Pc2109T1C00002528g0000020.1	GH6(43-296)	GH6	N	Y(1-25)	"1, 4-beta cellobiohydrolase"	GH6	Y	GDR					TRUE
Pc2109T1C00002528g0000450.1	N	GT1	GT1	N	"Sterol 3-beta-glucosyltransferase"	GT1	N	in-between		TRUE
Pc2109T1C00002548g0000710.1	GH17(147-257)	GH17	N	Y(1-25)	"Arabinogalactan endo-beta-1,4-galactanase"	GH17	Y	GDR	TRUE	TRUE			TRUE
Pc2109T1C00002548g0000720.1	GH17(27-280)+GH17(481-737)	GH17	N	Y(1-20)	"Glycoside hydrolase superfamily"	GH17	Y	in-between	TRUE	TRUE			TRUE
Pc2109T1C00002553g0000010.1	CE8(9-218)	CE8	N	N	"Pectinesterase"	CE8	Y	ND		TRUE
Pc2109T1C00002563g0000700.1	GH3(71-320)	GH3	GH3	Y(1-19)	"Fn3_like domain-containing protein"	GH3	Y	GDR					TRUE
Pc2109T1C00002563g0000710.1	GH3(72-321)	GH3	GH3	Y(1-21)	"Fn3_like domain-containing protein"	GH3	Y	in-between					TRUE
Pc2109T1C00002563g0000720.1	GH3(61-308)	N	GH3	N	"Beta-glucosidase, putative"	GH3	Y	GSR		TRUE
Pc2109T1C00002563g0001580.1	GT33(22-460)	GT33	GT33	N	"Chitobiosyldiphosphodolichol beta-mannosyltransferase"	GT33	N	GDR	TRUE	TRUE
Pc2109T1C00002565g0000470.1	GH31(384-818)	GH31	GH31	Y(1-21)	"Neutral alpha-glucosidase"	GH31	Y	in-between		TRUE			TRUE
Pc2109T1C00002566g0000050.1	GH31(408-881)	GH31	GH31	Y(1-21)	"Neutral alpha-glucosidase"	GH31	Y	GDR		TRUE			TRUE
Pc2109T1C00002569g0000100.1	PL1_4(150-217)	PL1	N	Y(1-22)	"Amb_all domain-containing protein"	PL1_4	Y	GSR					TRUE	Apoplastic effector
Pc2109T1C00002569g0001350.1	GH7(26-459)	GH7+CBM1	GH7	N	"Exoglucanase 1"	GH7	Y	in-between		TRUE			TRUE
Pc2109T1C00002577g0000110.1	GH10(34-344)	GH10+CBM1	GH10	Y(1-19)	"Endo-1,4-beta-xylanase 1"	GH10	Y	GSR		TRUE			TRUE
Pc2109T1C00002599g0000980.1	CE8(15-205)	CE8	CE8	N	"Pectinesterase"	CE8	Y	GSR		TRUE
Pc2109T1C00002599g0001190.1	GT105(82-246)	GT105	N	N	"Dolichyl-phosphate-mannose--protein mannosyltransferase"	GT105	N	in-between	TRUE	TRUE
Pc2109T1C00002605g0000180.1	GH5_7(56-340)	CBM1	N	Y(1-21)	"Mannan endo-1,4-beta-mannosidase, putative"	GH5_7	Y	ND					TRUE	Apoplastic effector
Pc2109T1C00002607g0000090.1	AA1(61-297)	N	AA1	N	"Laccase"	AA1	N	GSR					TRUE
Pc2109T1C00002607g0000100.1	AA1(51-518)	N	AA1	Y(1-24)	"Laccase-2"	AA1	N	GSR					TRUE
Pc2109T1C00002607g0000130.1	AA1(1-432)	N	AA1	N	"Multicopper oxidase"	AA1	N	in-between
Pc2109T1C00002607g0000140.1	AA1(56-532)	N	AA1	Y(1-20)	"Multicopper oxidase"	AA1	N	in-between	TRUE	TRUE			TRUE
Pc2109T1C00002607g0000220.1	AA1(3-340)	N	AA1	N	"Laccase"	AA1	N	GDR
Pc2109T1C00002607g0000220.2	AA1(2-291)	N	AA1	N	"Laccase"	AA1	N	GDR
Pc2109T1C00002607g0000220.3	AA1(57-517)	N	AA1	Y(1-23)	"Laccase"	AA1	N	GDR		TRUE			TRUE
Pc2109T1C00002607g0000230.1	AA1(45-528)	N	AA1	Y(1-23)	"Laccase"	AA1	N	in-between			TRUE		TRUE
Pc2109T1C00002607g0000240.1	AA1(46-313)	N	AA1	Y(1-27)	"Laccase"	AA1	N	GSR		TRUE			TRUE
Pc2109T1C00002607g0000250.1	AA1(133-444)	N	AA1	Y(1-24)	"Laccase"	AA1	N	GSR			TRUE		TRUE
Pc2109T1C00002608g0000040.1	AA1(6-320)	N	AA1	N	"Laccase"	AA1	N	GSR			TRUE
Pc2109T1C00002611g0000020.1	GH16_2(88-426)+GT48(1669-2322)	GT48	GH16_2+GT48	Y(1-30)	"1,3-beta-glucan synthase"	GH16_2	N	in-between	TRUE	TRUE
Pc2109T1C00002611g0000310.1	GH30_5(29-488)	GH30+CBM13	N	Y(1-27)	"Glyco_hydr_30_2 domain-containing protein"	GH30_5	Y	GDR					TRUE
Pc2109T1C00002611g0002560.1	GT59(40-429)	GT59	N	N	"Dol-P-Glc:Glc(2)Man(9)GlcNAc(2)-PP-Dol alpha-1,2-glucosyltransferase"	GT59	N	GDR		TRUE
Pc2109T1C00002612g0000090.1	GT59(40-375)	GT59	N	N	"Dol-P-Glc:Glc(2)Man(9)GlcNAc(2)-PP-Dol alpha-1,2-glucosyltransferase"	GT59	N	in-between		TRUE
Pc2109T1C00002613g0000640.1	GT22(13-424)	GT22	GT22	N	"Mannosyltransferase"	GT22	N	GDR
Pc2109T1C00002615g0000130.1	GH3(18-221)	GH3	N	N	"Lysosomal beta glucosidase"	GH3	Y	ND		TRUE
Pc2109T1C00002631g0000160.1	GH7(26-464)	GH7+CBM1	GH7	Y(1-25)	"Exoglucanase 1, putative"	GH7	Y	in-between		TRUE			TRUE	Apoplastic effector
Pc2109T1C00002631g0000170.1	GH5_33(197-474)	GH5+CBM43	CBM43+GH5_33	Y(1-21)	"X8 domain-containing protein"	GH5_33	Y	in-between		TRUE
Pc2109T1C00002631g0000180.1	CBM43(132-203)	GH5+CBM43	CBM43+GH5_33	N	"X8 domain-containing protein"	CBM43	N	in-between		TRUE
Pc2109T1C00002631g0000190.1	GH5_33(121-336)	GH5+CBM43	CBM43+GH5_33	Y(1-22)	"Glucan 1,3-beta-glucosidase"	GH5_33	Y	ND		TRUE			TRUE
Pc2109T1C00002633g0000070.1	GH7(26-464)	GH7+CBM1	GH7	Y(1-25)	"Exoglucanase 1, putative"	GH7	Y	in-between		TRUE			TRUE	Apoplastic effector
Pc2109T1C00002633g0000080.1	GH5_33(197-474)	GH5+CBM43	CBM43+GH5_33	Y(1-21)	"X8 domain-containing protein"	GH5_33	Y	in-between		TRUE
Pc2109T1C00002633g0000090.1	GH5_33(145-422)	GH5+CBM43	CBM43+GH5_33	Y(1-22)	"Glucan 1,3-beta-glucosidase"	GH5_33	Y	GSR		TRUE			TRUE
Pc2109T1C00002633g0000140.1	AA3_1(15-526)	N	AA3_1	Y(1-21)	"GMC_OxRdtase_N domain-containing protein"	AA3_1	N	GSR		TRUE			TRUE
Pc2109T1C00002633g0000150.1	GT20(50-501)	N	GT20	N	"Trehalose-phosphatase"	GT20	N	GSR		TRUE
Pc2109T1C00002649g0000200.1	GH114(28-217)	GH114	N	N	"Glyco_hydro_114 domain-containing protein"	GH114	N	in-between					TRUE
Pc2109T1C00002649g0000220.1	GH30_1(1-401)	N	GH30_1	N	"Glucosylceramidase"	GH30_1	Y	in-between
Pc2109T1C00002649g0000230.1	GH30_1(1-431)	GH30	GH30_1	N	"Glucosylceramidase"	GH30_1	Y	GDR		TRUE
Pc2109T1C00002649g0000240.1	GH30(1-409)	GH30	GH30_1	N	"Glucosylceramidase"	GH30	Y	GDR		TRUE
Pc2109T1C00002649g0000260.1	GH30_1(1-213)+GH30_1(253-703)	GH30	GH30_1	N	"Glycosyl hydrolase family 30 protein"	GH30_1	Y	GDR
Pc2109T1C00002650g0000010.1	GH30_1(11-423)	GH30	GH30_1	N	"Lysosomal acid glucosylceramidase"	GH30_1	Y	ND		TRUE
Pc2109T1C00002650g0000020.1	GH30_1(91-539)	N	GH30_1	Y(1-33)	"Glucosylceramidase"	GH30_1	Y	in-between					TRUE
Pc2109T1C00002650g0000030.1	GH30_1(1-431)	GH30	GH30_1	N	"Glucosylceramidase"	GH30_1	Y	GDR		TRUE
Pc2109T1C00002650g0000220.1	GH18(208-401)	GH0	N	Y(1-27)	"Glyco_18 domain-containing protein"	GH18	Y	in-between		TRUE			TRUE
Pc2109T1C00002650g0000270.1	N	GH0	GH0	N	"Calcium/proton exchanger"	GH0	N	in-between		TRUE
Pc2109T1C00002650g0000370.1	AA6(1-180)	AA6	N	N	"NAD(P)H:quinone oxidoreductase, type IV"	AA6	N	GDR		TRUE
Pc2109T1C00002650g0000620.1	AA6(16-198)	AA6	N	N	"NAD(P)H dehydrogenase (quinone)"	AA6	N	GSR			TRUE
Pc2109T1C00002650g0000630.1	AA6(3-197)	AA6	N	N	"NAD(P)H dehydrogenase (quinone)"	AA6	N	in-between		TRUE
Pc2109T1C00002650g0000640.1	AA6(3-104)	AA6	N	N	"NAD(P)H dehydrogenase (quinone)"	AA6	N	in-between
Pc2109T1C00002651g0000010.1	AA6(3-197)	AA6	N	N	"NAD(P)H dehydrogenase (quinone)"	AA6	N	ND		TRUE
Pc2109T1C00002654g0000110.1	GH31(473-964)	GH31	GH31	Y(1-30)	"Alpha-glucosidase"	GH31	Y	in-between		TRUE			TRUE
Pc2109T1C00002654g0000120.1	GH31(19-266)	GH31	N	N	"Alpha-glucosidase"	GH31	Y	in-between
Pc2109T1C00002668g0000070.1	GH30_1(1-365)	GH30	GH30_1	N	"Glucosylceramidase"	GH30_1	Y	in-between		TRUE
Pc2109T1C00002668g0000120.1	GH10(47-324)	GH10+CBM1	GH10	N	"Endo-1,4-beta-xylanase 2"	GH10	Y	GSR					TRUE
Pc2109T1C00002676g0000840.1	GH43_6(32-326)	N	GH43_6	Y(1-23)	"Arabinan endo-1,5-alpha-L-arabinosidase"	GH43_6	Y	GSR					TRUE	Apoplastic effector
Pc2109T1C00002678g0000080.1	GT20(17-510)	CBM20	GT20	N	"Trehalose-phosphatase"	GT20	N	GDR		TRUE
Pc2109T1C00002689g0000910.1	GH43_24(13-140)	N	GH0	N	"Calmodulin"	GH43_24	Y	GSR
Pc2109T1C00002692g0000160.1	GH12(88-236)	GH12+CBM1	GH12	Y(1-18)	"Cell 12A endoglucanase"	GH12	Y	in-between		TRUE			TRUE	Apoplastic effector
Pc2109T1C00002692g0000170.1	GH12(91-240)	GH12	GH12	Y(1-20)	"Cell 12A endoglucanase"	GH12	Y	GSR		TRUE			TRUE	Apoplastic effector
Pc2109T1C00002693g0000110.1	GH1(51-448)	N	GH1	N	"Beta-glucosidase 32"	GH1	Y	GDR
Pc2109T1C00002693g0000820.1	GT57(26-516)	GT57	GT57	N	"Alpha-1,3-glucosyltransferase"	GT57	N	GDR	TRUE	TRUE
Pc2109T1C00002705g0001280.1	GT90(253-596)	N	GT0	N	"Tyrosine kinase"	GT90	N	GDR		TRUE
Pc2109T1C00002708g0000170.1	GH30_5(38-329)	GH30+CBM13	GH30_5	Y(1-25)	"Glyco_hydr_30_2 domain-containing protein"	GH30_5	Y	GSR		TRUE			TRUE
Pc2109T1C00002718g0000120.1	GH47(146-585)	GH47	GH47	N	"alpha-1,2-Mannosidase"	GH47	Y	GDR		TRUE
Pc2109T1C00002723g0000010.1	GH17(45-306)	N	GH17	Y(1-45)	"Glucan 1,3-beta-D-glucosidase"	GH17	Y	ND		TRUE			TRUE
Pc2109T1C00002731g0000010.1	CE8(3-108)	CE8	N	N	"Pectinesterase"	CE8	Y	ND
Pc2109T1C00002731g0000200.1	CE8(2-147)	CE8	N	N	"Pectinesterase"	CE8	Y	in-between
Pc2109T1C00002731g0000220.1	CE8(15-123)	CE8	N	N	"Pectinesterase"	CE8	Y	GSR		TRUE
Pc2109T1C00002731g0000260.1	CE8(2-147)	CE8	N	N	"Pectinesterase"	CE8	Y	in-between
Pc2109T1C00002731g0000410.1	AA17(11-259)	N	AA17	N	"Unknown protein"	AA17	N	GSR		TRUE			TRUE
Pc2109T1C00002731g0000420.1	AA17(11-258)	N	AA17	N	"Sarcosine oxidase"	AA17	N	in-between		TRUE			TRUE	Apoplastic effector
Pc2109T1C00002731g0000450.1	CE8(2-147)	CE8	N	N	"Pectinesterase"	CE8	Y	GSR
Pc2109T1C00002735g0000660.1	GH17(173-293)	N	CBM13+GH17	Y(1-23)	"Ricin B-type lectin domain-containing protein"	GH17	Y	in-between					TRUE	Cytoplasmic effector
Pc2109T1C00002738g0000180.1	GH72(20-338)	GH72	GH72	Y(1-22)	"1,3-beta-glucanosyltransferase gel2"	GH72	Y	GDR	TRUE	TRUE			TRUE
Pc2109T1C00002738g0000290.1	GH72(29-168)	N	GH72	Y(1-28)	"1,3-beta-glucanosyltransferase"	GH72	Y	in-between		TRUE			TRUE
Pc2109T1C00002738g0000500.1	GH81(94-822)	GH81	GH81	N	"Endo-1,3(4)-beta-glucanase"	GH81	Y	GDR
Pc2109T1C00002738g0000950.1	GH32(46-376)	N	GH32	Y(1-27)	"Glycoside hydrolase, putative"	GH32	Y	in-between					TRUE
Pc2109T1C00002738g0000960.1	GH32(46-350)	N	GH32	N	"Glycoside hydrolase"	GH32	Y	in-between		TRUE			TRUE
Pc2109T1C00002738g0000970.1	GH32(46-375)	GH32+CBM38+CBM66	GH32	Y(1-27)	"Glycoside hydrolase"	GH32	Y	GSR		TRUE			TRUE
Pc2109T1C00002738g0000980.1	GH32(47-376)	N	GH32	Y(1-27)	"Glycoside hydrolase"	GH32	Y	GSR		TRUE			TRUE
Pc2109T1C00002738g0000990.1	PL3_2(31-229)	PL3+CBM13	PL3_2	Y(1-21)	"Pectate lyase"	PL3_2	Y	GSR		TRUE			TRUE	Apoplastic effector
Pc2109T1C00002738g0001010.1	GH32(47-351)	N	GH32	Y(1-27)	"Glycoside hydrolase"	GH32	Y	GSR		TRUE			TRUE
Pc2109T1C00002738g0001020.1	PL3_2(15-215)	PL3+CBM13	PL3_2	N	"Pectate lyase"	PL3_2	Y	GSR		TRUE
Pc2109T1C00002738g0001030.1	PL3_2(1-139)	PL3	N	N	"Pectate lyase"	PL3_2	Y	GSR
Pc2109T1C00002738g0001060.1	PL3_2(15-210)	PL3	PL3_2	N	"Pectate lyase"	PL3_2	Y	GSR
Pc2109T1C00002738g0001090.1	PL3_2(15-210)	PL3	PL3_2	N	"Pectate lyase"	PL3_2	Y	in-between
Pc2109T1C00002762g0000070.1	GH7(28-444)	GH7+CBM1	GH7	Y(1-26)	"Exoglucanase 1"	GH7	Y	in-between		TRUE			TRUE	Apoplastic effector
Pc2109T1C00002762g0000080.1	GH7(27-468)	GH7+CBM1	GH7	Y(1-26)	"Exoglucanase 1"	GH7	Y	GDR		TRUE			TRUE
Pc2109T1C00002762g0000090.1	GH7(25-466)	GH7+CBM1	GH7	Y(1-23)	"Exoglucanase 1"	GH7	Y	in-between		TRUE			TRUE
Pc2109T1C00002763g0000030.1	GH7(8-448)	GH7+CBM1	GH7	N	"Exoglucanase 1"	GH7	Y	in-between		TRUE
Pc2109T1C00002763g0000040.1	GH7(27-468)	GH7+CBM1	GH7	Y(1-26)	"Exoglucanase 1"	GH7	Y	in-between		TRUE			TRUE
Pc2109T1C00002763g0000050.1	GH7(25-389)	GH7+CBM1	GH7	Y(1-23)	"Exoglucanase 1"	GH7	Y	GSR		TRUE			TRUE	Apoplastic effector
Pc2109T1C00002763g0000270.1	GH37(35-581)	GH37	GH37	N	"Trehalase"	GH37	Y	GSR	TRUE	TRUE
Pc2109T1C00002765g0000080.1	GT20(299-796)	CBM20	GT20	N	"Trehalose-phosphatase"	GT20	N	GDR		TRUE
Pc2109T1C00002766g0000060.1	GH37(212-759)	GH37	GH37	N	"Trehalase"	GH37	Y	GDR		TRUE
Pc2109T1C00002766g0000170.1	GT20(194-442)	N	GT20	N	"Alpha,alpha-trehalose-phosphate synthase [UDP-forming] 5"	GT20	N	GDR		TRUE
Pc2109T1C00002792g0000130.1	CE8(2-146)	CE8	N	N	"Pectinesterase"	CE8	Y	GSR
Pc2109T1C00002821g0000040.1	GH1(27-510)	GH1	GH1	Y(1-25)	"Beta-glucosidase, putative"	GH1	Y	GSR		TRUE
Pc2109T1C00002836g0000100.1	GH12(91-209)	GH12	N	Y(1-30)	"Cell 12A endoglucanase"	GH12	Y	in-between		TRUE			TRUE
Pc2109T1C00002847g0000680.1	GH5_20(152-495)	GH5	GH5_20	N	"Cellulase domain-containing protein"	GH5_20	Y	in-between
Pc2109T1C00002847g0001070.1	CE8(23-124)	CE8	N	N	"Pectinesterase"	CE8	Y	GSR
Pc2109T1C00002847g0001140.1	GH31(259-751)	GH31	GH31	Y(1-27)	"Alpha-glucosidase"	GH31	Y	GSR					TRUE
Pc2109T1C00002851g0000250.1	GH18(82-393)	N	GH18	N	"Glyco_18 domain-containing protein"	GH18	Y	in-between		TRUE			TRUE
Pc2109T1C00002851g0000260.1	GH18(77-388)	N	GH18	N	"Glyco_18 domain-containing protein"	GH18	Y	GDR		TRUE
Pc2109T1C00002851g0000450.1	GH17(46-300)	CBM13	CBM13+GH17	Y(1-23)	"Ricin B-type lectin domain-containing protein"	GH17	Y	in-between		TRUE
Pc2109T1C00002851g0000620.1	CE8(57-191)	CE8	N	N	"Pectinesterase"	CE8	Y	GSR				TRUE
Pc2109T1C00002851g0000660.1	GH17(47-301)+CBM13(316-442)	GH17+CBM13	CBM13+GH17	Y(1-23)	"Ricin B-type lectin domain-containing protein"	GH17	Y	GDR		TRUE			TRUE
Pc2109T1C00002851g0000670.1	GH17(45-299)+CBM13(313-438)	GH17+CBM13	CBM13+GH17	Y(1-22)	"Ricin B-type lectin domain-containing protein"	GH17	Y	GDR		TRUE			TRUE
Pc2109T1C00002851g0000680.1	GH17(47-301)+CBM13(316-443)+CBM13(485-594)	GH17+CBM13	CBM13+GH17	Y(1-23)	"Ricin B-type lectin domain-containing protein"	GH17	Y	GDR		TRUE			TRUE
Pc2109T1C00002876g0000090.1	AA17(10-257)	N	AA17	Y(1-20)	"Carbonic anhydrase 2"	AA17	N	in-between					TRUE
Pc2109T1C00002876g0000130.1	GH5_12(28-526)	GH5	GH5_12	N	"Glycosyl hydrolase"	GH5_12	Y	GDR		TRUE
Pc2109T1C00002876g0000190.1	GH5_12(19-392)	GH5	GH5_12	N	"Glycosyl hydrolase"	GH5_12	Y	GDR		TRUE
Pc2109T1C00002878g0000100.1	GH5_12(38-540)	GH5	GH5_12	N	"Glycosyl hydrolase, putative"	GH5_12	Y	GSR		TRUE
Pc2109T1C00002899g0000120.1	GH89(85-766)	GH89	GH89	N	"Alpha-N-acetylglucosaminidase"	GH89	Y	GDR	TRUE	TRUE			TRUE
Pc2109T1C00002901g0000040.1	GH38(53-337)	GH38	GH38	Y(1-22)	"Alpha-mannosidase"	GH38	Y	GDR		TRUE			TRUE
Pc2109T1C00002901g0000090.1	GH89(72-748)	GH89	GH89	N	"Alpha-N-acetylglucosaminidase"	GH89	Y	GDR		TRUE			TRUE
Pc2109T1C00002915g0000710.1	GT60(72-385)	N	GT60	Y(1-27)	"GlcNac transferase"	GT60	N	in-between		TRUE
Pc2109T1C00002916g0000270.1	GT4(266-418)	GT4	GT4	Y(1-22)	"GDP-Man:Man(1)GlcNAc(2)-PP-Dol alpha-1,3-mannosyltransferase"	GT4	N	GDR		TRUE
Pc2109T1C00002967g0000680.1	PL3_2(15-210)	PL3+CBM13	PL3_2	N	"Pectate lyase"	PL3_2	Y	GSR		TRUE
Pc2109T1C00002971g0000150.1	GH3(67-317)	GH3+CBM6	GH3	N	"Fn3_like domain-containing protein"	GH3	Y	GDR		TRUE			TRUE
Pc2109T1C00002971g0000480.1	GH30_1(117-492)	GH30	GH30_1	N	"Ricin B-type lectin domain-containing protein"	GH30_1	Y	GDR		TRUE
Pc2109T1C00002971g0000490.1	GH30_1(108-485)	GH30+CBM13	GH30_1	N	"Ricin B-type lectin domain-containing protein"	GH30_1	Y	GDR		TRUE
Pc2109T1C00002971g0000500.1	GH30_1(113-488)	CBM13	GH30_1	N	"Ricin B-type lectin domain-containing protein"	GH30_1	Y	GDR		TRUE
Pc2109T1C00002976g0000280.1	AA3_1(18-549)	N	AA3_1	Y(1-24)	"GMC_OxRdtase_N domain-containing protein"	AA3_1	N	GDR	TRUE	TRUE			TRUE
Pc2109T1C00002980g0001010.1	GT66(65-696)	GT66	GT66	N	"Dolichyl-diphosphooligosaccharide--protein glycotransferase"	GT66	N	in-between	TRUE	TRUE
Pc2109T1C00003002g0000100.1	GH31(583-989)	N	GH31	N	"Lysosomal alpha-glucosidase, putative"	GH31	Y	GDR		TRUE
Pc2109T1C00003002g0000170.1	GT22(12-402)	GT22	N	N	"Mannosyltransferase"	GT22	N	in-between		TRUE
Pc2109T1C00003002g0001570.1	CBM9(72-243)	CBM9	N	N	"Carb-bd_dom_fam9 domain-containing protein"	CBM9	Y	in-between		TRUE			TRUE
Pc2109T1C00003020g0000130.1	PL3_2(17-209)	PL3	PL3_2	N	"Pectate lyase"	PL3_2	Y	ND
Pc2109T1C00003022g0000010.1	PL3_2(40-232)	PL3	PL3_2	Y(1-14)	"Pectate lyase"	PL3_2	Y	ND					TRUE	Apoplastic effector
Pc2109T1C00003022g0000020.1	PL3_2(40-232)	PL3	PL3_2	Y(1-14)	"Pectate lyase"	PL3_2	Y	GSR					TRUE	Apoplastic effector
Pc2109T1C00003022g0000030.1	PL3_2(40-232)	PL3	PL3_2	Y(1-26)	"Pectate lyase"	PL3_2	Y	GSR					TRUE	Apoplastic effector
Pc2109T1C00003022g0000040.1	CE5(30-144)	CE5	N	N	"Cutin hydrolase"	CE5	Y	GSR		TRUE
Pc2109T1C00003029g0000150.1	AA3_1(20-549)	N	AA3_1	Y(1-23)	"Apple domain-containing protein"	AA3_1	N	GSR		TRUE			TRUE
Pc2109T1C00003029g0000220.1	GT7(58-298)	GT7	N	N	"Beta-1,4-galactosyltransferase"	GT7	N	GDR
Pc2109T1C00003066g0000240.1	GH17(107-331)	GH17	GH17	Y(1-22)	"Glycoside hydrolase"	GH17	Y	GDR					TRUE
Pc2109T1C00003068g0000660.1	GH1(36-486)	GH1	GH1	Y(1-35)	"Beta-glucosidase 32"	GH1	Y	in-between					TRUE
Pc2109T1C00003086g0000030.1	GH7(5-413)	GH7+CBM1	GH7	N	"Exoglucanase 1, putative"	GH7	Y	in-between		TRUE
Pc2109T1C00003086g0000040.1	GH5_33(190-348)	GH5+CBM43	CBM43+GH5_33	Y(1-21)	"X8 domain-containing protein"	GH5_33	Y	in-between		TRUE
Pc2109T1C00003086g0000050.1	CBM43(463-533)	GH5+CBM43	CBM43+GH5_33	Y(1-22)	"X8 domain-containing protein"	CBM43	N	GSR		TRUE
Pc2109T1C00003103g0000050.1	PL3_2(419-553)	PL3	N	N	"Pectate lyase"	PL3_2	Y	GDR		TRUE
Pc2109T1C00003104g0000200.1	PL1_4(129-225)+PL1_4(570-677)	PL1	PL1_4	Y(1-23)	"Pectin lyase F"	PL1_4	Y	GDR			TRUE		TRUE
Pc2109T1C00003104g0000210.1	PL1_4(101-202)	PL1	N	N	"Amb_all domain-containing protein"	PL1_4	Y	in-between			TRUE
Pc2109T1C00003104g0000220.1	PL1_4(4-194)	PL1	PL1_4	N	"Amb_all domain-containing protein"	PL1_4	Y	GSR		TRUE
Pc2109T1C00003104g0000230.1	PL1_4(125-240)+PL1_4(516-706)	PL1	PL1_4	Y(1-28)	"Pectin lyase"	PL1_4	Y	in-between					TRUE
Pc2109T1C00003104g0000270.1	PL1_4(106-220)	PL1	N	Y(1-23)	"Pectin lyase F"	PL1_4	Y	in-between					TRUE
Pc2109T1C00003104g0000280.1	PL1_4(144-318)	PL1	PL1_4	Y(1-22)	"Amb_all domain-containing protein"	PL1_4	Y	GSR					TRUE	Apoplastic effector
Pc2109T1C00003104g0000290.1	PL1_4(145-290)	PL1	PL1_4	Y(1-22)	"Amb_all domain-containing protein"	PL1_4	Y	GSR					TRUE	Apoplastic effector
Pc2109T1C00003104g0000320.1	PL1_4(145-283)	PL1	PL1_4	Y(1-22)	"Amb_all domain-containing protein"	PL1_4	Y	in-between					TRUE	Apoplastic effector
Pc2109T1C00003104g0000330.1	PL1_4(108-246)	PL1	N	Y(1-22)	"Amb_all domain-containing protein"	PL1_4	Y	GSR					TRUE	Apoplastic effector
Pc2109T1C00003108g0000040.1	N	GH5	GH5_20	N	"Cell 5A endo-1,4-betaglucanase"	GH5	Y	in-between	TRUE	TRUE
Pc2109T1C00003108g0000050.1	GH5_20(81-364)	GH5	GH5_20	N	"Cellulase domain-containing protein"	GH5_20	Y	GDR
Pc2109T1C00003108g0000070.1	GH5_20(221-501)	GH5	GH5_20	N	"Cellulase domain-containing protein"	GH5_20	Y	GDR		TRUE
Pc2109T1C00003108g0000080.1	GH5_20(73-416)	GH5	GH5_20	N	"Cellulase domain-containing protein"	GH5_20	Y	GDR
Pc2109T1C00003108g0000090.1	GH5_20(182-385)	GH5	GH5_20	N	"Cell 5A endo-1,4-betaglucanase"	GH5_20	Y	GDR		TRUE
Pc2109T1C00003110g0000050.1	PL3_2(32-180)+PL3_2(490-684)	PL3	N	Y(1-32)	"Pectate lyase"	PL3_2	Y	in-between		TRUE			TRUE
Pc2109T1C00003110g0000060.1	PL3_2(32-229)	PL3	PL3_2	Y(1-32)	"Pectate lyase"	PL3_2	Y	GSR		TRUE			TRUE	Apoplastic effector
Pc2109T1C00003110g0000070.1	PL3_2(323-517)	PL3	N	N	"Pectate lyase"	PL3_2	Y	GSR		TRUE
Pc2109T1C00003110g0000120.1	PL3_2(238-349)+PL3_2(583-668)+PL3_2(854-1004)	PL3	N	Y(1-26)	"Pectate lyase"	PL3_2	Y	GSR			TRUE		TRUE
Pc2109T1C00003110g0000200.1	PL1_4(129-319)	PL1	PL1_4	Y(1-34)	"Amb_all domain-containing protein"	PL1_4	Y	in-between		TRUE			TRUE
Pc2109T1C00003111g0000090.1	PL3_2(65-204)	PL3	N	Y(1-22)	"Pectate lyase"	PL3_2	Y	GSR		TRUE			TRUE	Apoplastic effector
Pc2109T1C00003111g0000110.1	PL3_2(1-132)	PL3	N	N	"Pectate lyase"	PL3_2	Y	in-between		TRUE
Pc2109T1C00003111g0000380.1	GH5_20(167-495)	N	GH5_20	N	"Cellulase domain-containing protein"	GH5_20	Y	in-between		TRUE
Pc2109T1C00003112g0000030.1	GH5_20(114-264)	N	GH5_20	N	"Cellulase domain-containing protein"	GH5_20	Y	in-between		TRUE
Pc2109T1C00003112g0000100.1	PL1_4(123-240)	PL1	PL1_4	Y(1-22)	"Amb_all domain-containing protein"	PL1_4	Y	GSR			TRUE		TRUE	Apoplastic effector
Pc2109T1C00003112g0000110.1	PL1_4(123-317)	PL1	PL1_4	Y(1-22)	"Amb_all domain-containing protein"	PL1_4	Y	GSR					TRUE	Apoplastic effector
Pc2109T1C00003112g0000490.1	GH53(27-341)	GH53	N	Y(1-25)	"Arabinogalactan endo-beta-1,4-galactanase"	GH53	Y	GDR					TRUE
Pc2109T1C00003112g0000500.1	GH53(27-341)	GH53	N	Y(1-24)	"Arabinogalactan endo-beta-1,4-galactanase"	GH53	Y	in-between					TRUE
Pc2109T1C00003112g0000520.1	GH53(26-340)	GH53	N	Y(1-23)	"Arabinogalactan endo-beta-1,4-galactanase"	GH53	Y	GDR					TRUE
Pc2109T1C00003112g0000530.1	GH53(27-337)	GH53	N	Y(1-25)	"Arabinogalactan endo-beta-1,4-galactanase"	GH53	Y	in-between					TRUE
Pc2109T1C00003112g0000660.1	GT2_Glycos_transf_2(8-178)	GT2	N	N	"Dolichol-phosphate mannosyltransferase subunit 1"	GT2	N	GDR
Pc2109T1C00003115g0000700.1	PL1_4(122-313)	PL1	PL1_4	Y(1-21)	"Amb_all domain-containing protein"	PL1_4	Y	GSR		TRUE			TRUE
Pc2109T1C00003115g0000710.1	PL1_4(122-314)	PL1	PL1_4	Y(1-21)	"Amb_all domain-containing protein"	PL1_4	Y	in-between		TRUE			TRUE
Pc2109T1C00003115g0000720.1	PL1_4(123-316)	PL1	PL1_4	Y(1-22)	"Amb_all domain-containing protein"	PL1_4	Y	in-between		TRUE			TRUE	Apoplastic effector
Pc2109T1C00003115g0000730.1	PL1_4(123-294)+GH43_6(408-694)	GH43+PL1	PL1_4	Y(1-22)	"Arabinan endo-1,5-alpha-L-arabinosidase"	PL1_4	Y	GSR				TRUE	TRUE	Apoplastic effector
Pc2109T1C00003115g0000740.1	GH43_6(35-320)	N	GH43_6	Y(1-25)	"Arabinan endo-1,5-alpha-L-arabinosidase"	GH43_6	Y	in-between					TRUE	Apoplastic effector
Pc2109T1C00003115g0000770.1	PL1_4(123-317)	PL1	PL1_4	Y(1-22)	"Amb_all domain-containing protein"	PL1_4	Y	in-between		TRUE			TRUE	Apoplastic effector
Pc2109T1C00003115g0000780.1	GH43_6(33-320)	N	GH43_6	Y(1-23)	"Arabinan endo-1,5-alpha-L-arabinosidase"	GH43_6	Y	in-between		TRUE			TRUE	Apoplastic effector
Pc2109T1C00003118g0000300.1	GT24(1350-1595)	GT24	GT24	Y(1-25)	"UDP-glucose:glycoprotein glucosyltransferase"	GT24	N	GDR	TRUE	TRUE			TRUE
Pc2109T1C00003126g0000510.1	GT2_Chitin_synth_1(238-399)+GT2_Chitin_synth_2(376-606)	GT2	N	N	"Chitin synthase"	GT2	N	in-between		TRUE
Pc2109T1C00003128g0000230.1	GH47(93-517)	GH47	N	N	"alpha-1,2-Mannosidase"	GH47	Y	GDR
Pc2109T1C00003152g0000350.1	GH1(4-448)	GH1	GH1	N	"Beta-glucosidase"	GH1	Y	GDR
Pc2109T1C00003152g0000440.1	GH1(7-473)	GH1	GH1	N	"Beta-glucosidase"	GH1	Y	GDR
Pc2109T1C00003152g0000450.1	GH1(6-472)	GH1	GH1	N	"Beta-glucosidase"	GH1	Y	GDR
Pc2109T1C00003188g0000100.1	GT48(861-1559)	GT48	GT48	N	"1,3-beta-glucan synthase"	GT48	N	in-between	TRUE	TRUE
Pc2109T1C00003215g0001130.1	N	GT41	GT41	N	"Protein O-GlcNAc transferase"	GT41	N	in-between	TRUE	TRUE
Pc2109T1C00003247g0000030.1	GH3(18-200)	GH3	N	N	"Lysosomal beta glucosidase"	GH3	Y	GSR		TRUE
Pc2109T1C00003249g0000190.1	CE8(38-320)	CE8	CE8	Y(1-20)	"Pectinesterase"	CE8	Y	GSR		TRUE			TRUE	Apoplastic effector
Pc2109T1C00003249g0000340.1	GT4(303-461)	N	GT4	N	"GDP-Man:Man(3)GlcNAc(2)-PP-Dol alpha-1,2-mannosyltransferase"	GT4	N	GDR	TRUE	TRUE
Pc2109T1C00003249g0000670.1	AA1(60-474)	N	AA1	Y(1-27)	"Multicopper oxidase"	AA1	N	GSR			TRUE		TRUE
Pc2109T1C00003255g0000350.1	GH78(63-636)	GH78	GH78	Y(1-23)	"Bac_rhamnosid6H domain-containing protein"	GH78	Y	GSR		TRUE			TRUE
Pc2109T1C00003255g0000380.1	GH78(63-636)	GH78	GH78	Y(1-25)	"Bac_rhamnosid6H domain-containing protein"	GH78	Y	in-between		TRUE			TRUE
Pc2109T1C00003257g0000030.1	GH54(20-330)	GH54+CBM13+CBM42	CBM42+GH54	N	"ArabFuran-catal domain-containing protein"	GH54	Y	GSR		TRUE			TRUE	Apoplastic effector
Pc2109T1C00003257g0000040.1	GH54(20-330)	GH54+CBM13+CBM42	CBM2+GH54	Y(1-19)	"ArabFuran-catal domain-containing protein"	GH54	Y	GSR		TRUE			TRUE	Apoplastic effector
Pc2109T1C00003257g0000060.1	GH54(1-140)	GH54+CBM42	N	N	"ArabFuran-catal domain-containing protein"	GH54	Y	in-between
Pc2109T1C00003257g0000080.1	GH54(37-246)	GH54+CBM13+CBM42	N	N	"ArabFuran-catal domain-containing protein"	GH54	Y	GSR		TRUE
Pc2109T1C00003257g0000100.1	GH54(20-330)	GH54+CBM13+CBM42	CBM42+GH54	Y(1-27)	"ArabFuran-catal domain-containing protein"	GH54	Y	GSR		TRUE			TRUE	Apoplastic effector
Pc2109T1C00003257g0000120.1	GH54(20-161)	GH54+CBM42	N	N	"ArabFuran-catal domain-containing protein"	GH54	Y	ND			TRUE		TRUE	Apoplastic/cytoplasmic effector
Pc2109T1C00003283g0000020.1	GT71(287-516)	GT71	GT71	N	"Nucleotide-diphospho-sugar transferase"	GT71	N	GSR		TRUE
Pc2109T1C00003283g0000120.1	GT71(282-510)	GT71	GT71	N	"Nucleotide-diphospho-sugar transferase"	GT71	N	in-between
Pc2109T1C00003299g0000170.1	GT22(40-465)	GT22	GT22	N	"Mannosyltransferase"	GT22	N	GDR		TRUE
Pc2109T1C00003299g0000200.1	GH5_20(246-586)	GH5	GH5_20	N	"Cellulase domain-containing protein"	GH5_20	Y	GSR
Pc2109T1C00003299g0000210.1	GH5_20(191-531)	GH5	GH5_20	N	"Cellulase domain-containing protein"	GH5_20	Y	in-between		TRUE
Pc2109T1C00003299g0000270.1	GH1(50-531)	GH1	GH1	Y(1-32)	"Beta-glucosidase 32"	GH1	Y	in-between					TRUE
Pc2109T1C00003299g0000630.1	PL3_2(29-224)	PL3	PL3_2	Y(1-27)	"Pectate lyase"	PL3_2	Y	in-between		TRUE			TRUE	Apoplastic effector
Pc2109T1C00003299g0000640.1	PL3_2(29-224)	PL3	PL3_2	Y(1-27)	"Pectate lyase"	PL3_2	Y	in-between		TRUE			TRUE
Pc2109T1C00003299g0000660.1	PL3_2(29-225)	PL3	PL3_2	Y(1-27)	"Pectate lyase"	PL3_2	Y	GSR		TRUE			TRUE	Apoplastic/cytoplasmic effector
Pc2109T1C00003305g0000020.1	PL1_4(130-320)	PL1	PL1_4	N	"Amb_all domain-containing protein"	PL1_4	Y	in-between
Pc2109T1C00003306g0000040.1	PL1_4(121-241)	PL1	N	Y(1-22)	"Amb_all domain-containing protein"	PL1_4	Y	GSR					TRUE	Apoplastic effector
Pc2109T1C00003306g0000050.1	PL1_4(16-98)+PL1_4(232-297)	PL1	N	N	"Amb_all domain-containing protein"	PL1_4	Y	ND
Pc2109T1C00003360g0000030.1	PL1_4(123-317)	PL1	PL1_4	Y(1-22)	"Amb_all domain-containing protein"	PL1_4	Y	in-between		TRUE			TRUE	Apoplastic effector
Pc2109T1C00003360g0000040.1	GH43_6(33-320)	N	GH43_6	Y(1-23)	"Arabinan endo-1,5-alpha-L-arabinosidase"	GH43_6	Y	in-between		TRUE			TRUE	Apoplastic effector
Pc2109T1C00003360g0000050.1	GH43_6(33-320)	N	GH43_6	Y(1-21)	"Arabinan endo-1,5-alpha-L-arabinosidase"	GH43_6	Y	GSR		TRUE			TRUE	Apoplastic effector
Pc2109T1C00003366g0000250.1	GH7(4-316)	GH7+CBM1	N	N	"Exoglucanase 1"	GH7	Y	in-between		TRUE
Pc2109T1C00003366g0000310.1	GH7(2-230)	GH7	N	N	"Exoglucanase 1"	GH7	Y	in-between		TRUE
Pc2109T1C00003382g0000110.1	GT60(97-399)	N	GT60	N	"Abhydrolase_3 domain-containing protein"	GT60	N	ND
Pc2109T1C00042193g0000100.1	CE8(35-149)	CE8	N	N	"Pectinesterase"	CE8	Y	GSR				TRUE	TRUE	Apoplastic effector
Pc2109T1C00042262g0000100.1	GH35(92-393)	N	GH35	N	"Beta-galactosidase"	GH35	Y	GDR		TRUE
Pc2109T1C00042280g0000180.1	AA6(4-197)	AA6	N	N	"NAD(P)H:quinone oxidoreductase, type IV"	AA6	N	GDR		TRUE
