# Supplementary material for: Genomic and transcriptomic analyses of Phytophthora cinnamomi reveal complex genome architecture, expansion of pathogenicity factors, and host-dependent gene expression profiles
Source: Front Microbiol. 2024 Aug 15;15:1341803. doi: 10.3389/fmicb.2024.1341803 (PMC11357935; doi:10.3389/fmicb.2024.1341803)
Supplement: Supplementary file 6 [file Table_5.XLSX]

## Sheet: Pc2113
Supplementary Table 5. Putative RXLRs identified in Pc2113 and Pc2109 proteomes following modified methods described in Win et al. (2007).
Protein ID	Name	Functional annotation	RXLR motif position	XLR motif position	QXLR motif position	RXL motif position	EER motif position	SignalP 5.0 prediction	SignalP 5.0 probability	SignalP 5.0 cleavage site	WY HMMER e-value	Single-copy core ortholog	OG7457	OG904	OG-Pc2113	Region	EffectorP 3.0 prediction	Peptide length	Sequence
Pc2113T1C00000169g0000030.1	Pc2113RXLR001	"Secreted RxLR effector protein RXLR-C08"						SP(Sec/SPI)	0.999813	20						ND	Apoplastic effector	123	MRVLGLTLLALGWLCAVNADLVSEYVHVPTSCETENCVAGGCLFENCASPLSCKGGLCYFRAKTAVCEGGACVFDDTAEASCPGGGCSFVNVAKTLKDGYCEGGGCTLEGDSHPSSLSGSLAQ
Pc2113T1C00000183g0000060.1	Pc2113RXLR002	"Calmodulin"	42	30		55		SP(Sec/SPI)	0.975566	25						in-between	Cytoplasmic effector	131	MRFGYVLLVVAATVFAFSCDVTSAATESSYTLRSADDVPSSRLLRTTEAENPAQRRLVKKLPLTYIQELVNDDKKLVAALTSWQEGKVTVKGLAKSLDLSTNRFKWFRNIRNRGKVDQATVLEKFRAHMGQ
Pc2113T1C00000193g0000110.1	Pc2113RXLR003	"Calmodulin"	42	30		55		SP(Sec/SPI)	0.972702	25						in-between	Cytoplasmic effector	131	MRFGYVLLVVAATVFAFSCDVTSAATESSHTLRSADDVPSSRLLRTTEAENPAQRRLVKKLPLTYIQELVNDDKKLVAALTSWQEGKVTVKGLAKSLDLSTNRFKWFRNIRNRGKVDQATVLEKFRAHMGQ
Pc2113T1C00000359g0000360.1	Pc2113RXLR004	"Avr1b-1 avirulence-like protein"				38		SP(Sec/SPI)	0.996506	24	0.0021					GSR	Cytoplasmic effector	140	MRFCFVVLVAAVALFSSSNGVSANTVAKSEVEASESVRALAGQNDVDIERLLKYVEEDDGDRAIGGSAFAKLKDAVMKIRFRSWYKAEMSPTHVNKMLINRGGQVDWAVATAYAAYFRNLKYGPYAIYMINKKKNAENSA
Pc2113T1C00000377g0000140.1	Pc2113RXLR005	"Unknown protein"					68	SP(Sec/SPI)	0.965999	24						in-between	Cytoplasmic effector	127	MRLGYILLVAAAMSSNVAPTAESAVTKASGVTTPDFKSNGDSYALKHGTVFSDESTNDISTDDSNDEEEERGLRIGAVSTLTKSTSVNEKAWLRQVLWKFFNKMTRKDFRAPMAKNPPRLRRVYPSP
Pc2113T1C00000583g0000190.1	Pc2113RXLR006	"Unknown protein"		35		60		SP(Sec/SPI)	0.995741	20						GDR	Cytoplasmic effector	117	MKIVASLVVLVAVVSLVNGLTTEGGHPTGAITDLSNLRSEYDGSSSESGSDDTNRGHTRRDLAEGTEYDESSSESGSDDTNRGHTRRDLAEGTEYNGSSSESGSDDTNRVAHSPWFG
Pc2113T1C00000678g0000190.1	Pc2113RXLR007	"Unknown protein"				34		SP(Sec/SPI)	0.983822	21						in-between	Cytoplasmic effector	140	MHAKVLAVLSLCVAASILHATDARATPAGLSPRRYLGSKDGQEDYGHHHPRHHDHDHDRDHDRDDRKKHRHGKQRSRYYRRRLADAKISESSDYGKDDYGKDKDRKDDDYGHDEDDKDRDYRKDDRRKGRLRAQTLSQLQ
Pc2113T1C00000678g0000210.1	Pc2113RXLR008	"Unknown protein"				35		SP(Sec/SPI)	0.984435	21						GDR	Cytoplasmic/apoplastic effector	318	MHAKVLAVLSLCVAASILHATDARATPAGSLSPRRYLGSKDGQEDYGHHHPRHHDHDHDRDHDRDDRKKHRHGKQRSRYYRRRLADAKISESSDYGKDDYGKDKDRKDDDYGHDEDDKDRDYRKDDRRKDDFEHKRFRSYNDYGNDDYGYGDFDDCDLKSYGCKSYGGDRDDYGKDYYGKSYYGKDPYGKDGYGFDYGYGCDYYPAYSYGGDYGYGYYPDSSYYYGGDYNYGNYGYNFGYPGSFGYSGYGYGFPGFGFGFESASTDGADAGQKESATVPTTTTTGSAGVAPKTEEKGSNAPSKDAAAKSGAADKAKGK
Pc2113T1C00000678g0000220.1	Pc2113RXLR009	"Unknown protein"				34		SP(Sec/SPI)	0.983822	21						GDR	Cytoplasmic/apoplastic effector	282	MHAKVLAVLSLCVAASILHATDARATPAGLSPRRYLGSKDGQEDYGHHHPRHHDHDHDRDHDRDDRKKHRHGKQRSRYYRRRLADAKISESSDYGKDDYGKDKDRKDDDYGHDEDDKDRDYRKDDRRKDDFEHKRFRSYNDYGNDDYGYGDFDDCDLKSYGCKSYGGDRDDYGKDYYGKSYYGKDPYGKDGYGFDYGYGCDYYPAYSFGYSGYGYGFPGFGFGFESASTDGADAGQKESATVPTTTTTGSAGVAPKTEEKGSNAPSKDAAAKSGAADKAKGK
Pc2113T1C00000678g0000230.1	Pc2113RXLR010	"Unknown protein"				34		SP(Sec/SPI)	0.983822	21						GDR	Cytoplasmic/apoplastic effector	289	MHAKVLAVLSLCVAASILHATDARATPAGLSPRRYLGSKDGQEDYGHHHPRHHDHDHDRDHDRDDRKKHRHGKQRSRYYRRRLADAKISESSDYGKDDYGKDKDRKDDDYGHDEDDKDRDYRKDDRRKDDFEHKRFRSYNDYGNDDYGYGDFDDCDLKSYGCKSYGGDRDDYGKDYYGKRDYGYGYYPDSSYYYGGDYNYGNYGYNFGYPGSFGYSGYGYGFPGFGFGFESASTDGADAGQKESATVPTTTTTGSAGVAPKTEEKGSNAPSKDAAAKSAPRTRRRASEK
Pc2113T1C00000678g0000240.1	Pc2113RXLR011	"Unknown protein"				34		SP(Sec/SPI)	0.983822	21						GDR	Cytoplasmic/apoplastic effector	283	MHAKVLAVLSLCVAASILHATDARATPAGLSPRRYLGSKDGQEDYGHHHPRHHDHDHDRDHDRDDRKKHRHGKQRSRYYRRRLADAKISESSDYGKDDYGKDKDRKDDDYGHDEDDKDRDYRKDDRRKDDFEHKRFRSYNDYGNDDYGYGDFDDCDLKSYGCKSYGGDRDDYGKDYYGKSYYGKDPYGKDGYGFDYGYGCDYYPAYSYGGDYGYGYYPDSSYYYGGDYNYGNYGYNFGYPGSFGYSGYGYGAGVAPKTEEKGSNAPSKDAAAKSGAADKAKGK
Pc2113T1C00000678g0000250.1	Pc2113RXLR012	"Unknown protein"				34		SP(Sec/SPI)	0.983822	21						GDR	Cytoplasmic/apoplastic effector	240	MHAKVLAVLSLCVAASILHATDARATPAGLSPRRYLGSKDGQEDYGHHHPRHHDHDHDRDHDRDDRKKHRHGKQRSRYYRRRLADAKISESSDYGKDDYGKDKDRKDDDYGHHDEDDKDRDYRKDDRRKDDFEHKRFRSYNDYGNDDYGYGDFDDCDLKSYGCKSYGGDRDDYGKDYYGKSYYGKDPYGKDGYGFDYGYGCDYYPAYSAGVAPKTEEKGSNAPSKDAAAKSGAADKAKGK
Pc2113T1C00000678g0000260.1	Pc2113RXLR013	"Unknown protein"				34		SP(Sec/SPI)	0.983822	21						in-between	Cytoplasmic effector	149	MHAKVLAVLSLCVAASILHATDARATPAGLSPRRYLGSKDGQEDYGHHHPRHHDHDHDRDHDRDDRKKHRHGKQRSRYYRRRLADAKISESSDYGKDDYGKDKDRKDDDYGHDEDDKDRDYRKDDRRKDDFEHKRFRNYNDFWDLSLAC
Pc2113T1C00000843g0000060.1	Pc2113RXLR014	"Avr1b-1 avirulence-like protein"	40				56	SP(Sec/SPI)	0.967015	23	1.7e-05					GSR	Cytoplasmic effector	108	MRLSYVLVVAVASYSAIGEVSAFEAPAKLSLQNNERGEARFLRTNKKTDLSTTNDGEERVTMNFEGKFHNREETKDLLKFWLKNGESEDDVAAKLGLASFTAGHEKTA
Pc2113T1C00000857g0000030.1	Pc2113RXLR015	"Unknown protein"					146	SP(Sec/SPI)	0.995596	24			TRUE			GDR	Cytoplasmic effector	326	MGAPIRWASGLLLLILLLCCAHAAPSVDEQVEQMDALVASKLQETRRAYAVVAQQLSAAGQVAELFLLEDAQLELLALETRARLAQVQEEVRDEMQAALNEVDALRRATVDDATAWRETVEGLKAATRAKRQALQRKKMQREIEGDEERKMQALQQLERQREEEKELERLQQEEKQKQQETEKTRLLDEKQELEEQRELEEQQQKQKLEEQQRLKMEKQRQEKTDQLRQLKEMQEMERQQELKRQQQERHQIVEEASRSQSPNTNEELPPEGREERHGRLLDTYVSLERVVVDAAATIYRQLVLPVVAVLALLLRVDGCHRSVQTP
Pc2113T1C00000865g0000110.1	Pc2113RXLR016	"RxLR effector protein"	49				64	SP(Sec/SPI)	0.997504	24	0.042					GSR	Cytoplasmic effector	151	MRNFLTLLLLVAAVVACNTGVYAAVKDQTDVNIATSVDSQVSTDTYGKRVLRTSRESYIIDEDNEERGIKDTANYVAALFSKNKRIQRMFAKGKSYEEIFAKGVHPSDVWFALKIPKLQRTLSLTELDNNSMYIAWRRYDAFWGMKNRIKS
Pc2113T1C00000872g0000150.1	Pc2113RXLR017	"Kazal-like domain-containing protein"				39		SP(Sec/SPI)	0.997464	22			TRUE			GDR	Cytoplasmic effector	98	MKTNVALAVTALLLMFSPAEALDREKRLRVVSPVHANERVLVSGQEQRERRHGHCVDDGTRDQDPCLIKAADGEDITIADPDFCREARLEDLKSEGLI
Pc2113T1C00000994g0000080.1	Pc2113RXLR018	"RxLR effector"	50				63	SP(Sec/SPI)	0.873026	25						GSR	Cytoplasmic effector	138	MQLYRLVLVASTSVLLSGKTIVSAADSTQEIVSGIVTYVEPVAALNGGKRSLRARETTADKDDEERTTATNAYRTLSGVFERVGWTTAADDMLTRAWRFEGKSTAAAAKELNLFTSPGKMNKRAMALYDKYVSMMSGL
Pc2113T1C00000994g0000140.1	Pc2113RXLR019	"RxLR effector protein Avh240"	38					SP(Sec/SPI)	0.986257	24	4.2e-16					GSR	Cytoplasmic effector	290	MRPYFVLLLALALIHACSIVVLADSGRALETANGEHGRYLRAAETEVDDLSDNDEDRLLGYNTLQLWRMRRAAGKLMNSQLTTQQEAALRKWLAAKQDGFLTKWLQSSSVYPDQVYSKLGLTKLGERAKSSPNYKLYKQYTDALLQRWTNFQASPETVYKSLRLDKLGTAAKQSPSYPIYEKFLKLTQAKTSQLTPTQRLQKWLESSGTYPDKLYKELGIAGLSSDSADYKLYQRYVDALFERWSSFLPSPETVCTSRFALILWVLMLLRAPSYPIYEKYLKRFLNQPAH
Pc2113T1C00001027g0000140.1	Pc2113RXLR020	"RxLR effector protein"	49				65	SP(Sec/SPI)	0.974091	22						in-between	Cytoplasmic effector	134	MRCVYFVAFAVAVLARSSVVAAFTNADESKLLLKTTPDLAADALIGQKRFLRVADPEDDDLTTGDEERGGRVKFASLSAIIKKLDEQELTHAAQVLKSMKQTHEENAEKVIKAAIDEGRIKAEDVDAVKALIGI
Pc2113T1C00001080g0000200.1	Pc2113RXLR021	"RxLR effector protein SFI4"	57					SP(Sec/SPI)	0.998536	20			TRUE			in-between	Cytoplasmic effector	345	MRLLFLCALLLAALLLCAAQNDGDSAAQNDGDSAAKTPEPTSSASARDNDPTIQQVRGLRNAGMKLNDAKDFKGAIDKLRGAITLLHERVFGEGRHAVTDPADISQDAALYAQILNDYGAVLIRAKQYDEAIEVLEDSVAMVERIYGDSHPSLGLSLRSLADAYMAKEKYQKAISKYETLRKHVKKGLGVTHEAYIEASLRIAEGYKKLGKKKKNLKVLKDAVKAQGGEINGLTTGIAELYMELSTAHVAVNEIDEALRAAEMASAIFLQRDGEDTLTYAFSLNALAGVKMRQKKVDDAIGLLEHAHKIAVKIYGDNDPITQASAKTLREVKEYKLDLQAQKDEL
Pc2113T1C00001099g0000250.1	Pc2113RXLR022	"Avr1b-1 avirulence-like protein"	48					SP(Sec/SPI)	0.829403	26						GSR	Cytoplasmic effector	151	MRLNSTALVAIVATFQASCIIGTAAISDPATASVGENSPPESLLDGNRFLRNPVATGPEDEDEEDERFLNFLRSDSFKLRKKWIKNPAIYNDLINYERTWSDVFGVWKGLKAKPKYIAKAMKKVGYGDESYQRIVSAYRQYLKDMRHVRME
Pc2113T1C00001270g0000130.1	Pc2113RXLR023	"Avh14"	50				63	SP(Sec/SPI)	0.993786	22						GSR	Cytoplasmic effector	118	MRLALIFAVAIAATIHTSANALPSPATPNAAIEKEALSAIVGLPEAEGGRLLRRVEKDQDDSDEERGFSFGDLLKKLSPVPAAEKAAKAEKIREMLKNEGNHQKWLQYEGLRAQHGIK
Pc2113T1C00001272g0000060.1	Pc2113RXLR024	"Secreted RxLR effector peptide protein, putative"	43			35	61	SP(Sec/SPI)	0.954685	21						GSR	Cytoplasmic effector	143	MTLVVLAAVLLASGTAVSNADQASVLNVDVVHSSRVLSGLDKRFLRSRQTTDESKITEHDKEERLGGENLFYALKTQKMETDALYRAKVFQRWKNYGHTVESVNENRVTESLANAYKIYLRLNKNTRLRFREPRNPSSRVEPR
Pc2113T1C00001272g0000150.1	Pc2113RXLR025	"Unknown protein"	51				67	SP(Sec/SPI)	0.92651	22						GSR	Cytoplasmic effector	150	MRLYSALIAFTAAAHLVCVNGFSTITEADEVKPILILPVHRVSNAGDNVKRSLRNVDTQEHVNDGGEEERGTKWETIKALIPGAAKRQAAKDAKEIEIIKKERQFFSDLAIRKVDSADVTDFYRSTRSEKTAKKMGRLYEKYKANPGAYL
Pc2113T1C00001433g0000010.1	Pc2113RXLR026	"Avr2 family secreted RxLR effector peptide protein, putative"					67	SP(Sec/SPI)	0.957845	20						ND	Cytoplasmic effector	127	MRLTYVLAVVIAATLHVSATALLSAKGSKTAIENGASPAIVTATHAEGGGRTAASSYTDAIDDIDDEEERGLGVGLGDVLKNLNPVRAVKKSAQKSKEQAENVKAILKDAGDFQKIIDDAKRAVGGH
Pc2113T1C00001433g0000200.1	Pc2113RXLR027	"Secreted RxLR effector protein 73"		49		52		SP(Sec/SPI)	0.764203	25			TRUE			in-between		510	MIDRSVVAACVLVLLALFSLPARVYVNVSSCGHRVTELLEHLQSADAVVVLRPLAGEEWSLFSGDKRLPQALQIVQPDADFMAVNFGQLNLLSGDKVVVRNPNGSMFITVTPANASDIVGEITSSKRSPHSLLLRTHPFLLKGDTVVVEYVPSIMTLMLPMVRSLRDKPVVMMDSYAYIKYDPRYGVLNPGVDTESTVGATDEAKEAICYRKSQPKMYARARAVARLMIRTEPHETTVASGKVTSWAFCTGWLIGRGNHMITNHHCVKNAAVVERGAEPSRYGKEIRGEFLPRVISRIWPHTASSPNKTGHVVEAVVGFMAETKTCRETGYMGQRVGVVEATRVEVVTVNPDLDYALLRVLPNNSAEDLGRRYGYLRLRTSGPIDGEKTIYIPQHPRGE…
Pc2113T1C00001505g0000050.1	Pc2113RXLR028	"RxLR effector protein"	57	35		44	69	SP(Sec/SPI)	0.983162	21	4.7e-07			TRUE		GSR	Cytoplasmic effector	167	MTRLCALLVTAVALLATTGAHLTKVFNHVEGTELASLRAAPSYRSLKLDNSDNLAKRSLRTVDTTDAAGEERGIPPALSSAFTKFKERGIQSSLYYALSKLMKTVKLKSFSNKLQIKAWLKAGMDPKDVYKELGYTGKELALVESQPGFQLYLDFGKAWREKGGRYQ
Pc2113T1C00001511g0000200.1	Pc2113RXLR029	"Unknown protein"					84	SP(Sec/SPI)	0.807879	27			TRUE			GDR	Cytoplasmic effector	112	MAREDKKVTCSFCSLLLCLASNSSTAAESLREVGAIADISVVMAKYPIDEGIIRFSAAALREIAETSLSHSPSKTTKRSSSRLQEERPGGLETREETRARRLGWNVKGCWSG
Pc2113T1C00001523g0000040.1	Pc2113RXLR030	"RxLR-like protein"				38		SP(Sec/SPI)	0.997481	23						in-between	Apoplastic effector	84	MPKLLAATLVLAVFVVVDPVNAHYEAASPLLRASDVGRILEEEASSRSTNGTLANPLYEANTSIKGCHWYDYFLPWSCCGTNSC
Pc2113T1C00001579g0000030.1	Pc2113RXLR031	"RxLR effector protein PSR1"	41					SP(Sec/SPI)	0.995856	21						GSR	Cytoplasmic effector	113	MRLSYVFLMAVATLLVSCDGKLSTTAADAVRLTDVVGANARLLRSTKTAYESGEEKFSLTKVQNLLKDRSARLAKFEKWDQRGVTFHSLKDKLDLSEPDMVKLWNLYHAYLGL
Pc2113T1C00001653g0000040.1	Pc2113RXLR032	"Avh14"	50				63	SP(Sec/SPI)	0.992589	22						GSR	Cytoplasmic effector	118	MRLALIFAVVIAATTHTSANALPSPATPNAAIEKEALSAIVGLPEAEGGRLLRRVEKDQDDSDEERGFSLGDLLKKLSRVPSAKKAAKAAKIREMLKNEGNHQKWLQYEGLKAKHGIK
Pc2113T1C00001653g0000050.1	Pc2113RXLR033	"RxLR effector protein Avh52"	50				60	SP(Sec/SPI)	0.995333	22						in-between	Cytoplasmic effector	101	MRLALIFAVVIAATTHTSANALPSPATPKAAIEKEALSAIVGLPEAEGGRLLRRVEKDNYEERVFSLGDLLKKLSPAQAAKKAAKAEKIGTRTLKLIDTRV
Pc2113T1C00001705g0000070.1	Pc2113RXLR034	"Secreted RxLR effector peptide protein"	44				62	SP(Sec/SPI)	0.987293	23						ND	Cytoplasmic effector	176	MRISSVLFAVASVFLASSDVLSTLTDAKVTVPVDNVESKVGANRFLRIVEQGKNTAFSVLDKEERTIPKLDRVVSDLSDNAVNTAKKLTRSVSLSSPTIEEEIIALKKLYKSVKASYMPVFEDFAVAQKITPRQAADKLGIWEKLKTMSMDELNNDPFYHFWKEYTRYWNKYHFSE
Pc2113T1C00001766g0000060.1	Pc2113RXLR035	"Avr1b-1 avirulence-like protein"	52					SP(Sec/SPI)	0.652875	22						GSR	Cytoplasmic effector	168	MRLSSTGLAVIVATYYASCVARSTAAPTSAIVSGELQNTLHSPGEILHDDKRFLRAPIAAGHGDEDEDEEDRGLLSGFTPHLAAGAEKLKKSEVKKLIDGVVKNPELYDKLVMADATKLATTYATWKALGVKPKYLTQSMTDAGYGGSEYKRIADGYVDFLKSAIRLQ
Pc2113T1C00002226g0000040.1	Pc2113RXLR036	"Secreted RxLR effector peptide protein, putative"	45				67	SP(Sec/SPI)	0.989225	24						GSR	Cytoplasmic effector	277	MRLSYLLLAAALTLTASYDPVSAAVSTTDSVESIESVQIERSGKRFLRATKTNQQVDDDTEDLKSAEEERIKPIGLTIKIPEWKLPPGFYTHPLLRPLDDVLASVKSPTVLNKMGQNIQAKMDENSIAKSFVNQFIDEQWSTQLLKENLGIKKLTSRSSEQYQALALLLQVRSYNNVLAKTGWKTNPLVWRRSVKTAVGSLNKEGKLKFGEALRTKLESNPIAKAFAEQNKNQEWTMPLLVKKLGITTETPRYADEYAALWLLRDVQSWNKVGSFKI
Pc2113T1C00002226g0000050.1	Pc2113RXLR037	"Secreted RxLR effector peptide protein, putative"	45				67	SP(Sec/SPI)	0.989225	24						GSR	Cytoplasmic effector	277	MRLSYLLLAAALTLTASYDPVSAAVSTTDSVESIESVQIERSGKRFLRATKTNQQVDDDTEDLKSAEEERIKPIGLTIKIPEWKLPPGFYTHPLLRPLDDVLASVKSPTVLNKMGQNIQAKMDENSIAKSFVNQFIDEQWSTQLLKENLGIKKLTSRSSEQYQALALLLQVRSYNNVLAKTGWKTNPLVWRRSVKTAVGSLNKEGKLKFGEALRTKLENNPIAKAFAEQNKNQEWTMPLLVKKLGITTETPRYADEYAALWLLRDVQSWNKVGSFKI
Pc2113T1C00002228g0000860.1	Pc2113RXLR038	"Leucine-rich repeat domain, L domain-like"	57			44	69	SP(Sec/SPI)	0.990233	21	3.5e-05			TRUE		in-between	Cytoplasmic effector	163	MARLYALLVTAVALLATTGAHLTKAANQVEGTELASLHSAPWSRSLKLDNGDNLTKRSLRTVDTTDAAGEERGTQSALYSALSKFKERGIQSTLYSALSKFTKTVKLKNLSNKLQIKAWLKAGLNPKEVYKELGYTGKELALVEPLPGYKLWLDFNAAWLKKK
Pc2113T1C00002235g0000080.1	Pc2113RXLR039	"Avirulence (Avh) protein"	46				56	SP(Sec/SPI)	0.992852	21						GSR	Cytoplasmic effector	170	MRLQFVLLVAAAAFVGGSHASLTTNGIATSQLAVLDSLSDPVHQGRFLRIDADKDDEERRVKPEVESWFAKILAKGKGWVPNLEELPTHLKIEELKSLESMLAGASKKQLRDIEELGYTPEKLYQKLDIGEKINTKTRAELDDDIDFKLYVAFKEYWANRSWLRVWLHSK
Pc2113T1C00002235g0000090.1	Pc2113RXLR040	"RxLR effector protein PSR2"	50			40	58	SP(Sec/SPI)	0.991839	21	3.1e-09					in-between	Cytoplasmic effector	235	MRVYYVALLASAVMLTSTAAESATIDSKISMMNEFSASTRSLHYHALVTRHLRTGDEDEERVINIPVLEQALANSKKLKELKQSGNTADEAFSFLKLKQVEGSLLSNNDFKLWKRYVAKLNSKDPRGAMISTLRAQFDDKKLSIMLQEAKKVKSTKSFAIQMQDELFKLWYTKSEYELKDVVTTVFKLDGPKWREVERQDPRWDVYSNYITYVRNNYDESFGGEFAKPIKSAKLE
Pc2113T1C00002242g0000440.1	Pc2113RXLR041	"Elongation of very long chain fatty acids protein 2"		49		52	67	SP(Sec/SPI)	0.988164	22						in-between	Cytoplasmic effector	182	MRSTTILLIAVAVLFLGVTNALATVKNANPATMLEAHSPELNNAFNGKTSLRSLKEVATAEFQGKEDEERAISFSFLERLNKYIPGTKAFTQASAARKAIARAKKLEKAAKKKELENLFNLKGIPEHQLTTKYKQWEAAKISSKDVTNGVHEKMKISEAEAVTIGNDYQAWINTKLRKALLP
Pc2113T1C00002253g0000100.1	Pc2113RXLR042	"RXLR_WY domain-containing protein"	51				64	SP(Sec/SPI)	0.997311	21	9.4e-05					in-between	Cytoplasmic effector	208	MPTGIHLLLALVALLIGADAANGDSQADQAALATTSGQALVIEVSKGVAKRMLRSFAPEDESDTEERWGWPDPKDPAEVFEKLGLASVLNSESAGVKWLRSVQKYRKAKGSILHFPNEQVYSTLRQNGHSEGDIAVFFQSLTQHRKVGGLAGELQDFQFQRWLHHRLTAAQVEEMLSSAPDAVRPHIVEKYTLLSVGDAMRHVNNPRW
Pc2113T1C00002255g0001100.1	Pc2113RXLR043	"Avirulence (Avh) protein"		40		45		SP(Sec/SPI)	0.974914	20				TRUE		GDR		128	MCCCCLFLLFLAAPGVANSGLVSTTAPVEGVRQSIIGGKTFLRGRPLAGNQKLAWLLWKAEPSYDTISKMGVHPDQVFHWSSRAWNFQALGLKKAMLHACDYRHWAAVKQSAECINYQQFWNTMNRAA
Pc2113T1C00002261g0000580.1	Pc2113RXLR044	"RxLR effector"	46	35			63	SP(Sec/SPI)	0.999097	21						in-between	Cytoplasmic effector	155	MRLCLVLLAVTATLLSSCDAAPSSTNLLQTKTQTEKLRTGSDRDSRLLRTQETSTANTNGADDEERAWGLKTLLSLVKTPKPNDFAKVDLDRMLVDGVFKLEMFERWNKYSTEKILATLDLSKRKNIPYGSILQEFLNTYRLRQGAANLRRGNQA
Pc2113T1C00002264g0000050.1	Pc2113RXLR045	"Leucine-rich repeat-containing protein 40"	40			60		SP(Sec/SPI)	0.936561	21						GSR	Cytoplasmic effector	176	MRVNYALLLTAAVTFVSTSAASATTNSEVISNRETNIVSRFLRKHNTPAAKKQDDDDEDRALNLDMVANWFKLDSKKIDDLAPKMEIEMTNLKRLDDVVDTKKLDDVTDLKKLGGKTDDLSTEDMAKTFVDIFDSWKTKRFSVEQARQDMQKGGINDEGAMKEVLAWYVRYVVQVV
Pc2113T1C00002265g0000020.1	Pc2113RXLR046	"Unknown protein"	50				61	SP(Sec/SPI)	0.94356	20						GSR	Cytoplasmic effector	120	MRVCYLVMVTASVFVASVAEKSVAMNLDQPQLSKLGSPGAVKEIKPETARFLRSIKADRESEERSGIQGVEKMIEALAGKNKLQAFHHMQFAHPFMPMDKRTAVVKLYLEKVAKKAAAKQ
Pc2113T1C00002266g0000100.1	Pc2113RXLR047	"Unknown protein"	34				76	SP(Sec/SPI)	0.893436	27				TRUE		in-between	Cytoplasmic effector	256	MRRHYTVLLYYIVLVSLATVLTSTNALPAVSSDRNLRATATPPAPIHRRTQTHGKHAAAHRNLLAEKGTTDTETDEEERFFGLEKVTPTLGKLKDGVMAKLSPAVEKASKLTKLDEQKAAAPTILESLQKAYADKMNPMVQNIKKQADNVMKSVKGSPLFKKAKNQIDETLVNLAPEMVDWKVRYRVRFKQTVESVTAKLRGGASNVKAGTKEYYAMWMTKQEAILKQLSAAKIKDAKWVQKVQAFANSFSKAKVV
Pc2113T1C00002267g0000070.1	Pc2113RXLR048	"RxLR effector protein Avh241"	40				58	SP(Sec/SPI)	0.983327	24	1.1e-16					GSR	Cytoplasmic effector	250	MRSIRVKLVALVLLVACSAVISADYKNPDRLTNSKPSASRFLRSVEVTTTATETEAEAEERGFTLTPKWLTRFRIWKLKREATWDLNKTSKELAKEKLKADELLVKEAGEYTKWMKAGFNPEYIYDKLGLLALGNKATTSPNFRRYEAYLALWFEKANDVGTANWIKVWWRRYKLNRLKSKAAAEMKKAEEDLAKEVREYERWIKAKYTPEFIYEKLGLAALGARATKSKNFRHYEAYLRMWHERFPTSV
Pc2113T1C00002272g0000200.1	Pc2113RXLR049	"Calmodulin"	42	30		55		SP(Sec/SPI)	0.970953	25						ND	Cytoplasmic effector	131	MRFGYVLLVVAATVFAFSCDVTSAATESSHTLRSADDVPSSRLLRTTEAENPAQRRLVKKLPLPYIQELVNDDKKLVAALTSWQEGKVTVKGLAKSLDLSTNRFKWFRNIRNRGKVDQATVLEKFRAHMGQ
Pc2113T1C00002273g0000420.1	Pc2113RXLR050	"Avh233"	39				61	SP(Sec/SPI)	0.99784	23						in-between	Cytoplasmic effector	236	MRASCVLLVMAALLATLDAASATTKVEADATKHLENSERFLRTHESTTTANWDDSDNEKDDEERAFSIPKALSFGRSSQQLSGAEKASQLLAAEKTYQKALSLEKAPAPNYFAFDDLTKMVDNFNFKVDQWEKWYRQGFTLGHIRQKLDLEQNPGFQTLLLDYINQYKSRVDELVLAPLEKAAKAAEAAKVEKVKKPNNVRFGENKETTTAEIDAIWEKALADIPKRRRRWWVFGS
Pc2113T1C00002273g0000490.1	Pc2113RXLR051	"Avh65"			49		68	SP(Sec/SPI)	0.992713	26						in-between	Cytoplasmic effector	181	MRLGFSRFLVLVATCVTVLHASSDAAPTTSAETKGPHSNPVQNDSGGRQFLRVHKPIASKTSGDNQDDEERTFSLKKLVGVEKRPNDFAKAVLKKMTKDEEYKLEMFAKWQQHELTIGEISKKLNVPKSKRYLPLLLEYVNHAYTAKASEVARNQRVHFGGIDVRPFDSDKMVEWLRHFGR
Pc2113T1C00002279g0000010.1	Pc2113RXLR052	"REX2"	42				60	SP(Sec/SPI)	0.985827	21				TRUE		ND	Cytoplasmic effector	133	MRFNYVALAVAATILATTNAVTTDAELTQISKTGPIENGAKRSLRAYKTAFEEEEAFDGTEERGGQGYTVKALLGKANINFDIVEKLGENKAEKLLGRLEKRNFNQKNLNVFLGKKNSALYEKVKHRFSEAVV
Pc2113T1C00002285g0000630.1	Pc2113RXLR053	"Unknown protein"				32		SP(Sec/SPI)	0.986189	19						GSR	Cytoplasmic effector	263	MKLATTLVVATFLGFASATDASVETQSNSVVRELHSNDMAPHSPVGARPSSPGRSQHPSSPSAAPQARVRRDSFHDRDNDRSGWSSTAPPRSPRPSQPGSPNHWQHPSSPTAAPETRDHHESFRDGHDGHDERYRWSTTEPPRSPGRSQPPRSLRYIASPTAAPERRESFRDEHGDRDHWGTTEPPRSPRHWQHPSSPTAQPAARDQDHREPFHDQHDQHDQHDERDRWSTTAPPRSPRPSQPGSPNRRRSGSPRPRANTGGD
Pc2113T1C00002285g0000660.1	Pc2113RXLR054	"Unknown protein"				32		SP(Sec/SPI)	0.985916	19						GSR	Cytoplasmic effector	287	MKLATTLVVATFLGFASATDASVETQSNSVVRELHSNDMAPHSPVGARPSSPGRSQHPSSPSAAPQARARRDSFHDRDNDRNGWSSTAPPRSPRPSQPGSPNHWQHPSSPTAAPETRDHHESFRDGHDGHDERYRWSTTEPPRSPGRSQPPRSLRYIPSPTAAPERRESFRDEHGDRDHWDTTEPPRSPRHWQHPSSPTAQPAARDQDHREPFHDQQTSTTSTTSTTRGTGGARPHLRVRLAPRNRAHPTAVAAVVQGRVRTPVATNVCQAWLVPGDIGCEHRAPLR
Pc2113T1C00002285g0000670.1	Pc2113RXLR055	"Unknown protein"				32		SP(Sec/SPI)	0.985916	19						in-between	Cytoplasmic effector	255	MKLATTLVVATFLGFASATDASVETQSNSVVRELHSNDMAPHSPVGARPSSPGRSQHPSSPSAAPQARARRDSFHDRDNDRNGWSSTAPPRSPRPSQPGSPNHWQHPSSPTAAPETRDHHESFRDGHDGHDERYRWSTTEPPRSPGRSQPPRSLRYIPSPTAAPERRESFRDEHGDRDHWDTTEPPRSPRHWQHPSSPTAPSQQPETKTTASRSTTSTTSTTSTTRRREGPVEHDRTSAFASPLATGLTQPPSQR
Pc2113T1C00002324g0000080.1	Pc2113RXLR056	"RxLR effector protein"	52				68	SP(Sec/SPI)	0.803372	22						GSR	Cytoplasmic effector	132	MRIAFYVAMGIAVFARNSVVAVFTNTDESKLVWKTSPDLAINAMISSGTRKRMLRVTDPEESDMTAPNEERVQKYASLAEIIKKLDDEKAVTDILKDMTAIHLKIGLQAARKREEMTREEFNAAMKLLGLSK
Pc2113T1C00002332g0000180.1	Pc2113RXLR057	"Suppressor of necrosis 1"		45		30		SP(Sec/SPI)	0.958961	24			TRUE			GSR	Cytoplasmic/apoplastic effector	263	MKLSYVIAFAAVVVASITVPASATTGLTTRNLAEELQVGRQLGAGGLRASQDDGKQQSQDDGKQQSQDDGKQQDKKDDKEKKDDGDKKKDKKDDGDKKKDQEAEKEKKQQEKEKKQQEKEKKQQEKEKKQQEKEKKQQEKEKKQQEKEKKQQEKKEKQEKKDQEKKEKQEKKKSDNKDSGKQSEQQGDKSEKQGDKPEKQGDKSEKQGDKPEKQGDKSEKQGSTQGDKSEKQGSTQGDKSEKQGEQSEKQGSTEPPQQKVGLQ
Pc2113T1C00002332g0000190.1	Pc2113RXLR058	"Suppressor of necrosis 1"		46		30		SP(Sec/SPI)	0.971652	24			TRUE			GSR	Cytoplasmic effector	226	MKLSYVIAFAAVVVASITVPASATTGLTTRNLAEELQVGRQLGAGGGLRGASQQGDHTQNTPTPGNTSQDDGKQHDKKDDKEKKDDGDKKKDDGDKKKDKKDDGDKKKDQEAEKEKKQQEKEKKQQEKEKKQQEKKEKQEKKDQEKKEKQEKKKSDNKDSGKQSEQQGDKSEKQGDKSEKQGDKPEKQGDKSEKQGSTQGDKSEKQGDKSEKQGSTEPPQQKVGLQ
Pc2113T1C00002332g0000240.1	Pc2113RXLR059	"Suppressor of necrosis 1"	46			40		SP(Sec/SPI)	0.981257	24				TRUE		in-between	Cytoplasmic effector	102	MKLSYAIAFAVVVFASISAPTNAAAGLTSDHFAEEQQVDRGLGVARSLRGQSFEAQGNNGKKDDKKKKVDKKKKVEKNEKKKDNKKKDKKKDEKKKKGGKKL
Pc2113T1C00002332g0000250.1	Pc2113RXLR060	"Suppressor of necrosis 1"	46			40		SP(Sec/SPI)	0.981257	24				TRUE		GDR	Cytoplasmic effector	103	MKLSYAIAFAVVVFASISAPTNAAAGLTSDHFAEEQQVDRGLGVARSLRGQSFEAQGNNGKKDDKKKKVDKKKKVEKKNEKKKDNKKKDKKKDEKKKKGGKKL
Pc2113T1C00002332g0000380.1	Pc2113RXLR061	"Suppressor of necrosis 1"	46	43			105	SP(Sec/SPI)	0.984536	24			TRUE			in-between	Cytoplasmic effector	161	MKLSYLIAFAAVVVASTAVPASASTGLTTNNLAEDFQVAPELAALRSLRGANQDSSKGDDKKPKGEHGDKKKGGDKKKDGDKKKDGDKKKKEKKEKKEKKEKRKEEEREKKHGKKDGDKKHGKKDGDKKHGKKDGEKKHGDKKHEQKDGKKDHKKTDGSKK
Pc2113T1C00002340g0000010.1	Pc2113RXLR062	"Suppressor of necrosis 1"		45		30		SP(Sec/SPI)	0.953203	24			TRUE			ND	Cytoplasmic effector	165	MKLSYVIAFAAVVVASTTVPASAATGLATRNLAEELQVGRQLGAGGLRGASQQGDHTQNTPAPGNTSQDDGKQQSQDDGKQRSQDDGKQQDKKAEKEKKQQEKKEKQEKKDQEKKEKQEKKKSDNKDSGKQSEQQGEQSEKQGDKSEKQGDKSRSRRAVREAGVD
Pc2113T1C00002340g0000890.1	Pc2113RXLR063	"Secreted RxLR effector protein PITG_22926"	51					SP(Sec/SPI)	0.98707	25	3.5e-06		TRUE			in-between	Cytoplasmic effector	300	MRLQQALLVVIAAVSVSTIPLSAAKETETSTLEFPASGRSTSTFFDATNGRSLRVGKVTDTGDESAEDRGLWSSIKVRWWLELEKSDDQVKKALKLDGLEGAALTSHKNYNTYMKFAKKAVGYRVNKWYRKKYTTFQVWEEQGLGHVTHASQLGTIWNTEKFKVYERYVNYFDTNVLRTMKAGYGPPKLMLSRGATEAEMAARTLIMVRAGRPAKYAKLALGMTVSTYPRLVLMSGAKLESNADSKFFKLFLEKKKPALLKERDTLNSAGKLSSDQERRKSEVAEELALVEQYVPPKPVQ
Pc2113T1C00002346g0003380.1	Pc2113RXLR064	"Unknown protein"					72	SP(Sec/SPI)	0.96187	24		TRUE	TRUE			in-between	Cytoplasmic effector	338	MRGRSVFAGAALAVALGSTLCAGAPKVDIRIIPRSRPEPEVPPVLLPIPSRDPLPAFEGPFVKELESLSCVREEREMQKGKAYTLDLCHLANVTIVAKIEEKVEEKVEVEMDMAEGTSEAPNAAESGEEQESEEEESEIPTILGIFRGWHIDPITLNYKYMIYDDGDECTDNDHYSMVVELVPSSNPESDTKLFGLKKTGMCAFKASLLTFVPEEDRVAAQGIHTPGVVDISDAESSLPVICGKMKCRYGDILKRVRGLSDQIRGVQATLTEGASNESTLFTNITLEASKNTLESATQILEKSLELFHDIEDLQRSLSNDFLGREDVAKKEIDCSAGS
Pc2113T1C00002358g0000010.1	Pc2113RXLR065	"RxLR effector protein Avr4"	46				57	SP(Sec/SPI)	0.978031	22	1.5e-10					ND	Cytoplasmic effector	281	MRLGYLLLTAAVAPLLTNGAASEAATPEQVESFSTNIVQNNEHGARLLRREGVDANDEERATVVLGGLIKSKEESKALISSWVSNKDSVEVVAKRLGVNTALSPEKAVLQLNWAAFKRFERLKRVEETGPKRNYAYFGTGGQTKKTTEDALLVGHINGNTLDDVASLLRIEKGLSDHNLILHPNFRALKQYVNMQVKFQKMLNPIPFSQFDLAGGRKMFEQWAREGTSLEVVAQTLHLADLTGRALMEHKNYGVFMLYVKYYLDYAPRRAMNAPGRARNAV
Pc2113T1C00002358g0000380.1	Pc2113RXLR066	"RxLR effector protein Avr4"	46				57	SP(Sec/SPI)	0.968148	22	1.5e-06					in-between	Cytoplasmic effector	284	MRLGYLLLTTAVAPLLINGAASEGTTPEQVESFSTNIVQNNKHGARLLRREEVDADDEERVTVVLDGLIKTKAESKALISSWVNSGFSVENVAARLRVNPALPPEQAVHQWNWAAFKRFERLKGVKETGLMQWYAYFGSGWQTKEKTKEFLTGALAGDNSVEDVGKFLGVWGLSKHEQILHPNWRAFKQYEKMHAQYQEMLKPIQFSYFGSGYHTEEKTKEIFDKWAMQGTPVKDVEKTLGLKGLSGEELTGHVNYDAFLLYQKVYNDWEQIRAIHAAGRAGNV
Pc2113T1C00002360g0000320.1	Pc2113RXLR067	"Small cysteine-rich secretory protein 137"					38	SP(Sec/SPI)	0.997065	19			TRUE			in-between	Cytoplasmic effector	142	MKTLAAVIALLLAASTSALDEAHVTVSSHAKTVSQHHIEERAVDHKAALAKKQDMFYRMAHMKSTPWDAQPAERAAKCEDLCMLNDFWEFQQVRNCLNRPTSLCSIYKTGLASMNVVLTVAECTCGDNSTSSSASFDDSGSA
Pc2113T1C00002360g0000610.1	Pc2113RXLR068	"Avr1b-1 Avirulence-like protein"						SP(Sec/SPI)	0.99588	22			TRUE			in-between		559	MRLYTVLLATAVALLATNTVATEKCTIKTTAPDATTVTPVASTTSSYIDDASAEATFDNDASTAASAVDASQATTSNEDDEGSSADVASSVAGEADTVDTTETPTTTSTVASTAASAATSTASSGTSTSTTTAATSSSSSGFCSTPRVRITEVDVGKTVENNEDEAGLTVVAIASLPSGGSRIAFQSGDNVIVRELDSSDALVNSTAAVEVPLVDFADIHADDDGFVLLGTRDAEGGGTLNCGSPSNLCGTAPNPAVPCYDMYLVRYDGSTETWATKLTSSSSSLPPYSTSATGAEVYMIWWYAHHGRLAYDGSNWAAYFGCALSVSQDSCINIHQGDRMKVVDSSGAVTSDTDSFDWGCSHSGYERITYDNRTDDYAMICKTDSNNRIMPPSNWDVTI…
Pc2113T1C00002360g0000630.1	Pc2113RXLR069	"Avh109"		31		51	98	SP(Sec/SPI)	0.98963	21						GSR	Cytoplasmic effector	175	MRFQYVAVVAVAALVATSDGLQIAPNSATSYSLRANADVRYPPYVEGKGDRFLISEASKEATTTTQTGYAFSTLQEEDDMLREDDDEYVDESESGSSSEERAKKRKWWQRKKKKNKATETPTPTPTPTPTPTPTPEGTSPAASPTPTPAPTPARTTKAPTGLKKFVELFRRVFGD
Pc2113T1C00002360g0000680.1	Pc2113RXLR070	"RxLR effector protein Avh5"	55	30				SP(Sec/SPI)	0.983428	24			TRUE			GSR	Cytoplasmic effector	147	MRLQYLLLMAVATLAATSCTVSAARVVIDSNLRTVASDERVQAIDTVKTEPRSRRFLRTTDTNNIQESQVYNPDKKPVFIEHKLKKTLTDPRKNQKLYERWYNSGFSVKQVDYGLSQNENRDLELTYKNLSLGYAKYFKSRRSQEGK
Pc2113T1C00002360g0001970.1	Pc2113RXLR071	"RxLR effector protein PexRD25"	46				60	SP(Sec/SPI)	0.998632	21	3.6e-05					GSR	Cytoplasmic effector	214	MRLGYFVLLAAATFLASVDAATVETPDFPTVARSTVTGTENKFAQRFLRANKENDDVDGHEERRLHAIETVASVFKSQISNSQRMENLFTQLNLHNQKGYLFGAGKMKEWAKAANRLQPGDYEVIMLTTMLKHYDQVDLARYIQSAKGSPNIGGLATDLQSALFAEWRLARKSNVDIKTMLKQKRPAVYQDWETKRDNGLVKSYAKYLRENPLT
Pc2113T1C00002362g0000030.1	Pc2113RXLR072	"RxLR effector protein PSR2"	49	46			56	SP(Sec/SPI)	0.977501	23	7.6e-15					GSR	Cytoplasmic effector	228	PAIRSLSVALLLLIATVLLTNGDAVARKLESTSGDLFSGAEYQEPAVLRLLRDADSEERVLPVPAPSVALFTKWLLERYVKMKNPEDPEEAIVAAITANLGGDVFSQKMAEAMKNPNTKELATSLEAAQLRRWLEHDFPPLDVLKTQKLDKATDALFDSPQFATWSNYLAAYNEKHPTKKMTQLDAFTETYGENGIVKLLGALDDGPGATKFKDEVATSLANPEHLAI
Pc2113T1C00002364g0000730.1	Pc2113RXLR073	"Secreted RxLR effector protein PITG_22926"	43					SP(Sec/SPI)	0.984163	25	5.3e-07		TRUE			in-between	Cytoplasmic effector	250	MRTCRALLVAAFILATIIDPLAAANRAEIQSLSIKHVNTNNGRLLRGTATDVDLEAEDRDFISVVKSLAADAKMSWKTSRWANSGKTDKQVREKLGLVGLKGKALKNSPNYKHYQDYLYKAEGVEMNRWLYANTQTETVWNNLKLEEMMPAQRERSDALRRYKRYALKVDHYVKTSSYFKRWVSHNQNSDAEMAVKIQLWVEKRQSKFFVKHMLGLEGTTEDGRAVMATNKYYEAFLTKREEAKLHRRNQ
Pc2113T1C00002364g0000810.1	Pc2113RXLR074	"Secreted RxLR effector protein RXLR-C08"						SP(Sec/SPI)	0.999858	20						in-between	Apoplastic/cytoplasmic effector	214	MRVLGLTLLALGWLCAVNADLVSEYVHVPTSCETENCVAGGCLFENCASPLSCKGGLCYFRKCKTAVCEGGACVFDDTAEASCPGGGCSFVNVAKTLKDGYCEGGGCTLEGDSHPSSLSGSLAQ
Pc2113T1C00002364g0000920.1	Pc2113RXLR075	"Secreted RxLR effector protein PITG_22926"		46				SP(Sec/SPI)	0.985199	27	1.6e-07		TRUE			GSR	Cytoplasmic effector	246	MLSTPRQTALLMLVAVSILASSGAVAKESNRYELSSVTGDSGNNKILLRGAKEADNDTEDRGLLAWVRLQYWLETGRSKSYVKQSLELEGLEGAALRSAPNFIYYDDFVYARQGCILENWLDRGVTTQQVWRHYELADIPPAQLKDTDAYKTFVRFAKMEDDKIFSLKNADAEVKIEYGGSPAEMEAKLEMWVLAKRPNWYVKKMLNLDGRSRNAMLKSEYYPYYEKFLVLTGQKKPIIPSVEVSK
Pc2113T1C00002364g0000950.1	Pc2113RXLR076	"Secreted RxLR effector protein PITG_22926"	43			58		SP(Sec/SPI)	0.980149	23	1.2e-09		TRUE			in-between	Cytoplasmic effector	242	MGAGHVVLVVACFLLIVTHAFAASPSRIKLSLPTEHEDVNGNRLLRVAGTDSSDAEDRGLISSVKSITSNIKTSTKTSYWAKVGRTNAQVREKLGLVGLTGKALAEHPNYGAYSSFLYKQEGEKLNRWLSDNKQTEDVWKSLRLDQMTAKQREVSDALRIYKRYALKFDNKVDHNLDSLFERAVSVGKNSDDEMAVKIRLWVDKGRTPYFVRRVLGLPRKNYENDKYFKAFMIASGRLKQGF
Pc2113T1C00002366g0000220.1	Pc2113RXLR077	"RxLR effector candidate protein"						SP(Sec/SPI)	0.842433	34					TRUE	GSR		269	MQSSGSRAKARPASVSSTLLLLPWLSMVMAAAAASSSVAANELRLLLRLRLDGERPVLARSSARSCGCAGVSREMGRPVDGVLLGLHEAVGPHDAEAPAVALDGDGGHAASCCAASRWDIWKYLAISSVVKVEDDAALAGLLGGAGRGLRARALAALVVGEARCDGDAAAEAGAAKVWMAMGGGGGWKRKAAGPQCSGCATLKVLGAADRGTLLIMLGRSGGGGGLGGARRIREMTRSDRRAFRRASAGRVQARRRGRAALRTHGLLTD
Pc2113T1C00002377g0000180.1	Pc2113RXLR078	"RxLR effector protein PexRD2"	43				58	SP(Sec/SPI)	0.97605	21						GSR	Cytoplasmic effector	123	MRLSQVLVVIAASVLVTSEALLTTTDSNQVKTSKVASLGSGQRLLRTHPMVAEDEDDSEERVLSEAQIKAICAKVGISWSDVKYSVSALQNHALYKEYQKEANAILKAQKKKKAPKITYEGRK
Pc2113T1C00002377g0000290.1	Pc2113RXLR079	"Secreted RxLR effector peptide protein, putative"	44					SP(Sec/SPI)	0.851261	21						GSR	Cytoplasmic effector	120	MPLSQVVVVITASFLVTSEALSTTMDSDQAKVSKVVSPGASHHRLLRIHDTADEDEDTSDDSEARGLTPEQMEELKDYAIKKLGIDWAKSERSTAYFQSLKNCAKYVAMYNNYFQKNRGY
Pc2113T1C00002381g0000120.1	Pc2113RXLR080	"Unknown protein"	54			41	79	SP(Sec/SPI)	0.981225	21	7.8e-06					in-between	Cytoplasmic effector	146	MCLLHVLLMALALTLSIGNALSSAADYKQSGLVKAADGEDRSLKADQVAGPERRSLRTANTKLDDVTWRLTSESTVDNGEERTSLARLALAKLQLQYWSWKKVTPNVVYHGFGLHHLSGDALKNSKLRELWEAYGKKWKSRQVIIR
Pc2113T1C00002381g0000130.1	Pc2113RXLR081	"Nucleoside diphosphate kinase"	55			42	88	SP(Sec/SPI)	0.996766	21	0.0082					GSR	Cytoplasmic effector	242	MRLLCIALVVATGLFASSDGARVDKNIQVSTPIMPNVASRRRALTTDQSSVVGKRFLRVAETLNSGGTESTGSSSKASAYPAPSGNDQEERTIKLPSSIAKLLKGKKVPTAVLDLFTSNKNKMTPAKLRVKMLEKLKPELAAELIFLKPPKRLLPTNVPAKLPSKLPSTIKAQVFKIPGVTDVSIRLQMEVWFYYRLPPTFVFRKLGLVGKGSDEILHAQPNYKYFKSYFDAWYESQKHLIF
Pc2113T1C00002385g0000110.1	Pc2113RXLR082	"RxLR-like protein"						SP(Sec/SPI)	0.984861	36			TRUE			in-between		203	MTRPSALAVPPLLLLLTTSTLLLLLLLPPRHHAQAQVALPKVRQVSAGCLAEQVEACRMDCPVQYQDPRRYMCPCYSKLGQCLVRIGCSMKQRVDVAAFCSRRGYCKDGYCEFRAGDLTPRGDTRPEVFELTSVETPGTPCVDNCCPSWTNCTQNASMLTIRTPGRIYREEEVLLPPREGDPRLGVNQNYDRMPYSIPLANLP
Pc2113T1C00002395g0000180.1	Pc2113RXLR083	"3-methyl-2-oxobutanoate hydroxymethyltransferase"	40			60		SP(Sec/SPI)	0.990315	25	6.9e-07					in-between	Cytoplasmic effector	141	MRLLYVALLSAAALLASPDATVAAASQQVVSSRSFGSTKRFLRANSAVVKDNDAKVNTERALAGVGMADLTNWWKGVPGSKLIDKILTKAQNWYFFRKKYTPETLKVKLGLNKVADITTHPNYNVWFAFEKAYNKKRNIAA
Pc2113T1C00002395g0000320.1	Pc2113RXLR084	"Fe2OG dioxygenase domain-containing protein"				42	107	SP(Sec/SPI)	0.781544	22						GDR		505	MGKRTRVGGLLLLLVSALALGYTFWEELQTARETLQLTYAHRSLSADRDAPLKSVTVFRNGYSTGGVQMELSAELLTARTAEGELAAYLSQFVAVEGLHESVEAEDGEERENEKEYTTPGAVADRVFNGQGELLQTYADILSGDRLYLVAPGLHFMWPFVELGHRVTVTSKASPTKEPVIIESISESPRTFRLHNFFSGEEADKLVQRMLEIDDPANKLQQSYVGPNDNKNKKQLSKHRTSENAFDTVSETAVNIRKRVFDVLSLGEYQDDMCDGLQLLRYQQKQAYIAHEDYFPLGPVLDDDFNFDPHKGGSNRYATVFLYLSDVARGGQTVFPLADMPKDLPAEYGHPSNAAQDYEATGAELFEPGSWEMDMVRKCSTKLASYPSKGGAVLFYSQKP…
Pc2113T1C00002403g0000280.1	Pc2113RXLR085	"Unknown protein"				34		SP(Sec/SPI)	0.968706	21						in-between	Cytoplasmic/apoplastic effector	299	MHVKVLAVLSLCVAASILHATDARATSAGLSPRRHLGSKDGQEDYGHHHPRHHDHDHDRDHDRDDRKKHRHGKQRSRYYRRRLQTPRSASPLTTATVRTTMARTRTARTTTMAPDEDDKDRDYRKGDRRKDAFEHKRFRSYNDYGNDDYGYGDFDDCDLKSYGYKSYGGDRDDYGKDYYGKSYYGKDPYGKDGYGFDYGYGYDYYPAYSYGGDYGYGYYPDSSYYYGGDYNYGNYGYNFGYPGSFGYSGYGYGYPGFGFGFESASTDVPVLPQDRGEGSNAPSKDAAAKSGAADKAKGK
Pc2113T1C00002403g0000290.1	Pc2113RXLR086	"Unknown protein"				34		SP(Sec/SPI)	0.968706	21						in-between	Cytoplasmic/apoplastic effector	321	MHVKVLAVLSLCVAASILHATDARATSAGLSPRRHLGSKDGQEDYGHHHPRHHDHDHDRDHDRDDRKKHRHGKQRSRYYRRRLADAKISESSDYGYGKDDYGKDKDRKDDDYGPRRRRQGSCDYRKGDRRKDAFEHKRFRSYNDYGNDDYGYGDFDDCDLKSYGYKSYGGDRDDYGKDYYGKSYYGKDPYGKDGYGFDYGYGYDYYPAYSYGGDYGYGYYPDSSYYYYGGDYNYGNYGYNFGYPGSFGYSGYGYGYPGFGFGFESASTDGADAGQKRVCDCAHYYYYRQCRCCPKTEEKGSNAPSKDAAAKSGAADKAKGK
Pc2113T1C00002403g0000330.1	Pc2113RXLR087	"Unknown protein"				34		SP(Sec/SPI)	0.968706	21						GDR	Cytoplasmic effector	97	MHVKVLAVLSLCVAASILHATDARATSAGLSPRRHLGSKDGQEDYGHHHPRHHDHDHDRDHDRDDRKKHRHGKQRSRYYRRRLADAKISESSDYGYG
Pc2113T1C00002403g0000350.1	Pc2113RXLR088	"Unknown protein"				34		SP(Sec/SPI)	0.968706	21						GDR	Cytoplasmic/apoplastic effector	273	MHVKVLAVLSLCVAASILHATDARATSAGLSPRRHLGSKDGQEDYGHHHPRHHDHDHDRDHDRDDRKKHRHGKQRSRYYRRRLADAKISESSDYGYGKDDYGKDKDRKDDDYGPRRRRQGSYNDYGNDDYGYGDFDDCDLKSYGYKSYGGDRDDYGKDYYGKSYYGKDPYGKDGYGFDYGYGYDYYPAYSYGGDYGYGYYPDSSYYYGGDYNYGNYGYNFGYPGSFGYSGYGYGYPGFGFGFESASTDEEKGSNAPSKDAAAKSGAADKAKGK
Pc2113T1C00002403g0000360.1	Pc2113RXLR089	"Unknown protein"				34		SP(Sec/SPI)	0.968706	21						in-between	Cytoplasmic effector	151	MHVKVLAVLSLCVAASILHATDARATSAGLSPRRHLGSKDGQEDYGHHHPRHHDHDHDRDHDRDDRKKHRHGKQRSRYYRRRLADAKISESSDYGYGKDDYGKDKDRKDDDYGHDEDDKDRDYRKGDRRKDDFEHKRFRSYNDFWDLSLAC
Pc2113T1C00002403g0000620.1	Pc2113RXLR090	"SCP domain-containing protein"				32		SP(Sec/SPI)	0.995104	21			TRUE			GSR	Cytoplasmic effector	168	MNIKGLFALAAVALVGMANGEAVVQGGDHVARELQVADFSTKLLNAVNAKRAEKGLKAVCINTKLSKAAQVLANDNAKNNKIGTKGSDGSTPASRYAAQSIKTSQSTELVAAGQTSVDAVVATWIKSSSAYLYGDLKFIGTGYTYDKTKQYKHYWVLDLANAAGESCA
Pc2113T1C00002403g0000630.1	Pc2113RXLR091	"SCP domain-containing protein"				32		SP(Sec/SPI)	0.996716	21						GSR	Cytoplasmic effector	168	MNTKGLFAIALVTLLGITNAETAEHEADAVTRELQVTDFSTKLAHAINTKRAAKGLKAVCINKKLMTAAQVQADYIAKTNKVSTTGPDNSTPTTRYAAQHIATSKSAELVAAGQTTVDAVVDTWIKSAGAYLYSDLKFIGPGYRYDSTKQYKHFWVLDMANADGEVCL
Pc2113T1C00002403g0000640.1	Pc2113RXLR092	"SCP domain-containing protein"		44				SP(Sec/SPI)	0.997049	21			TRUE			in-between	Cytoplasmic effector	164	MNIKGLFAFAVVALAGMANAEADDHVARELQVADFSTKLLNAVNALRSKKGLAAVCINTKLAAAAQDLADDNAKNNKVSTKGSDGSTPTTRYGDEGIKTTQSAEVVAAGQSSVDAVMATWTKSSSAYLYSNFKFIGPGYAYDSSKQYKHYWVMDFANADGESCA
Pc2113T1C00002403g0000670.1	Pc2113RXLR093	"SCP domain-containing protein"				32		SP(Sec/SPI)	0.98373	21						GDR	Cytoplasmic effector	150	MNIKGLFATAFVTLLGITDAEISVHEANVVTRELQVTDFSTKLAHAINTKRAAKGLKAVCINKKLMTAAQVQADYIAKTNKHIATSKSAELVAAGQSTVDAVVDTWIKSAGAYLYSDLKFIGPGYRYDNTKQYKHFWVLDMANADGEVCL
Pc2113T1C00002407g0000660.1	Pc2113RXLR094	"STAS domain-containing protein"	50				65	SP(Sec/SPI)	0.956902	23						GSR	Cytoplasmic effector	159	MRGLFYGVLAVTVLTSGNVVVAAPGDSVQTARLVLKTSADSTFIDESSKRFLRLDEPADADLFATEERAQTSELGKLAKQLKLRRTVPNKYAAVIKAELHIKKQAFSVLDRKFLGLLKKRYSPKQAKNLGLIRGNEIQEYEKFLAKLVKARNPAAFKRG
Pc2113T1C00002407g0001250.1	Pc2113RXLR095	"RxLR effector protein 54"	45				51	SP(Sec/SPI)	0.996966	20	1.1e-11					in-between	Cytoplasmic effector	184	MRFQFVVLWLAVVASHAEAAAIAHPDKSVVADQLLFAADKEFPERALRTDDEERGGVPGLSTLAGLLSKAGPSAENLANKIWLSARTNPKQVFNSLHLADAGVKLEDNPTVLQWLKYVEMYRAKKSGHGWHDSDVYFLLLQATNSEAEVAKLFQSLTENPKLATLGKSLQETQFASWIFKSHLF
Pc2113T1C00002407g0001290.1	Pc2113RXLR096	"Avirulence protein 1b"	51					SP(Sec/SPI)	0.973181	25	0.00013					GSR	Cytoplasmic effector	136	MRFAYIVLVSAVALFAGGNRLAAAEVNNNEISHLTSSEVARAVAAEQNDKRHLRSVNTDEKNEKTNNEEEKGLFEYMLDNAIAKKKYRRWYRAGLNPREVKSMMKKREAAGDYVDWDVVNGYSTYYRRRRNSLFNW
Pc2113T1C00002408g0000030.1	Pc2113RXLR097	"Secreted RxLR effector peptide protein"	50			37	70	SP(Sec/SPI)	0.988964	21			TRUE			GSR	Cytoplasmic effector	155	MRFCYLALAAGVTLLAGTSAASAESQLSQMTPELVTRALADAPISGAAKRSLRSYKTYEEENSLDSLDETEERAGGAKILSVRAFQKLVKAKRYSLPLNIGELKAKQQERAVETWVKQNLNQKQAATKLGMKGVNDKENHNFKFFEAIKSRFKEP
Pc2113T1C00002408g0000070.1	Pc2113RXLR098	"RxLR effector protein"	59				72	SP(Sec/SPI)	0.99258	24	8.7e-10		TRUE			GSR	Cytoplasmic effector	242	MRLAYVVVVTVVALFAGNQVASAAADPNQSKLSALNTPDDVLHVAGVLSADVEAGNTRRFLRVETEINSAGDEERALPGMSKISEKLKPIADKLKPVTNKLTPAAEKITDSAMAVAVRLKPIADTFSGKLKPIADKLMPILKPLGAKLNSYAVVKRITTKLKEYVQKVKNYKIGKATVKERYTMAKFEYWFKQNKSPDDVKEMLKLGTGATVNTKNHDLWAQYKAFYSWAQGDKEMKAAKAA
Pc2113T1C00002417g0000040.1	Pc2113RXLR099	"RxL468"	49			38	67	SP(Sec/SPI)	0.998953	23						in-between	Cytoplasmic effector	178	MHSYCWMLLLLSVAALLDSTDANSVPTNNVRGDQVLSRSLAEREANPRRLLRTNYTFADADAVNTGREERAGAAVIQAYYAQQRASSTAKIAKKAADAIEQSGKSGKLKRLNAFVQKELEPFYEYSLFTQFYYTKKLDPAKAKAALFDEYGMLGEKLANRYAAFYANEQKMATLNIAH
Pc2113T1C00002418g0001020.1	Pc2113RXLR100	"RxLR effector protein PITG_15127"	49				58	SP(Sec/SPI)	0.987867	27	2.1e-05					in-between	Cytoplasmic effector	196	MRGASMAVLLAVAVLLACIDTGTALAVTSAAFTTADIPFGHESSTRSSRLLRRYEDIGEERAGVLDKVTELVKAGASKVKQGVAKAHEVGLFQAYLYSADDGLEVMNKLKLGDNIADVLANPKLGTLSEYVGMFNYKYPKNKISVSGILSAKYGDDVVAMALVAAPRSGSTQSIPTRNENFEEGATERVVQGGQVR
Pc2113T1C00002426g0000440.1	Pc2113RXLR101	"Avh87"	52					SP(Sec/SPI)	0.83948	20						GSR	Cytoplasmic effector	125	MRLRSTGLAVIVATCYANGIARSTAEPTPAIVSGELQNALHFHGEILHDDKRFLRAPIAAGHEDEDEKEKIDQKLRRREVKKLINDVVKNPVFYNELVMADATKLAQTYATWKALGVKPRYLPKA
Pc2113T1C00002428g0000250.1	Pc2113RXLR102	"RxLR effector protein"					93	SP(Sec/SPI)	0.881039	15						GSR	Cytoplasmic effector	161	MIFVIVCFLFTSGCFINDHSVAPEAPPLGHPYRLAVLAHSNVVAAFTNADESKLLSKTTPDLVANALIGQKRFLRPTDPEDPGDDGLTATDADEERGGKFASVSVIIEKLDDQKMKHAAEVLAGMKQTHAENGEKAIKAALAQGLIKPEDVNAVKASKPRR
Pc2113T1C00002440g0000690.1	Pc2113RXLR103	"Cystatin-like cysteine protease inhibitor EPIC4"				43		SP(Sec/SPI)	0.991118	24			TRUE			in-between	Cytoplasmic effector	128	MRPMNLLLVLLTVLLALLGWSEAATYHLVGQWMPATRNTATERLLTEALQKQKQSQSLKSRLCFTEVTAIEQQIVNGIHFRYHVRGCEATSPGRCNSGTCATEKKFDVELFTQPWADITQVMSAVNVQ
Pc2113T1C00002453g0000010.1	Pc2113RXLR104	"Avh51"	30				48	SP(Sec/SPI)	0.995328	21			TRUE			ND	Cytoplasmic effector	141	MRLSYVLLLAAATLLARADALSTEGGAEKRLLRAHKTHKKAASATAAEEERGNGFLGLFGKLPEELPQFERMMLQPEYKKHIFESWRTGMVSIEGATAFMKSEKLTADEIKLWTERFLTYLHDHKAAQEAAEAARAAAHAK
Pc2113T1C00002466g0000630.1	Pc2113RXLR105	"Unknown protein"		37		41		SP(Sec/SPI)	0.993126	23						in-between	Cytoplasmic effector	286	MKVCYVVLVAAALLAALPTSSGEVRQQVATTEMGRLVHLRRALHEKAPIVDASGEEEDAEEDSSDDSASDSVAQAAEEFDEAAKEEDKRTPAPTSDASDLVSEEEEEFNEQAEEEDENDNADAPTKAPTNPPESSDVAEEEEEFDEAEKEENQHSTTTAPIASSSVDASEAEGSSTEVEQEENKSTEAPTSAPSTSVTESSSVAETEEGSETAKQEEEASTQGSSSTSSAELVDESADDSGSGSDYSDEASDASDSDEDESGEASEDAEINSVDEKYEAEEGGPKP
Pc2113T1C00002468g0000020.1	Pc2113RXLR106	"Avh304"					42	SP(Sec/SPI)	0.993031	22						GSR	Cytoplasmic effector	145	MRLYYFSVLAITLVSSDPVSAMTSERHLRGQEQIGDGASTYVEERAISDLTESAKTWVQNTKLVKAWSDKKKMAKATELLKKGASVEDLYKMDLNPDLVYEAMDLKRRMHWASVHGHLSGLLTRWDNHKWRQYREFWNLQKGKNV
Pc2113T1C00002469g0000290.1	Pc2113RXLR107	"RxLR effector protein"				40	55	SP(Sec/SPI)	0.997611	24	0.0066					GDR	Cytoplasmic effector	133	MRVSFVLLVAVASLLVSNDLVSATPSSNLVTVNDNNHNARSLKSHKTTSVLAADEEERAAEERAAQKIIDAKILANVESDHAYAKQVFRSWLQNGQSKEDIESRLKTLGLLAKYSNVVKQYGQYLTVLESKNA
Pc2113T1C00002489g0000260.1	Pc2113RXLR108	"Unknown protein"				31		SP(Sec/SPI)	0.974435	27				TRUE		in-between	Cytoplasmic/apoplastic effector	196	MQSKLATVLSLYVAAAAALSQAPVEAVAVNRDLKWAAQVKDIHHQRRLGEAHPDEYYGFKRYEGNDCDDHGRFKRYGGYDDYDNYGGYDNGRYDPYGYPFYGGYDYRIYGGFGSYPFDYNAGYGFSPYYGSGYYGGFPGSYFGFPYGYEKTAGGVATIGASAAAAAPANPVTVEEKPVVKKSAKKAAKSASKKSKS
Pc2113T1C00002507g0000530.1	Pc2113RXLR109	"RxLR-like protein"						SP(Sec/SPI)	0.997039	27		TRUE	TRUE			GDR		434	MGLPKHRGVLLLGIALLLGASPSAQGSLLEAAVTYDAENSCTELSTAPVLVTAVPSDACVENTTCAETPAGSSLFPATVCSISDGTSNSEFIKTTLPYLFGASPYVVVEAYQAGQSCDPTKLTKSTAYYANAKCHKTDLTTSYRATRKAEGSVTVQLYADAVCGTAETLLAVSAAQATNNACDGTMNGIPDVKVYADQAAGNSCAKGPTGVVDKKLFGSGATPLFLTVASIYDSIAVRSPPQLPHQFQAEVQVLSHLTDPRQDYPPSMGRMKVQYDFDQQLARAEMLEGYNAGKTFVRRYDQKQEFMVKSGEFRKCERAYLGDAMPTPEIPFTQEFVAMESVRGKVCEHWVHAHEDARVHVYSDVATSVPIRLTEENIIDGQPTMLLTFDLLDVRVGPQ…
Pc2113T1C00002541g0000160.1	Pc2113RXLR110	"RxLR effector protein 24"	56			43	73	SP(Sec/SPI)	0.998661	22	0.016		TRUE			GSR	Cytoplasmic effector	160	MRVLLWVLLVALVTLLSSTDALSTNNSDKKQVVQPNSEEVATRMLAANYENNNDKRMLRGESKMTYATNAENDEERAVFIKFQGSVQRLREKLRDINPFSTKNIEKRFQKLADKGRTPDYYFKKYQIGTFNSRHWNRRFYKKYEEWYKRTHPDWVSEITK
Pc2113T1C00002541g0000560.1	Pc2113RXLR111	"RxLR effector protein"	37				64	SP(Sec/SPI)	0.981641	23	1.7e-07		TRUE			GSR	Cytoplasmic effector	462	MLWYRVLFAVAVTLLASSEALAGLVEVPAAIAVSPRRSLRADKRADVDNIASHDNNGGVADDNTEERVIPESLKSLKTFKTIKSLKTLKTIKQTMSQASKTFNEQISPLLSMKARVKIWSKNEKPLDFVKKQLGMEHLSEAAFLAAPNFKYYDDFVTSQRPVWTKKQLTPTEVKAELGLENLADAALTSNPNFKYYDEYLNGQVLVWGKEDLGVDVVLGRLGLSTLAGTARTEAANYKYYEEFVANQIRTWLKDDESVFEVMAKLSLNRLSGEALLSHPNYPFYKYFVKSKLKIWAANWVSYDEVAARLGLENLAGPALKMHPNYIFYEKYLVKGRDYQFDGWLKQRRSTYNLWQQLGLERYHPTVIRRTVQFEAYKEYVNMVDDYVLNLRENGAKVPQ…
Pc2113T1C00002541g0001280.1	Pc2113RXLR112	"Unknown protein"		50				SP(Sec/SPI)	0.991294	20						GDR	Cytoplasmic effector	108	MKVSNTLVILTLLLVLVDARTSKLEGTQAYRQAPSRPQVSEVVFSNEEESLLRGQQSDTAHMLAARLPGKTPFDVQKRCIQLGLRCGGDAKAPERKSEKWRTSPRTRA
Pc2113T1C00002549g0000230.1	Pc2113RXLR113	"RxLR effector protein PSR2"	56			45		SP(Sec/SPI)	0.968457	21	4e-32					in-between	Cytoplasmic effector	251	MRLYSMLTVATLLAIGTSVAVGGNSQNEILKVTKVANAGFPDATRVLTPDEATEQRVLRTVDDDNEDERVLGIPTFLTIAETAKKIPSASTIAAVAKKLPGASVVEDLTQKLQYQYWLKTNKSPDEVKTFLQLDDLGAKILDSPKLDILIRYTRMYNDQKNLPQTTMIAELLKTIPVDRMVELAKKIPGSEKMIENVQYQLWLKANKSPTEVKSLLGLDNLGVKILDHPKLNIWVRYQRMYNQTHGIVNAA
Pc2113T1C00002554g0000130.1	Pc2113RXLR114	"RxLR-like protein"						SP(Sec/SPI)	0.763193	30			TRUE			GSR		321	MRTIKSPHRFLTLAFFALLMIAIIATTSATKSDILHGEQPDQAHRRLATSLADAPSLRLQFTLKRDSMKIYGQSQFYVFANPVVSSDNTSVLYNGYAAFMDGTTTDYTFMLVNGIAYFVNSTVGGTSSQSAQCLSSSLLPPINSIVSALNAATAISGASAGNNTITCSSGDLFQATLGDATFVICSAGSAGFTIYGSDLDISVEYLDSPVTITAPTLSDSAALSCETVATATTVTSTTLALLTGQSVSSSRSRKLKAEATTTLASSSCSCQSTPRPCIFFHGLGSDTEQTTLQTTSSYFGDLSKSAPCCSSIKVHARPRTL
Pc2113T1C00002609g0000470.1	Pc2113RXLR115	"Avh87"	52				66	SP(Sec/SPI)	0.580817	26						GSR	Cytoplasmic effector	165	MRLSSTGLAVIVATYHASCVVRSTAAPTPAIVSGELQNALHSPGESLHDDKRLLRASNAAGNKDEGEERGIGGWFSSKLSAGAETLSHNQLKKLVDDVVKDPIFYDKLVMADLTKRYEVYATWKGLNIHPKYLAERMSEAGYGGDDYKRFVDDYITFRASDVRIQ
Pc2113T1C00002636g0000810.1	Pc2113RXLR116	"Unknown protein"	37				56	SP(Sec/SPI)	0.987644	21	0.00027					GSR	Cytoplasmic effector	159	MRAFLLLVAIATLLVVVTVADQPELVSRNTVSNHDQRFLRSHNTNSVKGDGDSTGSEERGAEDAVKALAKQLRVKLVPKLKALADKELKAELLYLSGASHAQLYKNKVDPSVIYKRLHIHKLVESLSKADLEVNPVYKKWAGYFNYWVNRNTGKIAGRK
Pc2113T1C00002636g0001930.1	Pc2113RXLR117	"Secreted RxLR effector peptide protein"		39				SP(Sec/SPI)	0.950915	23						in-between	Cytoplasmic effector	140	MPAPYIILATVAALLTTSNVVAAETEDKIIKRGETNGPAHLRRIDKVDSKADSIHEDRDGLFSLPEELEELVETHHHVREVFTRWCLEDKDPKEAEEQAKSKKEAQMAKLYKLYVTHPDNDRRKLEVKGLECDLLKKKDD
Pc2113T1C00002641g0000010.1	Pc2113RXLR118	"RxLR effector protein PITG_12737"		47		46	61	SP(Sec/SPI)	0.986636	23	0.028					ND	Cytoplasmic effector	191	MRVYLVLLLAVVALFSVVSGSAANLHVSQNLIQSTEADELETTQGRLLLRTAAKTDKTAGNEERGIMDAVTKLGKSTAKWPKNTYHKLYVNFKSAAMNIGKTSDAFLKKSFINPDKVYKWLNLRNGNNGHERRLWELYAEKYKLNSILHEGHDRSILPIEPFLQGFPTLSGPTRRRFWVFTHETALQAANR
Pc2113T1C00002670g0000650.1	Pc2113RXLR119	"RxLR effector"				36	43	SP(Sec/SPI)	0.998613	22						in-between	Cytoplasmic effector	93	MRLSFFLFVVAVTLFTGLAAAEDTAPIKNVAADSTRILSNVEDEERVVSLSSLKKLFGSKWEAFMKKLRTPSESYKKAVEKKMLRNENNFIRF
Pc2113T1C00002680g0000900.1	Pc2113RXLR120	"Secreted RxLR effector protein 89"						SP(Sec/SPI)	0.789222	32						GDR		95	MIRVVLVFVAIIPWVLLLSGLSLWSPSESEARSSWQAGDALSMLNGAGTFEWQWWKGRQELALTLDTWPEPEIDMDECLARYRDSKHNEICVISS
Pc2113T1C00002685g0000010.1	Pc2113RXLR121	"Avh67"	49				65	SP(Sec/SPI)	0.98612	24						ND	Cytoplasmic effector	160	MKFCATLRVLVAAFLVIHSTASAFPADQPANPPLADAFSINKTQHVEKRLLRSKPAAEDDGKENQEERTFNFNLDGLENLFKAKTAEELAEAAKKAASKKFWGDVANELNIRRERFPAWKKDNIDVSTIAHQLKAHGFKGSKFDNIVVKYEHFRSTGEIS
Pc2113T1C00002700g0000620.1	Pc2113RXLR122	"RxLR effector protein Avh23"	51					SP(Sec/SPI)	0.931541	18			TRUE			in-between	Cytoplasmic effector	86	MRLTYFVAVVIGATLHANDSAFASTKDRNQAATDNVVLLDIAHSLEENGDRMLRKVEKNAAEDDIEEEAGTSSVPFKNGLNTKGST
Pc2113T1C00002701g0000090.1	Pc2113RXLR123	"RxLR effector protein Avh23"	51					SP(Sec/SPI)	0.931541	18			TRUE			in-between	Cytoplasmic effector	86	MRLTYFVAVVIGATLHANDSAFASTKDRNQAATDNVVLLDIAHSLEENGDRMLRKVEKNAAEDDIEEEAGTSSVPFKNGLNTKGST
Pc2113T1C00002701g0000100.1	Pc2113RXLR124	"Avr1b-1 avirulence-like protein"	44				55	SP(Sec/SPI)	0.994515	24	0.0085					in-between	Cytoplasmic effector	155	MRPSLILIAVVATLVATCSGVSASEPSPLSRMDAVDITPVKTSRFLRKVKVQEEGEERLTLEKIDDILARLGVTEANMLATLNKFDDEILRKINNINGAEARIQRWKEAEWNPTYVATMLRRDYPTLSPNGPEWKTWKLYAAQYLRQYHSLNPTV
Pc2113T1C00002702g0000050.1	Pc2113RXLR125	"Avr1b-1 avirulence-like protein"	44				55	SP(Sec/SPI)	0.993969	24						GSR	Cytoplasmic effector	131	MRPSLILIAVVATLVATCSGVSASEPSPLSRMDAVDITPLKTSRFLRKVKVQEESEERLTLEKIDDILARLGVAEANMLATLNKFDDEIFNGAEARIQRWKEAEWNPTYVATMLRRDYPTLSPNGRLPIVA
Pc2113T1C00002703g0000140.1	Pc2113RXLR126	"Secreted RxLR effector protein 21"						SP(Sec/SPI)	0.523844	50						GDR	Cytoplasmic effector	116	MRRRRSQTSNGHSPSRTQAKKEPRQTKMKLPTLFLLALVSLSQLGGGAANEATDIMRRQLRVGKAVASLFENQHQTARDLQERIMQDEDNDDEVQAEPTKFRMRRLRSPNYVEIIE
Pc2113T1C00002747g0000090.1	Pc2113RXLR127	"GlcNac transferase"	54	51				SP(Sec/SPI)	0.991842	22			TRUE			GSR		449	MRALLFLLSAVLQQLLPLAMASSGVESTMGIVDTNRSVNLDPSVQHVPLAPSLRHLRPPPPRVPSDAKLFVGLSVFRDGHRCAKTILTGFTRAAQPQNIVFGVVDQVYPSDQKCVDEFCVMATQKWGECRYRDQIRVDERSAYEEWKGIGNEMAVITTYIHHIHNFVADNGDNVPPKNLDLPHLCTTMRGFNGLVRTVGASMIGKSKIPQLQALWGAGFSYNKCHAERRVPVDSHTLWVFDGEEFLRASRLWTHGYDMYSPSKLGSVVYHNYTSVPARFEGIPMDQKIKDKEEEMGINRFKVLMGAPFEGRVSTIELDKYGFGNVRSFKQYLEFSGVTFEEGKKDAESCEQRHWVPYTNATEVEEIVGGGWKLYGSAPQSFGAASAQQSGQETEGRLRQ…
Pc2113T1C00002785g0000170.1	Pc2113RXLR128	"RxLR effector protein Avh52"	51			40	66	SP(Sec/SPI)	0.969665	20			TRUE			in-between	Cytoplasmic effector	128	MRFTYVLAVVVVATLHATGTALSTTKDSNHAAISNVVPFRSLEATEESSGRMLRKVKKDAADDKIDEERGYEAIGKWLKQQRAYLKVSVKKRIPGTHEYKIYREYLRGKRNAKLQERRNSNIRHGLEG
Pc2113T1C00002785g0000180.1	Pc2113RXLR129	"RxLR effector protein Avh23"	54				66	SP(Sec/SPI)	0.989479	20			TRUE			GSR	Cytoplasmic effector	121	MRLVYFLAVIVAATLHASGATLATTKDSNHGVIANVASADIVHALDTTQERGGRMLRDATAKNEVEEERALFDILKYLKTSVGKRLPWTHSHKIYKRFKDAEKARKQLARQQSNMRYAMGQ
Pc2113T1C00002785g0000190.1	Pc2113RXLR130	"RxLR effector protein Avh23"	54				66	SP(Sec/SPI)	0.989479	20			TRUE			GSR	Cytoplasmic effector	121	MRLVYFLAVIVAATLHASGATLATTKDSNHGVIANVASADIVHALDTTQERGGRMLRDATAKNEVEEERALFDILKYLKTSVGKRLPWTHSHKIYKRFKDAEKARKQLARQQSNMRYAMGQ
Pc2113T1C00002785g0000230.1	Pc2113RXLR131	"RxLR effector protein Avh52"	51			40	66	SP(Sec/SPI)	0.969665	20			TRUE			in-between	Cytoplasmic effector	128	MRFTYVLAVVVVATLHATGTALSTTKDSNHAAISNVVPFRSLEATEESSGRMLRKVKKDAADDKIDEERGYEAIGKWLKQQRAYLKVSVKKRIPGTHEYKIYREYLRGKRNAKLQERRNSNIRHGLEG
Pc2113T1C00002790g0000500.1	Pc2113RXLR132	"RxLR effector candidate protein"						SP(Sec/SPI)	0.965131	24			TRUE			in-between		300	MGSARRLLLGAAVALIMAAETRAGMTLPSLTLSPDADSLIITRGESTNTGTGTSRDALIGSAPSPYTKKTEAPVTEAPATWAPATTAPATMAPSSSYAYSTSNSGEQDTIDTPSSATATVSPSKKATQTETQTQTEASKSTATVDQLNDKNGGFTSGNNSSGNSLGAAVPAVLGALSHATRPNSDCEYTGDIDFTPENRTLTSVPENSPTAATSKAPVLASQSGDFTVGAASVDFGSSASSIRSTSPFASSRCDVRVSSPLHNFYSSSEANMEFQDPSVRHEGGSHVVLTFDENTDRVQL
Pc2113T1C00002790g0001670.1	Pc2113RXLR133	"RxLR effector protein 24"	55				72	SP(Sec/SPI)	0.99556	22			TRUE			in-between	Cytoplasmic effector	158	MRLLLWVVLVALATFLTSAGALSTINPDKKLVLQVNSGEKAALLTTDDENNRTKRLLRGKTKEIDAARVEDDEERAIMIKLEGLFQRLKERVRAISPFSTENMEKRFAVLANEGKTPDYFKKEYRIGTWSSRHWNRRFYREYRAWYQRTHPDWVSSLS
Pc2113T1C00002790g0001690.1	Pc2113RXLR134	"Avh192a1"	44				56	SP(Sec/SPI)	0.997593	21				TRUE		in-between	Cytoplasmic effector	136	MRSHCLLLSAAVAFLASSEAMSPASDSVQVLHSNVLQGNVIANRYLRTNTVGDEDDEERAWANIKGIDRTEKEATTWLTAMLNSGPVSVKNAAKELDILEKVGAEEHMNWNDASQRITRKELSEMAKIALLSDILK
Pc2113T1C00002794g0000110.1	Pc2113RXLR135	"Unknown protein"	54			41	79	SP(Sec/SPI)	0.985956	21	8.1e-06					in-between	Cytoplasmic effector	146	MCLLHVLLMALALTLSIGNARSSAADYKQSGLVKAADGEDRSLKADQVAGPERRSLRTANTKLDDVTWRLTSESTVDNGEERTSLARLALAKLQLQYWSWKKVTPNVVYHGFGLHHLSGDALKNSKLRELWEAYGKKWKSRQVIIR
Pc2113T1C00002794g0000120.1	Pc2113RXLR136	"Nucleoside diphosphate kinase"	55			42	88	SP(Sec/SPI)	0.996766	21	0.0082					in-between	Cytoplasmic effector	242	MRLLCIALVVATGLFASSDGARVDKNIQVSTPIMPNVASRRRALTTDQSSVVGKRFLRVAETLNSGGTESTGSSSKASAYPAPSGNDQEERTIKLPSSIAKLLKGKKVPTAVLDLFTSNKNKMTPAKLRVKMLEKLKPELAAELIFLKPPKRLLPTNVPAKLPSKLPSTIKAQVFKIPGVTDVSIRLQMEVWFYYRLPPTFVFRKLGLVGKGSDEILHAQPNYKYFKSYFDAWYESQKHLIF
Pc2113T1C00002815g0000400.1	Pc2113RXLR137	"Unknown protein"		53		56		SP(Sec/SPI)	0.997522	22						GSR	Cytoplasmic effector	128	MQKASFLAVLVLAIANSDVFAAAQDTTPATLFLAPSQDLAESAVCLDGHSTCHGLRKLEEEDQVLKALNETSGDKEMVCFGPCCARCYQYRARRLEEVVHEHRRLELTGKSQVSDIACFNQPWGLQCS
Pc2113T1C00002815g0000420.1	Pc2113RXLR138	"Unknown protein"		53		56		SP(Sec/SPI)	0.997495	22						in-between	Cytoplasmic effector	128	MQKASFLAVLVLAIANSAVFAAAQDTTPATLFLASSQDLAESAICLDGHSTCHGLRKLEEEDQVLKALNETSGDKEIVCFGPCCARCYEYRARRLEEVVHEHRRLELTGESRVSDIACFNQPWGLQCS
Pc2113T1C00002815g0000730.1	Pc2113RXLR139	"Avirulence protein (Avh)"	39				73	SP(Sec/SPI)	0.981292	23						GSR	Cytoplasmic effector	150	MRLSQVLVIAAASFLFASEAIAVTTDSEITVARDSLSQRRLRSYSKPAKEDDSDDSDDSAKSGFTAEADDDADEERGLFEKLTPDQLERLRKKAAELGHNFEHIKSDTAKFAAKDLRVWQEHLNQIIREKRSADTAAYNVGWIARQRSHQ
Pc2113T1C00002840g0000080.1	Pc2113RXLR140	"Unknown protein"	38					SP(Sec/SPI)	0.949698	24						GSR	Cytoplasmic effector	78	MRVCYVLLAAATALPTTSDVASAISTGNTAQTSGITNRFLRIRESEDDGGDNTENEDRGMLDPGGVNVFKKSAPALKK
Pc2113T1C00002852g0000040.1	Pc2113RXLR141	"RxLR effector protein Avr4"	46					SP(Sec/SPI)	0.982771	22	1.5e-13					in-between	Cytoplasmic effector	267	MRLGYLLLTAAVAPLLINGAASEGTTPEQVESFSTTIVQNNEHGARLLRGEEVDADDEDRATIVLDGLIKTKAESKALISSWVSRGFSVEDVAAYLRVNTALPPEQAVHQWNWAALKRFERLKGVQKTGLMQWYAYFGSVGQTKKKTQEILDGALATGASVDDVATLLHVKGLSNTDLLVHPNYRAFKRYEKMHAQYQEMLKPIQFSYFGSGYHTKEKTKEIFDKWAMQGTPVKDVKKTLGLKGLSGEDLTGHVKLRCVPALSEGIQ
Pc2113T1C00002861g0000030.1	Pc2113RXLR142	"Avr1b-1 Avirulence-like protein"	46				56	SP(Sec/SPI)	0.987429	21						GSR	Cytoplasmic effector	162	MRLQFVLLVAAAAFGGGSHAALTTNGIATSQLAALDSLSDPVHQGRFLRINADKNEEERGINPEVESWFAKILAKGKGWVPNLEELPTHLKIEELNSLESKLAGVSEKHLRDLEEQGYTPEKLYHKLDIGEKINTKTRAELDDDIDFKLYVAFKVYWANRTG
Pc2113T1C00002861g0000060.1	Pc2113RXLR143	"Avr1b-1 Avirulence-like protein"	46				56	SP(Sec/SPI)	0.993825	21						GSR	Cytoplasmic effector	170	MRLQFVLLVAAAAFVGGSHAALTTNGIATSQLAALDSLSDPVHQGRFLRINADKDEEERGINPEVESWFAKILAKGKGWVPNLEELPTHLKIEELKSLESKLAGASKKQLRDIEELGYTPEKLYHKLDIGEKINTKTRAELDDDIDFKLYVAFKEYWANRSWLRVWLHGK
Pc2113T1C00002891g0000090.1	Pc2113RXLR144	"Unknown protein"		52				SP(Sec/SPI)	0.507678	21				TRUE		GSR	Cytoplasmic effector	156	MNVKIAVLSVLSPLIPFIDASKKRNGGEQAGIERLSLDQHVLAKIFAFFYPPVLRQVPESNHDAESRITFGDDLLDAAGVKPIMNQRTPSCEAYPSGSCHIQKPTYLDRGKHVEFAKFKCLFQVVKLPTRGITYFRISYRSDSYLKLLTTPGALAA
Pc2113T1C00002891g0000290.1	Pc2113RXLR145	"RxLR effector protein Avh240"	38					SP(Sec/SPI)	0.986257	24	1.3e-25					GSR	Cytoplasmic effector	289	MRPYFVLLLALALIHACSIVVLADSGRALETANGEHGRYLRAAETEVDDLSDNDEDRLLGYNTLQLWRMRRAAGKLMNSQLTTQQEAALRKWLAAKQDGFLTKWLQSSSVYPDQVYSKLGLTKLGERAKSSPNYKLYKQYTDALLQRWTNFQASPETVYKSLRLDKLGTAAKQSPSYPIYEKFLKLTQAKTSQLTPTQRLQKWLESSGTYPDKLYKELGIAGLSSDSADYKLYQRYVDALFERWSSFLPSPETVYKSLRLDTLGANAAKSPSYPIYEKYLKRFLNQPAH
Pc2113T1C00002905g0000160.1	Pc2113RXLR146	"Avirulence (Avh) protein"	39				63	SP(Sec/SPI)	0.967741	23						GSR	Cytoplasmic effector	135	MRLSQVLVIAAASFLFASEAIAVTTASEITLARGGLSQRRLRIYKPTKENDSDDPLEPEEDDTEERGLNEGQVAELTALARKWGHNYNDMASVLQRLSEKRQDKWRKLVNSFVEENKRAKRAAQNKAWRAEHGIN
Pc2113T1C00002931g0000170.1	Pc2113RXLR147	"Avirulence (Avh) protein"	39				69	SP(Sec/SPI)	0.981005	23						GSR	Cytoplasmic effector	146	MRLSQVLVIAAASFLFASEAIAVTTDSEITVALDGLSQRRLRSYSKPAKEDDSDDSAKRGFATVEDESDEERGIFDRFTPEQLERLSAKASDLGHNFDHIKRGIAQFTPKELQSWQSFLNRIIAERKSAKTAAYNAEWLARQPSHQ
Pc2113T1C00002938g0000070.1	Pc2113RXLR148	"Avirulence protein 1b"	50				63	SP(Sec/SPI)	0.983727	22						GSR	Cytoplasmic effector	147	MHLPSTLVIVVAVALFASGHAVTDLSQTKFSQSLGKLHPEVRRDPGDGNRLLRSATTATEDTDEERALWTELKARFPGTIENMMKNTKKERERIKEQALVFAKFLKQEELPYNVVVFYMRQGYSNSKAFKMGLRYETYKENPWLYHQ
Pc2113T1C00002938g0000130.1	Pc2113RXLR149	"Unknown protein"				42		SP(Sec/SPI)	0.995594	21				TRUE		in-between	Cytoplasmic effector	89	MRSYFIVLAAVAGLLTTSDAASATVGSKVSQAAGQDNAVGTRVLLADEATGSGTTAADAGEQNFGLSMLSKLKQIMDSEKAKKAASSRN
Pc2113T1C00002938g0000150.1	Pc2113RXLR150	"Unknown protein"				42		SP(Sec/SPI)	0.995594	21				TRUE		in-between	Cytoplasmic effector	89	MRSYFIVLAAVAGLLTTSDAASATVGSKVSQAAGQDNAVGTRVLLADEATGSGTTAADAGEQNFGLSMLSKLKQIMDSEKAKKAASSRK
Pc2113T1C00002938g0000210.1	Pc2113RXLR151	"Unknown protein"	49				62	SP(Sec/SPI)	0.986436	19						GSR	Cytoplasmic effector	165	MRVSFFLLLVSVATIVSSTTCLVGAEKESVWIHRSGNIDKGAHGEKMVRYLRANKNEGDGEKEERGVFFPNRLKALFRVKSSTLNRGQMATKLSDTETKNLQKVASEIADTKFTAAEGKSLQKAVSYVAKGKLTQNDVKSIEKAVVVGWIPAVAYINRDEIYGSG
Pc2113T1C00002944g0000330.1	Pc2113RXLR152	"Secreted RxLR effector peptide protein, putative"	49				60	SP(Sec/SPI)	0.766038	23						GSR	Cytoplasmic effector	158	MRVEYVVLVVAATLSASFDASAATGLTLSQVAAPGRVQSVLADERPIKRFLRVAVAVEEDEERVLEKFTHLLPLNKVTILGKDGLTFSNKFIKKMLNKESFRTKYLTEWAQTGDIDGVAFKVMLGDMSKKGRVELLNRYTAALGSPNGIVMHNAGPIV
Pc2113T1C00002959g0000450.1	Pc2113RXLR153	"Nudix hydrolase domain-containing protein"	51			42	60	SP(Sec/SPI)	0.995355	22			TRUE			in-between	Cytoplasmic effector	316	MRLLSLLGAVALALSSDSASASVISDKVAISKFNADVEAWNRELAGHQAKRSLRRHDNENEERGGVSNVVEKLDDVASDLAIVLRKTPLLPSGMATLALAKIDDAAQKVKAAMTHYPAGLSKSTVQQLVNAERQRLLDIDLKLSKKTAEGMRRPMQEFKGMKTAPILTSHVGRDAQRYADSEKKIREMTVGVVSRSAKEGGGDVLLISSSTPSKREWLLPKGGWDEGESLHKAAWREVIEEGGVNAAFTSSLGTIKAGTTEKGYVYNVFKMKGVTTYDQWAESLRYRIWVSYEDAIKLLENRPDMVEMVKLARAAN
Pc2113T1C00002971g0000350.1	Pc2113RXLR154	"Unknown protein"				51		SP(Sec/SPI)	0.994993	20			TRUE			GDR	Cytoplasmic effector	233	MLLVLLVASLLFLASPAPASPSLHASPVVELRPESPLSSQRVRYGEPQLYRVLDLQPDKVYDIKVSYPATQPSLFSLQVEQVLLPLPVAGEDKFDVSTENVAVNIMKSKTMPTRRRVLNTAKLRLHPKEMETHESVRYRLEPSGAAVEVEFSLTAQVEGVRRPDSKLKFDECVFDIVVEEMLLEAFPRDTLVLIGWLVVLLALSAKWVLPYLENKIALGCVEDRVKGAETKES
Pc2113T1C00002973g0000380.1	Pc2113RXLR155	"Avh137"	43					SP(Sec/SPI)	0.992837	23			TRUE			GSR	Cytoplasmic effector	141	MRLLHVAAVAAFALVSCCDAAAAESKSTKLTSANDAALASEHRLLRKRNDGLDLNDGEDRTIAGLGDLDLGERGTFANSNYKALYKTKTSPKQLAKEIALSFGSMEQRKELQRFYLGYYSYYTAKKRRERRKKELAGYIYP
Pc2113T1C00002973g0000390.1	Pc2113RXLR156	"Avh77"	53			39	76	SP(Sec/SPI)	0.991062	20			TRUE			in-between	Cytoplasmic effector	151	MRLGYLVLVAITGILACDAAVASNSKTSKLVSPDQAVGRELTGAFDVNDIGKRSLRSAEEKDSRDDLKTNAGTADEEERDLIVSTFNRPKYWRWFHAGMTPYAVKEVLGLTGVRRLWKPIKRREYEGYVVFYDEHCRKPKYRSFCRAHAGA
Pc2113T1C00002975g0000580.1	Pc2113RXLR157	"Unknown protein"					77	SP(Sec/SPI)	0.989739	19						GDR	Cytoplasmic effector	115	MRLMGTLLAAAVVLIASSDNLAVTASKTTTKKDGLYADLYRVQDGAVTDKMRVPLGDVDQYQKSDFKQLKKKLGTSEEERAAVRLPVGFDSLLRNFERFVGFFRRSNRRLRFEEA
Pc2113T1C00002975g0001130.1	Pc2113RXLR158	"RxLR effector protein"	49				65	SP(Sec/SPI)	0.971637	22						in-between	Cytoplasmic effector	134	MRCVYFVAFAVAVLARGSVVAAFTNADESKLLLKTTPDLAADALIGQKRFLRVADPEDDDLTTGDEERGGGAKFASLSAIIKKLDEQDLTHAAEVLKNMKQTHKENAEKAIKAALDEGRIKAKDVDAVKALIGI
Pc2113T1C00002984g0000150.1	Pc2113RXLR159	"Avh51"	30				48	SP(Sec/SPI)	0.995098	21			TRUE			ND	Cytoplasmic effector	141	MRLSYVLLLAAATLLARADALSTEGGAEKRLLRAHKTHKKAASATAAEEERGDGFLGLFGKLPEELPQFQRMMIQPEYKNNIFESWRKGMVSIEGATAFMMSEKLTADEIKLWTERFLKYLHDHKAAQEAAEAARAAAHAK
Pc2113T1C00003030g0000030.1	Pc2113RXLR160	"Unknown protein"					64	SP(Sec/SPI)	0.980312	23	0.014					GSR	Cytoplasmic effector	283	MRRECLVLVLLLVGTFTGRSDAVSRLTVPEAASVTDSNHAPITRNVRDEGVSTDVLAARTTLSDEERDISQVASFVSSSMKAKAKLSIMLIRGYAPEKALQKLSVTSINGKNFNSFARYYARYLTMHPEKAASLPATAEDVVVLPKLTEWLGQKLLPSQVKQLLKEFGSTNVNKYLQLYRKDADDVLALPKLSEWVQQQRPPSQVNMLLKDLEITDVSKYMGKYMEAGAATTAFKKWTNQKLLPKEVAQKLKKRRAQHTCTGRFVYKTSPLHRVVIRLQAWVP
Pc2113T1C00003063g0000290.1	Pc2113RXLR161	"Avh242"		56				SP(Sec/SPI)	0.987684	24	0.00025					GSR	Cytoplasmic effector	185	MRPSLFLVFAVITLLAYLDISSGTRGVHQPTQQQLISPDLHQSIDPIQNGDDREHTLLRSTRTADDADNNTPANKERRISITDPAILANLAKFDDWVGQGKTAEKVYKELGLKLSWKIAYQTGRWKQFLFDEPEYLLFRKYVKYLKLIGREDRKTSTGESVLTVKSDIPLLFPRIELNFQRVPRN
Pc2113T1C00003063g0000340.1	Pc2113RXLR162	"Unknown protein"				45		SP(Sec/SPI)	0.99905	24						GDR	Cytoplasmic effector	135	MKTSACFLVAMALLAAAALGVHADQDAATPQPEVEEKGTWAPMIRALWAADDDSTTSTSTSTSQPVADEKASWAPLRALKTMDGDQISTSQPVTNEKASWAPIRALRAMDDAKQQPHHDHHPDGKPAPKYGDKHH
Pc2113T1C00003063g0000360.1	Pc2113RXLR163	"Unknown protein"				45		SP(Sec/SPI)	0.998734	24						GSR	Cytoplasmic effector	155	MKTSACFLVAMALLAAAALGVHADQDAATPQPEVEEKGTWAPMIRALWAADDDSTTSTSTSQPVTDEKASWAPLRALATLPTSQPVADEKASWAPLRALKAVDGDQILTSQPVTNEKASWAPIRALRAMDDTKQQPRHDHHPDGKPAPKYGDKYH
Pc2113T1C00003063g0000370.1	Pc2113RXLR164	"Unknown protein"	42					SP(Sec/SPI)	0.941222	17						GSR	Cytoplasmic effector	182	MVLIAIATLGATGVHADENPLPPNHLVTSEPVADEKTWMPFRALRSMDSPKQEPQYDGKHSHHELPAPPAAKAIPAPTKAGSSNARVTPAPTKTNTPKATPASTTTKTTPHPNTTMPKVASPPATKPPATKQGKTGVSSTSNAAQHNTRNLGGDEPKQLLPHHDDHHHHDAKQGAKNGEKHL
Pc2113T1C00003082g0000030.1	Pc2113RXLR165	"Unknown protein"	50				61	SP(Sec/SPI)	0.960887	20						GSR	Cytoplasmic effector	122	MRVCYLVMVTASVFLASVAEKSVAMNLDQPQLSKLGSPGAAKEIKPDTARFLRSIKANRESEERSGIEGVEKMIKALAGKNDLQAFHHMQFAYPHMPMDDRIAVVKLYLEKVAKKAEAAAKQ
Pc2113T1C00003100g0000480.1	Pc2113RXLR166	"CDK-activating kinase assembly factor MAT1"				57	78	SP(Sec/SPI)	0.973751	18	5.7e-08					GSR	Cytoplasmic effector	213	MNCFVLLVVVIISSSGATTVSTLEKSQPDFLTKAIEGTTPASPHSVTGGNKLMSVVRALSISDAGETDKDNRGDIPENEERLFELSNGVSKLAHLVSSINPTAQKLAFRLWLEVGTNPKDVFKLLNLKQLVRAATKLDDNPTLLEWLRYSVAYREKHGGDHLFQDGEIYLMLAKRVPEAEVATFFQSLKSMPDLKVLGENLQKTILCVVEHRL
Pc2113T1C00003102g0000360.1	Pc2113RXLR167	"Avr2 family secreted RxLR effector peptide protein, putative"					67	SP(Sec/SPI)	0.957845	20						GSR	Cytoplasmic effector	127	MRLTYVLAVVIAATLHVSATALLSAKGSKTAIENGASPAIVTATHAEGGGRTAASSYTDAIDDIDDEEERGLGVGLGDVLKNLNPVRAVKKSAQKSKEQAENVKAILKDAGDFQKIIDDAKRAVGGH
Pc2113T1C00003106g0000270.1	Pc2113RXLR168	"Avh196"			43		57	SP(Sec/SPI)	0.984004	21						in-between	Cytoplasmic effector	85	MRAYLVLLLAVVALFSVVSGSAAIHASQILIPSTDADEPAITQLLRTAAETDKTAENEERGIMDAVTKLGKSTTKLPKNTYYKYT
Pc2113T1C00003141g0000230.1	Pc2113RXLR169	"RxLR effector protein"	51				68	SP(Sec/SPI)	0.980863	24	8.5e-05					GSR	Cytoplasmic effector	138	MRLQIVLLTIVGLIVTWNSVSVASEANIDSSDSATSAGLLHAGIKGYHDTRGLRESKVVDKGVESPDSEERGFADAIEKARVAGLKALIPAWYAAGKTPLQVAKDLGITGAYPMLTHNNWKVAKSFKKFYDKHHKNYP
Pc2113T1C00003211g0000060.1	Pc2113RXLR170	"RxLR effector protein"	49				63	SP(Sec/SPI)	0.973204	22						GSR	Cytoplasmic effector	133	MRCAYFVAFAVAVLARSSVVAAFTNADESKLLLKTTPDLAADALIGQKRFLRVADPENLTTKDEERGGGKIKSLAKIIEELENQEMADAAEVLRAMKKIHAGNDKKVIKAALEKGRIKPEDVSAVKALIGIKT
Pc2113T1C00032541g0000190.1	Pc2113RXLR171	"Unknown protein"					73	SP(Sec/SPI)	0.628853	18						in-between	Cytoplasmic effector	112	MIALIASFATVFANAEATNEETPDTSRNLRVGIINLKAGSRSAQMIVMLNDDPAASEGSPAVLEITQPDAGDSEERSVATASWAQALKNFIKDPVLFTKMFVYIRKYFAHIH
Pc2113T1C00032572g0000130.1	Pc2113RXLR172	"Avirulence (Avh) protein"	39				64	SP(Sec/SPI)	0.979158	23						GSR	Cytoplasmic effector	139	MRLAQVLFFAAASILFASEAIALTTDSEITVARDGMNQRRLRSYSKPIKEDDSDDHLKPDEDDAEERMLDRFSAAQIGRLKAKAAKMGHSYDSIAGGVAKLTKAEQQRWQKLLNKLITENQKAARDAHNAKWRAQNGYK
Pc2113T1C00032636g0000010.1	Pc2113RXLR173	"Secreted RxLR effector peptide protein, putative"	54				67	SP(Sec/SPI)	0.991563	20						ND	Cytoplasmic effector	145	MRSFVTLSVVVALFASSEALSQGAISSQVKIAKLASTDVLSSIDAAQANGKSKRFLRASKTTDADDEEERTWARINDNDLTKEEAMVYLGDYLAQKRSVDYVAKQMKLFGLSEKDMMSHINWDALLEYQRMNFHAKTGHHLPQRV

## Sheet: Pc2109
Protein ID	Name	Functional annotation	RXLR motif position	XLR motif position	QXLR motif position	RXL motif position	EER motif position	SignalP 5.0 prediction	SignalP 5.0 probability	SignalP 5.0 cleavage site	WY HMMER e-value	Single-copy core ortholog	OG7457	OG904	OG-Pc2109	Region	EffectorP 3.0 prediction	Peptide length	Sequence
Pc2109T1C00000012g0000190.1	Pc2109RXLR001	"RxLR effector protein"	57	35		44	70	SP(Sec/SPI)	0.983162	21	5.2e-07			TRUE		GSR	Cytoplasmic effector	167	MTRLCALLVTAVALLATTGAHLTKVFNHVEGTELASLRAAPSYRSLKLDNSDNLAKRSLRTVDTTDAAGEERGIPPALSSAVTKFKERGIQSSLYYALSKLMKTVKLKSFSNKLQIKAWLKAGMDPKDVYKELGYTGKELALVESQPGFQLYLDFGKAWREKGGRYQ
Pc2109T1C00000012g0000240.1	Pc2109RXLR002	"RxLR effector protein"	57			44	70	SP(Sec/SPI)	0.986186	26	1.1e-06			TRUE		GSR	Cytoplasmic effector	162	MTRLRALLVTAVALLATTGAHLTKAADQVEGTELASLHAAPWSRSLKLDNSDNLAKRSLRTVDTTDAAGEERGIPPALSSALTKFKERGFQSTLYSALSKLMKTVKLKSFSNKLQIKAWLKAGMNPKDVYKELGYTGKELALVESQPGYKLYLDFSKAWREK
Pc2109T1C00000012g0000350.1	Pc2109RXLR003	"GlcNac transferase"	54	51				SP(Sec/SPI)	0.991842	22			TRUE			ND		489	MRALLFLLSAVLQQLLPLAMASSGVESTMGIVDTNRSVNLDPSVQHVPLAPSLRHLRPPPPRVPSDAKLFVGLSVFRDGHRCAKTILTGFTRAAQPQNIVFGVVDQVYPSDQKCVDEFCVMATQEWGECRYRDQIRVDERSAYESRGPTLARHQQQKLVRDEEFCLQLDGHSIFTNGWDQNLLQEWKGIGNEMAVITTYIHHIHNFVADNGDNVPPKNLDLPHLCTTMRGFNGLVRTVGASMIGKSKIPQLQALWGAGFSYNKCHAERRVPVDSHTLWVFDGEEFLRASRLWTHGYDMYSPSKLGSVVYHNYTSVPARFEGIPMDQKIKDKEEEMGINRFKVLMGAPFEGRVSTIELDKYGFGNVRSFKQYLEFSGVTFEEGKKDAESCEQRHWVPYTN…
Pc2109T1C00000100g0000160.1	Pc2109RXLR004	"GlcNac transferase"	54	51				SP(Sec/SPI)	0.991842	22			TRUE			GSR		489	MRALLFLLSAVLQQLLPLAMASSGVESTMGIVDTNRSVNLDPSVQHVPLAPSLRHLRPPPPRVPSDAKLFVGLSVFRDGHRCAKTILTGFTRAAQPQNIVFGVVDQVYPSDQKCVDEFCVMATQEWGECRYRDQIRVDERSAYESRGPTLARHQQQKLIRDEEFCLQLDGHSIFTNGWDQNLLQEWKGIGNEMAVITTYIHHIHNFVADNGDNVPPKNLDLPHLCTTMRGFNGLVRTVGASMIGKSKIPQLQALWGAGFSYNKCHAERRVPVDSHTLWVFDGEEFLRASRLWTHGYDMYSPSKLGSVVYHNYTSVPARFEGIPMDQKIKDKEEEMGINRFKVLMGAPFEGRVSTIELDKYGFGNVRSFKQYLEFSGVTFEEGKKDAESCEQRHWVPYTN…
Pc2109T1C00000133g0000150.1	Pc2109RXLR005	"Unknown protein"	37				84	SP(Sec/SPI)	0.99234	24						in-between	Cytoplasmic effector	122	MRFSLTLLLTMIALIASFATVFANAEATNEETPDTSRNLRVGIINLKAGSRSAQMIVMLNDDPAASEGSPAVLEITQPDAGDSEERSVATASWAQALKNFIKDPVLFTKMFVYIRKYFAHIH
Pc2109T1C00000172g0000030.1	Pc2109RXLR006	"RxLR effector protein Avh240"	38					SP(Sec/SPI)	0.986206	24	2.2e-24					GSR	Cytoplasmic effector	280	MRPYFVLLLALALIHACSIVVLADSGRALETATGEHGRYLRAAETEVDDLSDNDEDRLLGYNTLQLWRMRRAAGKLMNSQLTTQQEAALRKWLAAKQDGFLTKWLQSSSVYPDQVYSKLGLTKLGERAKSSPNYKLYKQYTDALLQRWTNFQASPETVYKSLRLDKLGTAAKQSPSYPIYEKFLKLTQAKTSQLTPTQRLQKWLESSGTYPDKLYKELGIAGLSSDSADYKLYQRYVDALFERWSSFLPSPETVYKSLRLDTLGANAAKSPSYPIYERSI
Pc2109T1C00000321g0000120.1	Pc2109RXLR007	"Avirulence (Avh) protein"	39				65	SP(Sec/SPI)	0.979158	23						GSR	Cytoplasmic effector	139	MRLAQVLFFAAASILFASEAIALTTDSEITVARDGMNQRRLRSYSKPIKEDDSDDHLKPDEDDAEERMLDRFSAAQIGRLKAKAAKMGHSYDSIAGGVAKLTKAEQQRWQKLLNKLITENQKAARDAHNAKWRAQNVYK
Pc2109T1C00000322g0000020.1	Pc2109RXLR008	"Unknown protein"		47				SP(Sec/SPI)	0.875526	23						in-between	Cytoplasmic effector	138	MLVGTALSSAVALLVFASHAEAHGHPQAARANVRGWRVHRRVGGSRKKLRLPTPHCESLLLRRQTTRSIRRGPPGKRRPHLAITPTKPGGPLDQRRQTRQWFLKLQSSFWRKEGCAGLKPSPTYGMNGTRGIASKPLT
Pc2109T1C00000322g0000040.1	Pc2109RXLR009	"RxLR effector protein"				44	61	SP(Sec/SPI)	0.994359	24						in-between		139	MRLVQVLQVVLVAMLALFAGCDAAAVTTKEIAPSTATTFFTSVRELLALGDTSTGLTSSEEERVSNAATAAAEGGRAGAGATGTGIVSGTSAGGGGTITVTKYWNNGLLQKFERLLKKIFHRKTASKSSTRRLRQLTEK
Pc2109T1C00000322g0000050.1	Pc2109RXLR010	"Unknown protein"				36	53	SP(Sec/SPI)	0.99373	24					TRUE	in-between	Cytoplasmic effector	187	MRLVQVVLLVFVVVLASSRGTAAANNDGIVSTTETRTLLSFEDVDSEKKSTNEERVSAGAKAAAEGGRTGAGGDTVVSSNPNGGGTVTVTIYDNNGLWQRIKKWWAKFILQHDEERISAAATAAAEGGRAGAGGTVVSSDNNNGGGTVTVTIFNNNGLFQKIVRWWKKLWHQEVAESSRRLRQLTSE
Pc2109T1C00000322g0000090.1	Pc2109RXLR011	"Unknown protein"				39		SP(Sec/SPI)	0.970551	21						GSR	Cytoplasmic effector	491	MRLSHVVLATSVALLSSSDAFVTANDAVATTANVADGARVLSVSETDDPSVATKATKGKKTVSTWDESASMDQQQQQVEIGSDSGSSDYVATKAPVKKTHKKQPVVDSGSSADDYSATKAPVAKKTKKPVLPSGSIGDESGSSAEASGSSAEASESSGDDSDLDDLLSMSGSDFSDSGFDDLLSMSGSGYDDLTSSIGSGLDDLSGSGGFGDLFSMTSSEWDDLLKSLGGSDLDDSLSTSGSTDSLSESGSDAATKAPKKTKKKTPVASESGSDAATKAPKKTKKKTPVASESGSDAATKAPKKTKKKTPVASGSSASTSESTSASESGSSTSTSESTSASESESSASTSESASGSSEFDLSELLKYFDSSTSESTSASESTSESTSASKSASVSTQGG…
Pc2109T1C00000332g0000690.1	Pc2109RXLR012	"RxLR effector protein"	52				69	SP(Sec/SPI)	0.796698	22						GSR	Cytoplasmic effector	132	MRIAFYVAMGIAVFARNSVVAVFTNTDESKLVWKTSPDLAINAMISSGARKRMLRVTDPEESDMTAPNEERVQKYASLAEIIKKLDDEKAVTDILKDMKAIHLKIGLQAARKREEMTREEFNAAMKLLGLSK
Pc2109T1C00000338g0000080.1	Pc2109RXLR013	"Unknown protein"	37				57	SP(Sec/SPI)	0.987644	21	0.00074					GSR	Cytoplasmic effector	159	MRAFLLLVAIATLLVVVTVADQPELVSRNTVSNHDQRFLRSHNTNSVKGDGDSTGSEERGAEDAVKALAKQLRVKLVPKLKALADKELKAELLYLSGASHAQLYKNKVDPSVIYKRLHIHNLVESLSKADLEVNPVYKKWAGYFNYWVNRNTGKIAGRK
Pc2109T1C00000411g0000090.1	Pc2109RXLR014	"Secreted RxLR effector peptide protein, putative"	42				61	SP(Sec/SPI)	0.985827	21				TRUE		GSR	Cytoplasmic effector	133	MRFNYVALAVAATILATTNAVTTDAELTQISKTGPIENGAKRSLRAYKTAFEEEEAFDGTEERGGQGYTVKALLGKANINFDIVEKLGENKAEKLVKRLINQNRNQKELLDYLGEKNFALYEKVKHRFTEAVV
Pc2109T1C00000414g0000010.1	Pc2109RXLR015	"Avh51"	30				49	SP(Sec/SPI)	0.995098	21			TRUE			ND	Cytoplasmic effector	141	MRLSYVLLLAAATLLARADALSTEGGAEKRLLRAHKTHKKAASATAAEEERGDGFLGLFGKLPEELPQFQRMMIQPEYKNNIFESWRKGMVSIEGATAFMMSEKLTADEIKLWTERFLKYLHDHKAAQEAAEAARAAAHAK
Pc2109T1C00000459g0000180.1	Pc2109RXLR016	"Unknown protein"	49				63	SP(Sec/SPI)	0.986436	19						GSR	Cytoplasmic effector	165	MRVSFFLLLVSVATIVSSTTCLVGAEKESVWIHRSGNIDKGAHGEKMVRYLRANKNEGDGEKEERGVFFPNRLKALFRVKSSTLNRGQMATKLSDTETKNLQKVASEIADTKFTAAEGKSLQKAVSYVAKGKLTQNDVKSIEKAVVVGWIPAVAYINRDEIYGSG
Pc2109T1C00000459g0000220.1	Pc2109RXLR017	"Secreted RxLR effector peptide protein, putative"	43			35	62	SP(Sec/SPI)	0.954685	21						GSR	Cytoplasmic effector	143	MTLVVLAAVLLASGTAVSNADQASVLNVDVVHSSRVLSGLDKRFLRSRQTTDESKITEHDKEERLGGENLFYALKTQKMETDALYRAKVFQRWKNYGHTVESVNKNRVTESLANAYEIYLRLNKNTRLRFREPRNPSSRVEPR
Pc2109T1C00000493g0000200.1	Pc2109RXLR018	"RxLR effector protein PITG_15110"	47				57	SP(Sec/SPI)	0.954187	26	2.4e-39					GSR	Cytoplasmic effector	508	MHPYFVVLSAVALLLACIGTSTASAATSVAYLTTVRSDHVSNTPSMRLLRSHDNNEEERAGVLDKITELAKAGASKVKEGAVRAHDVGMLQSYLHSADDGVQVLNKLKLGDDIVDTLRNSRLETLSEYVKMFNNKYPESKITVTGALSAKYGDDVVATALASAQSSTQDKKVADEMKVLRKEQQQVWFKEGKSADDVVNLLKLREGGYEVLRSQKMNVLEDYIKYMNRKSPHPTTLLDALTNGLGGESKLLTMLTRANKEVRTMKEAKKMEALLLQKWLAKDELPEKVFKMLKLDNDHSYAFRSDNLNVFRTYVLDFNKKNPSQKFSTIKILTASYNEVEVVHALAAKVMVRGDDTANLLLGEQLLGWFKSGKTVDDVYALLKLPQDGTAAFVNWKLET…
Pc2109T1C00000494g0000150.1	Pc2109RXLR019	"RxLR effector protein CRE4"	46				58	SP(Sec/SPI)	0.984587	22	2.7e-09					ND	Cytoplasmic effector	280	MHLGYLLLTAAGALLLTNGAASEAATPEQVESFSTTIVQNNEHGARLLRREGVDANDEERATVVLGGLIKSKEESKALISSWVSNKDSVEVVAKRLRINTALPLEKAVLQVNWAAFKRFERLKRVEETGPQRNYAYFGTGGQTKKTTEDALLVGHINGNTLDDVASLLRIEKGLSDHNLILHPNFRALKQYVNMQVKFQKMLNPIPFSQFDLAGGRKMFEQWAREGTSLEVVAQTLHLAGLTGRALMEHKNYGVFMLYAKYYLDYAPRRAMKVGRARSAV
Pc2109T1C00000547g0000090.1	Pc2109RXLR020	"PHD-type domain-containing protein"	30					SP(Sec/SPI)	0.98934	22			TRUE			in-between		328	MKSTASVAVFLVLSILAVTDGEISNVPVLRGLRQNADTPATEDDEDFHHQHHHVKNHHVKKVKKIAIPVPVEVPQYIPVPVSVPSTVVASTNTAVVAPGAPGAPGAPGAPGAPGAPGAPGAPGAPAAPGTPGAPGSPATPAPTTTRGRPAATPVATVPRRARATPAPTSFAGATAPAAQQPGAFLPPAGAAGNTNNALGAGLGATGAAGGAFGGSPMGGFGAGGPMNGFGAGNPMGGLGGGMFGGAGAGMNGGGINGNGMGGVGMQGGNAFGGIGGIGGQGAMGNFGPVGGNGFAGAAGGQGAAGFGGAGAMGAGNGFGGGFNRQRRR
Pc2109T1C00000602g0000160.1	Pc2109RXLR021	"Secreted RxLR effector peptide protein, putative"	45				68	SP(Sec/SPI)	0.98488	24						GSR	Cytoplasmic effector	330	MRLSYFLLAAALTLTASYDPVSAAVSTTDSVESIESVQIERSGKRFLRATKTNQQVDDETEDLKSAEEERIKPIGLTIKIPEWKLPPGFYTHPLLRPLDDVLASVKSPTVLNKMGQNIQAKVDENSIAKSFVSQFIDEQWSTQLLKENIGITRLTPHNSEKYQALALLLQVRSYNNVLAKTGWKANPLVWKSSANTGKKLQGLVNSNPTAKTIVNKFIDEKWSIQLLKKNLGITRATPQSSEQYKTLALLVQSLNKEDKLMFGKTLQTKLESNPIAKAFAEENKGQEWTMALLVKKLGITTETPKYADKYAALWLLRDVQSWRKVDSFKI
Pc2109T1C00000819g0000060.1	Pc2109RXLR022	"RxLR effector protein SFI4"	49					SP(Sec/SPI)	0.998899	20			TRUE			in-between	Cytoplasmic effector	338	MRLLFLCALLLAALLLCAAQNDGDSAAKTPEPTSSASARDNDPTIQQVRGLRNAGMKLNDAKDFKGAIDKLRGAITLLHERVFGEGRHAVTDPADISQDAALYAQILNDYGAVLIRAKQYDEAIEVLEDSVAMVERIYGDSHPSLGLSLRSLADAYMAKEKYQKAISKYKTLRKHVKKGLGVTHEAYIEASLRIAEGYKKLGKKKKNLKVLKDAVKAQGGEINGLTTGIAELYMELSTAHVAVNEIDEALRAAEMASAIFLQRDGEEDTLTYAFSLNALAGVKMRQKKVDDAIGLLEHAHKIAVKIYGDNDPITQASAKTLREVKEYKLDLQAQKDEL
Pc2109T1C00000822g0000110.1	Pc2109RXLR023	"Secreted RxLR effector protein 73"		49		52		SP(Sec/SPI)	0.606193	22			TRUE			in-between		509	MIDRAVVAACVLVLLALFSLPARIYVNVSSCGHRVTELLEHLQSADAVVVLRPLAGEEWSLFSGDKRLPQALQIVQPDADFMAVNFGQLNLLSGDKVVVRDPNCSMFITVTPANASDIVGEITSSKRSPHSLLLRTHPFLLKGDTVVVEYVPSIMTLMLPMVRSLRDKPVVMMDSYAYIKYDPRYGVLNPGVDTESTVGATDEAKEAICYRKSQPKMYARARAVARLMIRTEPHETTVASGKVTSWAFCTGWLIGRGNHMITNHHCVKNAAVVERGAEPSRYGKEIRREFLPRVISRIWPHTASSPNKTGHVVEAVVGFMAETKTCRETGYMGQRVGVVEATRVEVVTVNPDLDYALLRVLPNNSAEDLGRRYGYLRLRTSGPIDGETIYIPQHPRGEP…
Pc2109T1C00001100g0000070.1	Pc2109RXLR024	"Secreted RxLR effector peptide protein"	40				57	SP(Sec/SPI)	0.967015	23	2.3e-06					GSR	Cytoplasmic effector	203	MRLSYVLVVAVASYSAIGEVSAFEAPAKLSLQNNERGEARFLRTNKKTDLSTTNDGEERVTMNFEGKFHNREETKDLLKFWLKNGESEDDVAAKLGLASLPLATRKQHENWKALARYNTILFKNKRFKIGSAYFNKKQTETQVWQWALGNWSEEDVMKMLGLSKLSGDKLKAHKNYWAFEEFLVSEKKVADLRAKHAATVKTA
Pc2109T1C00001156g0000080.1	Pc2109RXLR025	"Avh457"				45		SP(Sec/SPI)	0.99332	22						in-between	Cytoplasmic effector	180	MRVHFVVLAAVATFLASSTAADSNPSNLAKNNAADTPLSTRNGQRVLQSYEGKDEVDEDRALDDIVKVLKQTRTGTRWRKYLDAKKIERINNNKAKKLADQAKKLKQAAKKDEKLFNRINALYKKKVSYEDLYMKEKIDNFDVFRALKVSEKAKNSEEGLWWAGYFDYWVKMKELGVKGG
Pc2109T1C00001156g0000150.1	Pc2109RXLR026	"Suppressor of necrosis 1"		45		30		SP(Sec/SPI)	0.953203	24			TRUE			GSR	Cytoplasmic effector	183	MKLSYVIAFAAVVVASTTVPASAATGLATRNLAEELQVGRQLGAGGLRGASQQGDHTQNTPAPGNTSQDDGKQQSQDDGKQQSQDDGKQQSQDDGKQQDKKAEKEKKQQEKKEKQEKKDQEKKEKQEKKKSDNKDSGKQSEQQGEQSEKQGDKSEKQGDKSEKQGEQSEKQGSTEHPQNQSRK
Pc2109T1C00001265g0000070.1	Pc2109RXLR027	"Unknown protein"	37				84	SP(Sec/SPI)	0.991384	24						in-between	Cytoplasmic effector	122	MRFSLTLLLTMIALIASFATVFANAEATNEETPDTSRNLRVGIIDLKAGSRSAQMIVMLNDDPAASEGSPAVLEITQPDAGDSEERSVATASWAQALKNFIKDPVLFTKMFVYIRKYFAHIH
Pc2109T1C00001283g0000120.1	Pc2109RXLR028	"Secreted RxLR effector protein 21"						SP(Sec/SPI)	0.523844	50						in-between	Cytoplasmic effector	116	MRRRRSQTSNGHSPSRTQAKKEPRQTKMKLPTLFLLALVSLSQLGGGAANEATDIMRRQLRVGKAVASLFENQHQTARDLQERIMQDEDNDDEVQAEPTKFRMRRLRSPNYVEIIE
Pc2109T1C00001292g0000100.1	Pc2109RXLR029	"RxLR effector protein PSR2"	56			45		SP(Sec/SPI)	0.968457	21	4.1e-32					in-between	Cytoplasmic effector	251	MRLYSMLTVATLLAIGTSVAVGGNSQNEILKVTKVANAGFPDATRVLTPDEATEQRVLRTVDDDNEDERVLGIPTFLTIAETAKKIPSASTIAAVAKKLPGASVVEDLTQKLQYQYWLKTNKSPDEVKTFLQLDDLGAKILDSPKLDILIRYTRMYNDQKSLPQTTMIAELLKTIPVDRMVELAKKIPGSEKMIENVQYQLWLKANKSPTEVKSLLGLDNLGVKILDHPKLNIWVRYQRMYNQNHGIVNAA
Pc2109T1C00001364g0000290.1	Pc2109RXLR030	"Unknown protein"	58					SP(Sec/SPI)	0.986279	24						GSR	Cytoplasmic effector	227	MKTSSSIFAAMTLLALASLGATAVHVDKNPLSNHPDDEANHLVTSEPVADERTWVPFRALRSMDSPKQGPHDDDKHPHHHDSHHDPNQDDKAGTKHAPHRALGQAHVTPAPTYTTAKATPAPTKIGGNHARATPAPTKSNTPKATPASTTTKTTLHPNTTTPKVASPPAAKVPKEPVAPATKQGKTGVSLTSNVAQHKARNLGGGEAKQQIPLDNHKPNPKNGLQHP
Pc2109T1C00001364g0000300.1	Pc2109RXLR031	"Unknown protein"	42					SP(Sec/SPI)	0.941222	17						GSR	Cytoplasmic effector	182	MVLIAIATLGATGVHADENPLPPNHLVTSEPVADEKTWMPFRALRSMDSPKQEPQYDGKHSHHELPAPPAAKAIPAPTKAGSSNARVTPAPTKTNTPKATPASTTTKTTPHPNTTMPKVASPPATKPPATKQGKTGVSSTSNAAQHNTRNLGGDEPKQLLPHHDDHHHHDAKQGAKNGEKHL
Pc2109T1C00001364g0000310.1	Pc2109RXLR032	"Unknown protein"				45		SP(Sec/SPI)	0.998759	24						GSR	Cytoplasmic effector	137	MKTSACFLVAMALLAAAALGVHADQDAATPQPEVEEKGTWAPMIRALWAADDDSTTSTSTSTSTSQPVADEKASWAPLRALKAVDGDQISTSQPVTNEKASWAPIRALRAMDDTKQQPRHDHHPDGKPAPKYGDKYH
Pc2109T1C00001364g0000330.1	Pc2109RXLR033	"Unknown protein"				45		SP(Sec/SPI)	0.99905	24						GDR	Cytoplasmic effector	135	MKTSACFLVAMALLAAAALGVHADQDAATPQPEVEEKGTWAPMIRALWAADDDSTTSTSTSTSQPVADEKASWAPLRALKTMDGDQISTSQPVTNEKASWAPIRALRAMDDAKQQPHHDHHPDGKPAPKYGDKHH
Pc2109T1C00001364g0000370.1	Pc2109RXLR034	"Avh242"		56				SP(Sec/SPI)	0.986593	24	0.00017					in-between	Cytoplasmic effector	153	MRPSLFLVFAVITLLAYLDISSGTRGIHQPTQQQLISPDLHQSIDPIQNGDDREHTLLRSTRTADDADNNTPANKERRISITDPAILANLAKFDDWVGQGKTAEKVYKELGLKLSWKIAYQTGRWKQFLFDEPEYLLFRKYVKYLKLIGREDP
Pc2109T1C00001364g0000390.1	Pc2109RXLR035	"Avh242"		56				SP(Sec/SPI)	0.988066	24	0.00013					GSR	Cytoplasmic effector	153	MRPSLFLVFAVITLLAYLDISSGTRGVHQPTQQQLISPDLHQSIDPIQNGDDREHTLLRSTRTANDADNNTPVNKERRISITDPAILANLAKFDDWVGQGKTAEKVYKELGLKLSWKIAYQTGRWKQFLFDEPEYLLFRKYVKYLKLIGREDP
Pc2109T1C00001389g0000090.1	Pc2109RXLR036	"Suppressor of necrosis 1"	46	43			109	SP(Sec/SPI)	0.984536	24			TRUE			GDR	Cytoplasmic effector	142	MKLSYLIAFAAVVVASTAVPASASTGLTTNNLAEDFQVAPELAALRSLRGANQDSSKGDDKKPKGEHGDKKKGGDKKKDGDKKKDGDKKKKEKKEKKEKKEKKEKRKEEERERSTARRTHGDKKHEQKDARRTTKKTDGSKK
Pc2109T1C00001420g0000330.1	Pc2109RXLR037	"Avr1b-1 avirulence-like protein"	52					SP(Sec/SPI)	0.539514	22						GSR	Cytoplasmic effector	167	MRLSSTGFAVVVAAYYTSCIARSTAAPTPAIVSGELQSALHSPDEILHDDKRFLRAPIAAGHEDEDEGEDRGLLSWLTPRLAAGAETLSEEKLQKLVKKVVKDPEFYNDLVMADRNTQLVTYATWQGLGIKPKQLTKSMEKAGYGGNDYIRIANDYAAFLKSDIRIQ
Pc2109T1C00001584g0000070.1	Pc2109RXLR038	"Nucleoside diphosphate kinase"	55			42	89	SP(Sec/SPI)	0.996766	21	0.0086					GSR	Cytoplasmic effector	242	MRLLCIALVVATGLFASSDGARVDKNIQVSTPIMPNVASRRRALTTDQSSVVGKRFLRVAETLNSGGTESTGSSSKASAYPAPSGNDQEERTIKLPSSIAKLLKGKKVPTAVLDLFTSNKNKMTPAKLRVKMLEKLKPELAAELIFLKPPKRLLPTNVPAKLPSKLPSTIKAQVFKIPGVTDVSIRLQMEVWFYYRLPPTFVFRKLGLVGKGSDEILHAQPNYKYFKSYFDAWYESQKHLIF
Pc2109T1C00001584g0000080.1	Pc2109RXLR039	"Unknown protein"	54			41	80	SP(Sec/SPI)	0.981225	21	8.1e-06					in-between	Cytoplasmic effector	146	MCLLHVLLMALALTLSIGNALSSAADYKQSGLVKAADGEDRSLKADQVAGPERRSLRTANTKLDDVTWRLTSESTVDNGEERTSLARLALAKLQLQYWSWKKVTPNVVYHGFGLHHLSGDALKNSKLRELWEAYGKKWKSRQVIIR
Pc2109T1C00001625g0000010.1	Pc2109RXLR040	"Avh113"	44				56	SP(Sec/SPI)	0.994064	24						ND	Cytoplasmic effector	93	MRPSLILIAVVATLVATCSGVSASEPSPLSRMDAVDITPVKTSRFLRKVKVQEESEERLTLEKIDDILARLGVADANMLATLNKFDDEILRKN
Pc2109T1C00001625g0000070.1	Pc2109RXLR041	"Avr1b-1 avirulence-like protein"	44				56	SP(Sec/SPI)	0.994672	24	0.017					GSR	Cytoplasmic effector	155	MRPSLILIAVVATLVATCSGVSASEPSPLSRMDAVDITPVKTSRFLRKVKVQEEGEERLTLKKIDDILARLGVAEANMLATLNKFDDEILRKINNINGAEARIQRWKEAEWNPTYVATMLRRDYPTLSPNGPEWKTWKLYAAQYLRQYHSLNPTV
Pc2109T1C00002052g0000110.1	Pc2109RXLR042	"Avr2 family secreted RxLR effector peptide protein, putative"					68	SP(Sec/SPI)	0.957845	20						GSR	Cytoplasmic effector	127	MRLTYVLAVVIAATLHVSATALLSAKGSKTAIENGASPAIVTATHAEGGGRTAASSYTDAIDDIDDEEERGLGVGLGDVLKNLNPVRAVKKSAQKSKEQAENVKAILKDAGDFQKIIDDAKRAVGGH
Pc2109T1C00002059g0000020.1	Pc2109RXLR043	"Rab GTPase-activating protein 1"		44				SP(Sec/SPI)	0.524584	20						in-between	Cytoplasmic effector	134	MGLVLVTQWLLPLCCAVFPSETTFRFLDVLFYEGSSVVFAVAIALLRISQHELLAENVDYTQLFRFLRARDQRLHDAPLLMEVAFEEHLLLAAQVSSLRQQAAQELGIDQSQQTSKSASTKKLSKLPGDVDISI
Pc2109T1C00002314g0001000.1	Pc2109RXLR044	"WYL_3 domain-containing protein"	37				50	SP(Sec/SPI)	0.996076	24			TRUE			in-between	Cytoplasmic effector	151	MRLSHLLVVVIAATCLFTSEALATATDNQSKVGPTQRLLRSYRTTVADSEERAMAPALTIEEMKALMAEGLNEDAYAKRLGVKDKMDDLTKAGATGLVDYLMTDEYKKVNAYQDFLRDARKVHARAEALKKAKANKSKWSSLSKLLRRSHH
Pc2109T1C00002314g0001060.1	Pc2109RXLR045	"RxLR effector"				36	44	SP(Sec/SPI)	0.998315	22						GSR	Cytoplasmic effector	93	MRLSFFLFVVAVTLVTGLAAAEDTAPIKNVAADSTRILSNVEDEERVVSLSSLKKLFGRQWEAFMKKLRTPSESYKKAVEKKMLRNENNFIRF
Pc2109T1C00002324g0000210.1	Pc2109RXLR046	"Protein kinase domain-containing protein"				37	35	SP(Sec/SPI)	0.978984	24						GSR	Cytoplasmic effector	63	MQLVKTLAIVTVATMMCFAPTAAIDSIDVKENTPEERKLYYVRTPITKSPYNRVIPPPPPIQH
Pc2109T1C00002340g0000050.1	Pc2109RXLR047	"STAS domain-containing protein"	50				66	SP(Sec/SPI)	0.956902	23						GSR	Cytoplasmic effector	159	MRGLFYGVLAVTVLTSGNVVVAAPGDSVQTARLVLKTSADSTFIDESSKRFLRLDEPADADLFATEERAQTSELGKLAKQLKLRRTVPNKYAAVIKAELHIKKQAFSVLDRKFLGLLKKRYSPKQAKNLGLIRGNEIQEYEKFLAKLVKARNPAAFKRG
Pc2109T1C00002342g0000320.1	Pc2109RXLR048	"RxLR effector protein 54"	45				52	SP(Sec/SPI)	0.996286	20	1.4e-15					in-between	Cytoplasmic effector	243	MRFQFVVLWLAVVAFHAEAAAIAHPDKSVVADQLLFAADKEFPERALRTDDEERGGVPGLSTLVGLLSKAGPSAENLANKIWLSARTNPKQVFNSLHLADAGVKLEDNPTVLQWLKYVEMYRAKKWGHGWHDGDVYVLLLQTTNSEAEVANLFQSLKVNPKLATLGKSLQETQFASWILKNKDPRSIPSLLGLRNGLPTNNPIVDNYAAYFIADTNKRAANEAKGCHPVNLKLSWQPIDPIST
Pc2109T1C00002342g0000350.1	Pc2109RXLR049	"RxLR effector protein 54"	45				52	SP(Sec/SPI)	0.996286	20	1.3e-15					in-between	Cytoplasmic effector	238	MRFQFVVLWLAVVAFHAEAAAIAHPDKSVVADQLLFAADKEFPERALRTDDEERGGVPGLSTLVGLLSKAGPSAENLANKIWLSARTNPKQVFNSLHLADAGVKLEDNPTVLQWLKYVEMYRAKKWGHGWHDGDVYVLLLQTTNSEAEVANLFQSLKVNPKLATLGKSLQETQFASWILKNKDPRSIPSLLGLRNGLPTNNPIVDNYAAYFIADTNKRAANEAKRLSPGELEALLATH
Pc2109T1C00002344g0000020.1	Pc2109RXLR050	"Deacetylase sirtuin-type domain-containing protein"	50			37	71	SP(Sec/SPI)	0.988964	21			TRUE			GSR	Cytoplasmic effector	115	MRFCYLALAAGVTLLAGTSAASAESQLSQMTPELVTRALADAPISGAAKRSLRSYKTYEEENSLDSLDETEERAGGAKILSVRAFQKLVKTKRYSLPLNIGELKAKQQERVVETW
Pc2109T1C00002354g0000070.1	Pc2109RXLR051	"Secreted RxLR effector peptide protein, putative"	49				61	SP(Sec/SPI)	0.789119	23						GSR	Cytoplasmic effector	158	MRVEYVVLVIAATLSASFDASAATGLTLSQVAAPGRVQSVLADERPIKRFLRVAVAVEEDEERVLEKFTHLLPLNKVTILGKDGLTFSNKFIKKMLNKESFRTKYLTEWAQTGDIDGVAFKVMLGDMSKKGRVELLNRYTAALGSPNGIVMHNAGPIV
Pc2109T1C00002354g0000100.1	Pc2109RXLR052	"Unknown protein"				39		SP(Sec/SPI)	0.996596	24						in-between	Cytoplasmic effector	80	MAASSGLKFVALLTLLLLGMSNGSSDPSRHLRVEQPVTRQLQGKMGWWAVIKTNLVYQPIGSKLYQKLRQIQERVLDKDV
Pc2109T1C00002358g0000110.1	Pc2109RXLR053	"Unknown protein"	49				63	SP(Sec/SPI)	0.988121	19						GSR	Cytoplasmic effector	122	MRVSFFLLLVSVATIVSSTTCIVGAEKESVWIHRSGNIDKGAHGEKMVRYLRANKNEGDGEKEERGVFFPNRLKALFRVKSSTLNRGQMATKLSDTETKNLQKVASEIADTKFTAAEGKSLQ
Pc2109T1C00002358g0000180.1	Pc2109RXLR054	"Avirulence protein 1b"	50				64	SP(Sec/SPI)	0.983727	22						GSR	Cytoplasmic effector	147	MHLPSTLVIVVAVALFASGHAVTDLSQTKFSQSLGKLHPEVRRDPGDGNRLLRSATTATEDTDEERALWTELKARFPGTIENMMKNTKKERERIKEQALVFAKFLKQEELPYNVVVFYMRQGYSNSKAFKMGLRYETYKENPWLYHQ
Pc2109T1C00002358g0000270.1	Pc2109RXLR055	"Unknown protein"	51				68	SP(Sec/SPI)	0.92651	22						GSR	Cytoplasmic effector	150	MRLYSALIAFTAAAHLVCVNGFSTITEADEVKPILILPVHRVSNAGDNVKRSLRNVDTQEHVNDGGEEERGTKWETIKALIPGAAKRQAAKDAKEIEIIKKERQFFSDLAIRKVDSADVTDFYRSTRSEKTAKKMGRLYEKYKANPGAYL
Pc2109T1C00002358g0000310.1	Pc2109RXLR056	"Nudix hydrolase domain-containing protein"	37				46	SP(Sec/SPI)	0.995261	19			TRUE			in-between	Cytoplasmic effector	294	MRSLVALTLITLASTCGAIPASDKISTYRDTGNQIHRSLRGNVGDEERGVEKVAEKVDDALAIILHKPLRLPTAALANVENVKTKVQATMKTYPEGLSTGALQQLRKVEEQRLKDVALFDKVTKKTPDGMRRDIKPFPGMRTAPILTANTGRAAQRYAKDGGRLTACAVVTRPASEGGGILLISSSKLAKQDFLLPKGGWDHGESLHRATWREVLEEGGVNGAFAAALGEQKVGKHYYNSFLMQAVKTYDQWPESMRYRVWLKWDDAITLLKAKNHPEMAEIVMRARDAAARTR
Pc2109T1C00002366g0000100.1	Pc2109RXLR057	"RxLR effector protein CRE6"	43				67	SP(Sec/SPI)	0.977863	23						in-between		126	MAPVRYALLLIALVGAATIAAANQATLSPHATLPITQGHDAKRILRQASKTATADGDSKQFTNADGEERAILTTFAKTSLYELLAAFRIHPQTLYVHLGIRSGTAPAILHRFYNSYHRWYTTNFWY
Pc2109T1C00002374g0000260.1	Pc2109RXLR058	"Unknown protein"				31		SP(Sec/SPI)	0.974435	27				TRUE		in-between	Cytoplasmic/apoplastic effector	182	MQSKLATVLSLYVAAAAALSQAPVEAVAVNRDLKWAAQVKDIHHQRRLGEAHPDEYYGFKRYEGNDCDDHGRFKRYGGYDDYDNYGGYDNGRYDPYGYPFYGGYDYPIYGGYDYPIYGGFGSYPFDYNAGYGFSPYYGSGYYGGFPGSYFGFPYGYEMTAGGVATIGASAAAAAPDNPLESL
Pc2109T1C00002382g0000490.1	Pc2109RXLR059	"RxLR23 effector"	39					SP(Sec/SPI)	0.942238	26						in-between	Cytoplasmic effector	328	MFVTFKKSLLVSAVAVALTTAVASAEGYSATDSAYEAKRMLRIQAEEVAEEEMADDSECGSLEMAEDDSECGSLEMAEDDSECGSLEMAESGDGSKSGNTWAQAPSTTTGSTGGNTWTQPPSSTGNTWTQAPSTNTGGSSNNYWKSGSSANTWNSGGSTTNWGGGTNTGNTDNSKQDGSQNTESSKKDESGKKHKKKHKKKDKKKKEEGSGNTDSSGDSSVTQQTQGSVGGEADPQKVAGEADSECGSLEMAEDSECGSLEMAEDDSECGSLEMAEDSECGSLEMAEGSSDNSNKNKNPNQAYSGSKSDIDFSTFQGTDTNTGTVSPQ
Pc2109T1C00002382g0000580.1	Pc2109RXLR060	"Avh258"				32	46	SP(Sec/SPI)	0.993821	19						ND	Cytoplasmic effector	135	MRLSVFLLLVVATIAVSCNIVVTAEKATTGRRHLKGTQNDLDAVNEERGITSLVAKAAEGKTTALTGATKNWQKLSKAVESGAHLKLDTTNSKWKTAFTKLKETGQIKGVRYRGSGCQAHGSGCEGNGEESRQGE
Pc2109T1C00002383g0000040.1	Pc2109RXLR061	"RxLR effector protein"				32	46	SP(Sec/SPI)	0.992248	19						GSR	Cytoplasmic effector	137	MRLSVFLLLVVAIIAVSCNIVVTAEKATTGRRHLKGTQNDLDAVNEERGITSLVAKAAEGKTTALTGATKNWQKLSKAVESGAHLKLDTTNSKWKTAFTKLKETGQIKGVTEAQAARLTEAAAKEMVKNPPRRMTEG
Pc2109T1C00002386g0000260.1	Pc2109RXLR062	"Unknown protein"				34		SP(Sec/SPI)	0.985399	26						in-between	Cytoplasmic/apoplastic effector	339	MNSKVLAVLGLCVAASILHATDARAAPAGLSPRRHLGLNDGKEDYGHYPRHHDHDHHDHDHHDRDRHDHDHDDRKEHRHDERHRHDEKHRHEDKNRSRYYRRHLEDAKASESSDYDYGKRDDHGKKDDYENDRKDDYGHDKDRKHDLEHKRRGGYGDYDYDDYKDYGYGGDYDVYYGKDRFDKDYYGYNKDYYGYGKDYYGRGDDYYGYDKDVYSYGYGYSYYPDYSYGSGFNYGYYPNYYSSYGGDFGYGNGYGYGYGYGYPGNFGYAGYGYGYPGFGFESTGDAGQPETGVDSTVPTTTTDVASKPVVEKENSENKAPSKGSAKSGAGDKSKAKANN
Pc2109T1C00002386g0000270.1	Pc2109RXLR063	"Unknown protein"				34		SP(Sec/SPI)	0.985399	26						GSR	Cytoplasmic/apoplastic effector	339	MNSKVLAVLGLCVAASILHATDARAAPAGLSPRRHLGLNDGKEDYGHYPRHHDHDHHDHDHHDRDRHDHDHDDRKEHRHDERHRHDEKHRHDDKNRSRYYRRHLEDAKASESSDYDYGKRDDHGKKDDYENDRKDDYGHDKDRKHDLEHKRRGGYGDYDYDGYKDYGYGGDYDVYYGKDRFDKDYYGYNKDYYGYGKDYYGRGDDYYGYDKDVYSYGYGYSYYPDYSYGSGFNYGYYPNYYSSYNGDFGYGNGYGYGYGYGYPGNFGYAGYGYGYPGFGFESTGDAGQQEAGVDSTVPTTTTDVASKPVVEKENSENKAPSKGSAKSGAGTSRRAKANN
Pc2109T1C00002386g0000290.1	Pc2109RXLR064	"Unknown protein"				34		SP(Sec/SPI)	0.985399	26						GSR	Cytoplasmic/apoplastic effector	340	MNSKVLAVLGLCVAASILHATDARAAPAGLSPRRHLGLNDGKEDYGHYPRHHDHDHHDHDHHDRDRHDHDHDDRKEHRHDERHRHDEKHRHEDKNRSRYYRRHLEDAKASESSDYDYGKRDDHGKKDDYENDRKDDYGHDKDRKHDFEHKRCGGYGDYDYDDYKDYGYGGDYDVYYGKDRFDKDYYGYNKDYYGYGKDYYGRGDDYYGYDKDVYSYGYGYSYYPDYSYGSGFNYGYYPNYYSSYGGDFGYGNGYGYGYGYGYGYPGNFGYAGYGYGYPGFGFESTGDAGQQEAGVDSTVPTTTINVASKPVVEKENSENKAPSKGSAKSGAGDKSKGKGK
Pc2109T1C00002386g0000300.1	Pc2109RXLR065	"Unknown protein"				34		SP(Sec/SPI)	0.985128	26						GSR	Cytoplasmic/apoplastic effector	339	MNSKVLAVLGLCVAASILHATDARAAPAGLSPRRHLGLNDGKEDYGHYPRHHDHDHHDRDRHDHDHDDRKKHRHDERHRHDEKHHHDEKHRHDDKNRSRYYRRRLEDAKASESSDYDYGKRDDHGKKDDYENDRKDDYGHDKDRKHDFEHKRRSGYGDYDYDGYKDYGYGGDYDVYYGKDRFDKDYYGYNKDYYGYGKDYYGRGDDYYGYDKDVYSYGYGYSYYPDYSYGSGFNYGYYPNYYSSYNGDFGYGNGYGYGYGYGYPGNFGYAGYGYGYPGFGFESTGDAGQQEAGVDSTVPTTTTDVASKPVVEKENSENKAPSKGSAKSGAGDKSKGKGK
Pc2109T1C00002386g0000310.1	Pc2109RXLR066	"Unknown protein"				34		SP(Sec/SPI)	0.985128	26						in-between	Cytoplasmic/apoplastic effector	335	MNSKVLAVLGLCVAASILHATDARAAPAGLSPRRHLGLNDGKEDYGHYPRHHDHDHHDRDRHDHDHDDRKKHRHDERHRHDEKHHHDEKHRHDDKNRSRYYRRRLEDAKASESSDYDYGKRDDHGKKDDYENDRKDDYGHDKDRKHDFEHKRRSGYGDYDYDGYKDYGYGGDYDVYYGKDRFDKDYYGYNKDYYGYGKDYYGRGDDYYGYDKDVYSYGYGYSYYPDYSYGSGFNYGYYPNYYSSYNGDFGYGNGYGYGYPGNFGYAGYGYGYPGFGFESTGDAGQQEAGVDSTVPTTTTDVASKPVVEKENSENKAPSKGSAKSGAGDKSKGKGK
Pc2109T1C00002396g0000180.1	Pc2109RXLR067	"Unknown protein"	37				84	SP(Sec/SPI)	0.9906	24						in-between	Cytoplasmic effector	122	MRFSLTLLLTMIALITSFATVFANAEATNEETPDTSRNLRVGIIDLKAGSRSAQMIVMLNDDPAASEGSPAVLEITQPDAGDSEERSVATASWAQALKNFIKDPVLFTKMFVYIRKYFAHIH
Pc2109T1C00002404g0001420.1	Pc2109RXLR068	"RxLR-like protein"						SP(Sec/SPI)	0.993868	25						GDR	Apoplastic effector	255	MCGVQVVAALLGLCTALLVVAASAQDGACECLQDPPKKNAQPLVFCNWYNPTSCCLPAHDADINGKFLALIEAGPACDKFQNVAKRYLSFAFCYSCDPEEPTHFTAPLDTHFFNASTNTVKICASVAMNMAPKLFSDCGLLLPDDRQTICSPNSPIVPHKVWTGCQDQQYICQDNSTSSWYCSDSACGEAGTPPGFNDVPCNASRHTCDGVLMFLNDNRGAKPPNYENYPVEIVDEQLCREEYGEEEAASRSQPR
Pc2109T1C00002406g0000070.1	Pc2109RXLR069	"Secreted RxLR effector peptide protein, putative"	42				61	SP(Sec/SPI)	0.985827	21				TRUE		GSR	Cytoplasmic effector	133	MRFNYVALAVAATILATTNAVTTDAELTQISKTGPIENGAKRSLRAYKTAFEEEEAFDGTEERGGQGYTVKALLGKANINFDIVEKLGENKAEKLVKRLIDQNRNQKELLDYLGGKNFALYEKVKHRFSEAVV
Pc2109T1C00002422g0001420.1	Pc2109RXLR070	"Secreted RxLR effector peptide protein"		39				SP(Sec/SPI)	0.950108	23						in-between	Cytoplasmic effector	140	MPAPYIILATVAALLTTSNVVAAETEDKIIKRGETNGPAHLRRIDHADSKADSIHEDRDGLFSLPEELEELVETHHHVREVFTRWCLEDKDPKEAEEQAKSKKEAQMAKLYKLYVTHPDNDRRKLEVKGLECDLLKKKDD
Pc2109T1C00002424g0000010.1	Pc2109RXLR071	"RxLR effector"	50				64	SP(Sec/SPI)	0.865466	25						ND	Cytoplasmic effector	138	MQLYRLVLVASTSVLLSGKTIVSAADSTQEIVSGIVTYVEPVAALNGGKRSLRARETTADKDDEERATATNAYRTLSGVFERVGWTTAADDMLTRAWRFEGKSTAAAAKELNLFTSPGKMNKRAMALYDKYVSMMSGL
Pc2109T1C00002424g0000060.1	Pc2109RXLR072	"RxLR effector"	50				64	SP(Sec/SPI)	0.931915	25	0.0046					GSR	Cytoplasmic effector	138	MQLYRLFLVASTSVLLSGETIVSAADSTQEIVSGIVTYVEPVAALNGGKRSLRARETTADKDDEERATATNAYRTFSSMFERVGWTTAADNMLTRAWKFEGKSTAAAAKELNLLTSPGKMDKRAMTLYNKYVSMTSGP
Pc2109T1C00002426g0000030.1	Pc2109RXLR073	"RxLR effector"	50				64	SP(Sec/SPI)	0.923894	25	0.034					GSR	Cytoplasmic effector	138	MQLYRLFLVASTSVLLSGETIVSAADSTQEIVSGIVAYVEPVAALNGGKRSLRARETTADKDDEERVTATNAYRTLSGVFERAGWTTAADDMLARAWRFEGKSTAAAAKELNLFTSPGKMDKRAMTLYNKYVSMKSGP
Pc2109T1C00002430g0000170.1	Pc2109RXLR074	"RxLR effector protein"	49				65	SP(Sec/SPI)	0.997583	24	0.044					ND	Cytoplasmic/apoplastic effector	151	MRNFLTLLLLVAAVVACNTGVYAAVKDQTDVNIATSVDSQVSTDTYGKRVLRTNRESYIIDEDNEERGIKDTANYVAALFSKNKRIQRMFAKGKSYEEIFAKGVHPSDVWFALKIPKLQRTLSLTELDNNSMYIAWRRYDAFWGMKNRIKS
Pc2109T1C00002462g0000220.1	Pc2109RXLR075	"Secreted RxLR effector peptide protein, putative"	54				68	SP(Sec/SPI)	0.988069	20						GSR	Cytoplasmic effector	145	MRSFVTLSVVVAIFASSEALSQGTISSQVKIAKLASTDVVSSIDAAQANGKSKRFLRASKTTDADDEEERTWARIYENDLTKEEAMVYLGDYLAQQRTVAYVAEQMKLNGLTTKKMMEHINWKAYREYQRMHFEAHTGFALPERV
Pc2109T1C00002464g0000220.1	Pc2109RXLR076	"Secreted RxLR effector peptide protein, putative"	50					SP(Sec/SPI)	0.996615	24						GSR	Cytoplasmic effector	154	MRVCITLLVAMTMLLADTETVSAATSSGPTKLAQVGSFKAFSNVQSNDARFLRKRDADKTNDLDTEVRGFTLNDIWKKVAPYLSSEQKAKKLLAKTEEQLINHGHGPDDLKNAVKVLEKKKRYTAEQLAILRSKADEWSKLWYRKAGNLDPLRG
Pc2109T1C00002466g0000100.1	Pc2109RXLR077	"RxLR effector protein Avh240"	38					SP(Sec/SPI)	0.986257	24	9.2e-26					GSR	Cytoplasmic effector	289	MRPYFVLLLALALIHACSIVVLADSGRALETANGEHGRYLRAAETEVDDLSDNDEDRLLGYNTLQLWRMRRAAGKLMNSQLTIQQEAALRKWLAAKQDGFLTKWLQSSSVYPDQVYSKLGLTKLGERAKSSPNYKLYKQYTDALLQRWTNFQASPETVYKSLRLDKLGTAAKQSPSYPIYEKFLKLTQAKTSQLTPTQRLQKWLESSGTYPDKLYKELGIAGLSSDSADYKLYQRYVDALFERWSSFLPSPETVYKSLRLDTLGANAAKSPSYPIYEKYLKRFLNQPAH
Pc2109T1C00002467g0000180.1	Pc2109RXLR078	"Secreted RxLR effector protein RXLR-C08"						SP(Sec/SPI)	0.999858	20						in-between	Apoplastic/cytoplasmic effector	124	MRVLGLTLLALGWLCAVNADLVSEYVHVPTSCETENCVAGGCLFENCASPLSCKGGLCYFRKCKTAVCEGGACVFDDTAEASCPGGGCSFVNVAKTLKDGYCEGGGCTLEGDSHPSSLSGSLAQ
Pc2109T1C00002467g0001170.1	Pc2109RXLR079	"RxLR effector protein PSR2"	42				54	SP(Sec/SPI)	0.993669	25	4.3e-16					GSR	Cytoplasmic effector	221	MRRHPLTLLATAALAALAAAEVQADAPSTQLWADSLGRSVSRLLRTHRDTAENEERGITASDATKNPSTESVAKRLDTELVEKWFQNGNTPSSVYGLLSLKQDGNKLFDSPFVASWLKFTDYFNANVKPGDATSAISILRTDFKDDVLAKMLVDANKNPSMKKTSFGLLEDLTAYWMTKTRDPVKVYHWLRLHESQEEDVVGLFNEYWRVYKEHVRQQVKG
Pc2109T1C00002467g0001310.1	Pc2109RXLR080	"RxLR effector protein PexRD25"	46				61	SP(Sec/SPI)	0.998632	21	0.00023					GSR	Cytoplasmic effector	214	MRLGYFVLLAAATFLASVDAATVETPDFPTVARSTVTGTENKFAQRFLRANKENDDVDGHEERRLHAIETVASVVKSQISNSQRLENLFTQLNLHNQKGYLFGVSEMTQWAKAANRLQQGDYEVIMLKTMLKHYDQVDLARYIQSAKVSPNIGGLATDLQSALFAEWRLAGKSKVDINTMLRQKRPAVYQDWETKRDNGLVKSYAKYLRENPLT
Pc2109T1C00002471g0000150.1	Pc2109RXLR081	"RxLR effector protein Avh5"	55	30				SP(Sec/SPI)	0.980092	24			TRUE			GSR	Cytoplasmic effector	147	MRLQYLLLMAVATLAATSCAVSAARVVIDSNLRTVASDERVQAIDTVKTEPRSRRFLRTTDTNNIQESQVYNPDKKPVFIEHKLKKTLTDPRKNQKLYERWYNSGFSVKQVDYGLSQNENRDLELTYKNLSLGYAKYFKSRRSQEGK
Pc2109T1C00002471g0000160.1	Pc2109RXLR082	"Secreted RxLR effector peptide protein"	55					SP(Sec/SPI)	0.995581	24	0.013		TRUE			GSR	Cytoplasmic effector	142	MRLHYTLLVVVATLVAASSAISADGVADDVKILAAASVNQAYSSGTIQADSANKRFLRTSDTTVTEDTKPVAPNRKFIEHKLQKALSNPKKTQRLYKTWYKKGYTAKQVASELDQDESRELENTYKVLYSGYAAYVKEQKSQ
Pc2109T1C00002471g0000180.1	Pc2109RXLR083	"Avh109"		31		51	99	SP(Sec/SPI)	0.990438	21						GSR		225	MRLQYVAVVAVAALVATSDGLQIAPNSATSYSLRASADVRYPPYVEGKGDRFLISEASKEATTTTQTGYEFSTLQEEDDMLREDDDEYVDESDSGSSSEERAKKRKWWQRKKKKNKATETPTPTPTPTPTPTPTPTPTPTPTPTPTPTPTPTPTPTPTPTPTPTPTPTPTPTPTPTPTPTPTPTPTPEGTSQAASPTPTPAPTPTTKAPTGLKKFVELFRRVFGD
Pc2109T1C00002471g0000200.1	Pc2109RXLR084	"Avr1b-1 Avirulence-like protein"						SP(Sec/SPI)	0.998356	23			TRUE			in-between		559	MRLYTVLLATAVALLATNTVAAEKCTIKTTAPDATTVTPVASTTSSYIDDASAEATFDNDASTAASAVDASQATTSNEDDEGSSADVASSVAGEADTVDTTETPTTTSTVASTAASAATSTASSGTSTSTTTAATSSSSSGFCSTPRVRITEVDVGKTVENNEDEAGLTVVAIASLPSGGSRIAFQSGDNVIVRELDSSDALVNSTAAVEVPLVDFADIHADDDGFVLLGTRDAEGGGTLNCGSPSNLCGTAPNPAVPCYDMYLVRYDGSTETWATKLTSSSSSLPPYSTSATGAEVYMIWWYAHHGRLAYDGSNWAAYFGCALSVSQDSCINIHQGDRMKVVDSSGAVTSDTDSFDWGCSHSGYERITYDNRTDDYAMICKTDSNNRIMPPSNWDVTI…
Pc2109T1C00002473g0000190.1	Pc2109RXLR085	"Small cysteine-rich secretory protein 137"					39	SP(Sec/SPI)	0.99727	19			TRUE			in-between	Cytoplasmic effector	142	MKTFAAVIALLLAASTSALDEAHVTISSHAKTVSQHHIEERAVDHKAALAKKQDMFYRMAYMKSTPWDAQPAERAAKCEDLCMLNDFWEFQQVRNCLNRPTSLCSIYKTGLASMNVVLTVAECTCGDNSTSSSASFDDSGSA
Pc2109T1C00002478g0000650.1	Pc2109RXLR086	"RxLR-like protein"						SP(Sec/SPI)	0.984861	36			TRUE			in-between		203	MTRPSALAVPPLLLLLTTSTLLLLLLLPPRHHAQAQVALPKVRQVSAGCLAEQVEACRMDCPVQYQDPRRYMCPCYSKLGQCLVRIGCSMKQRVDVAAFCSRRGYCKDGYCEFRAGDLTPRGDTRPEVFELTSVETPGTPCVDNCCPSWTNCTQNASMLTIRTPGRIYREEEVLLPPREGDPRLGVNQNYDRMPYSIPLANLP
Pc2109T1C00002497g0000240.1	Pc2109RXLR087	"Unknown protein"	30					SP(Sec/SPI)	0.949481	19						GSR	Cytoplasmic effector	220	MTTLVVAILVGLASATDASSVEVEPRSVVRNLRGGNFMAPTSPITATPRSPSHEHHHPSTSHPPTTASPRPADRHESIPGPDAKDDARDHMRTTAPPRSPHHSEQEHHHPSTSRPPSFDRQPARLGGGRELLAEGGEAAALNVIPAADTPKSPRHSQNPLTAHPPTSAPPMPRPVAREFVSGGGDHARKEPKPTKRPETSAPPSPHHPHTTQPPADRFNA
Pc2109T1C00002520g0000130.1	Pc2109RXLR088	"Avr1b-1 avirulence-like protein"	52					SP(Sec/SPI)	0.6363	22						GSR	Cytoplasmic effector	168	MRLSSTGLAVIVATYYASCVARSTAAPTSAIVSGELQNALHSPGEILHDDKRFLRAPIAAGHGDEDEDEEDRGLLSGFTPHLAAGAEKLKKSEVKKLIDGVVKNPELYDKLVMADATKLATTYATWKALGVKPKYLTQSMTDAGYGGSEYKRIADGYVDFLKSAIRLQ
Pc2109T1C00002524g0000010.1	Pc2109RXLR089	"Avh260"				51	71	SP(Sec/SPI)	0.994858	25			TRUE			ND	Cytoplasmic effector	89	MRLNFLLAVVVATFAATCITVTNAENVAQISGVTFPEAEPAQLIGGDNQIRRLKGDHHAKKEWWKKEDNNEERGIPGMSFPRKAEDKSG
Pc2109T1C00002530g0000320.1	Pc2109RXLR090	"Unknown protein"				42		SP(Sec/SPI)	0.995594	21				TRUE		in-between	Cytoplasmic effector	89	MRSYFIVLAAVAGLLTTSDAASATVGSKVSQAAGQDNAVGTRVLLADEATGSGTTAADAGEQNFGLSMLSKLKQIMDSEKAKKAASSRN
Pc2109T1C00002530g0000340.1	Pc2109RXLR091	"Unknown protein"				42		SP(Sec/SPI)	0.995594	21				TRUE		in-between	Cytoplasmic effector	89	MRSYFIVLAAVAGLLTTSDAASATVGSKVSQAAGQDNAVGTRVLLADEATGSGTTAADAGEQNFGLSMLSKLKQIMDSEKAKKAASSRN
Pc2109T1C00002530g0000350.1	Pc2109RXLR092	"Unknown protein"				42		SP(Sec/SPI)	0.995594	21				TRUE		in-between	Cytoplasmic effector	89	MRSYFIVLAAVAGLLTTSDAASATVGSKVSQAAGQDNAVGTRVLLADEATGSGTTAADAGEQNFGLSMLSKLKQIMDSEKAKKAASSRN
Pc2109T1C00002555g0000280.1	Pc2109RXLR093	"Unknown protein"				41	53	SP(Sec/SPI)	0.995935	19						GSR	Cytoplasmic effector	140	MRLLHLLLAVAISVTVVSDGITTAAAESLQDSDHSYQIVTRALAGDDTALEEEERKAGGGRGGGRGAGRGGGGRSISRGTSPLFYGPYTSIGLLFPNERSHSKTKKKCDNVTNWWKRLFDKSVEKCPKEGEKVNARLLRA
Pc2109T1C00002565g0000410.1	Pc2109RXLR094	"Fe2OG dioxygenase domain-containing protein"				42	108	SP(Sec/SPI)	0.781544	22						GDR		546	MGKRTRVGGLLLLLVSALALGYTFWEELQTARETLQLTYAHRSLSADRDAPLKSVTVFRNGYSTGGVQMELSAELLTARTAEGELAAYLSQFVAVEGLHESVEAEDGEERENEKEYTTPGAVADRVFNGQGELLQTYADILSGDRLYLVAPGLHFMWPFVELGHRVTVTSKASPTKEPVIIESISESPRTFRLHNFFSGEEADKLVQRMLEIDDPANKLQQSYVGPNDNKNKKQLSKHRTSENAFDTVSETAVNIRKRVFDVLSLGEYQDDMCDGLQLLRYQQKQAYIAHEDYFPLGPVLDDDFNFDPHKGGSNRYATVFLYLSDVARGGQTVFPLADMPKDLPAEYGHPSNAAQDYEATGAELFEPGSWEMDMVRKCSTKLASYPSKGGAVLFYSQKP…
Pc2109T1C00002574g0000060.1	Pc2109RXLR095	"Secreted RxLR effector peptide protein"	50			37		SP(Sec/SPI)	0.988964	21	0.0032		TRUE			GSR	Cytoplasmic effector	155	MRFCYLALAAGVTLLAGTSAASAESQLSQMTPELVTRALADAPISGAAKRSLRSYKTYEEENSLDSLDETEGRAGGAKILSVRAFQKLVKAKRYSLPLNIGELKAKQQERVVETWVKQNLNQKQVAKKLGMKGVNDKENHNFKFFEAIKSRFKEP
Pc2109T1C00002574g0000120.1	Pc2109RXLR096	"Avirulence protein 1b"	51					SP(Sec/SPI)	0.972995	25	0.00014					GSR	Cytoplasmic effector	136	MRFAYIVLVSAVALFAGGNRLAAAEINNNEISHLTSSEVARAVAAEQNDKRHLRSVNTDEKNEKTNNEEEKGLFEYMLDNAIAKKKYRRWYRAGLNPREVKSMMKKREAAGDYVDWDVVNGYSTYYRRRRNSLFNW
Pc2109T1C00002574g0000150.1	Pc2109RXLR097	"RxLR effector protein PexRD18"	45				52	SP(Sec/SPI)	0.996966	20	8.4e-13					in-between		234	MRFQFVVLWLAVVASHAEAAAIAHPDKSVVADQLLFAADKEFPERALRTDDEERGGVPGLSTLAGLLSKAGPSAENLANKIWLSARTNPKQVFNSLHLADAGVKLEDNPTVLQWLKYVEMYRAKKSGHGWHDSDVYFLLLQATNSEAEVAKLFQSLTENPKLATLGKSLQETQFASWIFKSTDPRSIPSVLGLRNADPIVVNYAIYFSALANKRAATEGQRVSPDELGALLAAH
Pc2109T1C00002574g0000210.1	Pc2109RXLR098	"RxLR effector protein PexRD18"	45				52	SP(Sec/SPI)	0.997448	20	1.1e-16					GSR	Cytoplasmic effector	235	MRFQFVVLWLAVVALHAEAAAIAHPDKSVVADQLLFATDKEFPKRALRISDEERGGVPGVSTLAGLLSKAGPSAENLANKVWLRDRTNPKQVFNSLHLANAGVKLEDNPTVLQWLKYVKMYRAKKWGHGWHDGEVYVFLLKTTDSEAEEAKLSQSLTENPKLATLGKNLQETQFGSWILKNKDPRSIPSMLGLRNADDPIVDNYAAYFIADMNKRAAKEGKRVSSDELGALLPTH
Pc2109T1C00002574g0000270.1	Pc2109RXLR099	"Avh59"					51	SP(Sec/SPI)	0.941399	23	3.1e-06					in-between	Cytoplasmic effector	133	MRFAHVISAAIAVFLATLRCHARCNTLREAQDFFPPPASRQRDVEKDASTEERSSVNVDLVIKDTTSKVASALNKATIQKLQFALWKAARKPPQQLFEELGLARLGQAAIGTKDWKTHEADYKFYGKGPETYP
Pc2109T1C00002577g0000050.1	Pc2109RXLR100	"RxLR effector protein Avh240"	38					SP(Sec/SPI)	0.986257	24	9.2e-26					GSR	Cytoplasmic effector	289	MRPYFVLLLALALIHACSIVVLADSGRALETANGEHGRYLRAAETEVDDLSDNDEDRLLGYNTLQLWRMRRAAGKLMNSQLTIQQEAALRKWLAAKQDGFLTKWLQSSSVYPDQVYSKLGLTKLGERAKSSPNYKLYKQYTDALLQRWTNFQASPETVYKSLRLDKLGTAAKQSPSYPIYEKFLKLTQAKTSQLTPTQRLQKWLESSGTYPDKLYKELGIAGLSSDSADYKLYQRYVDALFERWSSFLPSPETVYKSLRLDTLGANAAKSPSYPIYEKYLKRFLNQPAH
Pc2109T1C00002589g0000240.1	Pc2109RXLR101	"Unknown protein"				41	53	SP(Sec/SPI)	0.996089	19						in-between	Cytoplasmic effector	136	MRLLHLVLAIAISVAVVSDGITTAAAESLQDSDPSYQIVTRALVGDDTALEEEERKGGGGRGGGRGGGGRSTSRGTSPRVYGPYTSIGLMYPNELSHRKTKKKCNRFTNWWKRLFDKSVKKCPKKGEEEGTRRLRA
Pc2109T1C00002589g0000300.1	Pc2109RXLR102	"Unknown protein"				39		SP(Sec/SPI)	0.970551	21						GSR	Cytoplasmic effector	489	MRLSHVVLATSVALLSSSDAFVTANDAVATTANVADGARVLSVSETDDPSVATKATKGKKTVSTWDESASMDQQQQQVEIGSDSGSSDYVATKAPAPVAKKTKKPILDSGSIGDESGSSAEASGSSAEASESSGDDSDLDDLLSMSGSDFSDSGFDDLLSMSGSGYDDLTSSIGSGLDDLSGSGGFGDLFSMTSSEWDDLLKSLGGSDLDDSLSTSGSTDSLSESGSDAATKAPKKTKKKTPVASESGSDAATKAPKKTKKKTPVASESGSDAATKAPKKTKKKTPVASESGSDAATKAPKKTKKKTPVASGSSASTSESTSASESGSSTSTSESTSASESESSASTSESASGSSEFDLSELLKYFDSSTSESTSASESTSESTSASKSASVSTQGGND…
Pc2109T1C00002589g0000340.1	Pc2109RXLR103	"RxLR effector protein"				36	53	SP(Sec/SPI)	0.99373	24					TRUE	in-between	Cytoplasmic effector	186	MRLVQVVLLVFVVVLASSRGTAAANNDGIVSTTETRTLLSFEDVDSEKKSTNEERVSAGAKAAAEGGRTGAGDTVVSSNPNGGGTVTVTIYDNNGLWQRIKKWWAKFILQHDEERISAAATAAAEGGRAGAGGTVVSSDNNNGGGTVTVTIFNNNGLFQKIVRWWKKLWHQEVAESSRRLRQLTSE
Pc2109T1C00002589g0000350.1	Pc2109RXLR104	"RxLR effector protein"				44	61	SP(Sec/SPI)	0.994359	24						ND		139	MRLVQVLQVVLVAMLALFAGCDAAAVTTKEIAPSTATTFFTSVRELLALGDTSTGLTSSEEERVSNAATAAAEGGRAGAGATGTGIVSGTSAGGGGTITVTKYWNNGLLQKFERLLKKIFHRKTASKSSTRRLRQLTEK
Pc2109T1C00002611g0001510.1	Pc2109RXLR105	"Secreted RxLR effector protein PITG_22926"	51					SP(Sec/SPI)	0.984899	25	3.6e-06		TRUE			in-between	Cytoplasmic effector	300	MRLQQALLVVIAAVSVSTIPLSAAKETETSTLAFPASGRSTSTFFDATNGRSLRVGKVTDTGDESAEDRGLWSSIKVRWWLELEKSDDQVKKALKLDGLEGAALTSHKNYNTYMKFAKKAVGYRVNKWYRKEFTTFQVWEEQGLGHVTHASQLGTIWNTEKFKVYERYVNYFDTNVLRTMKAGYYPPKLMLSRGATEAEMAARTLIMVRAGRSADYAKLALGMTVSTYPRLVLMSGAKLKRNADSKFFKLFLEKKKPALLKERDTLNSAGKLSSDQERRKSEVAEELALVEQYVPPKPVQ
Pc2109T1C00002611g0001520.1	Pc2109RXLR106	"SCP domain-containing protein"		48				SP(Sec/SPI)	0.927603	26						in-between	Cytoplasmic effector	161	MESFVRRSTVLLLLLVVTLLGCSFSATTTVKKTAIGSAVAEEVANHASALRKAAIGSAVAEELANTTATRHLQTYSSTGFQTLMLNAVNKQRTANGLSKLCMNKKLQTAAQGHSADMAAKNYMSHTGSDGSTMSQRITRPRGTSGVPVPRTSRPARQRSTP
Pc2109T1C00002611g0002470.1	Pc2109RXLR107	"Suppressor of necrosis 1"		45		30		SP(Sec/SPI)	0.953203	24			TRUE			GSR	Cytoplasmic effector	183	MKLSYVIAFAAVVVASTTVPASAATGLATRNLAEELQVGRQLGAGGLRGASQQGDHTQNTPAPGNTSQDDGKQQSQDDGKQRSQDDGKQQSQDDGKQQDKKAEKEKKQQEKKEKQEKKDQEKKEKQEKKKSDNKDSGKQSEQQGEQSEKQGDKSEKQGDKSEKQGEQSEKQGSTEHPQNQSRK
Pc2109T1C00002611g0002530.1	Pc2109RXLR108	"Avh457"	45			60		SP(Sec/SPI)	0.992354	22						GSR	Cytoplasmic effector	180	MRVHFVVLAAVATFLASSTAADSNPSNLAKNNAAETPLSTRNGQRVLRSYEGKDEVDEDRALDDIVKVLKQTRTGTRWRKYLDAKKIERINNNKAKKLADQAKKLKQAAKKDEKLFNRINALYKKKVSYEDLYMKEKIDNFDVFRALKVSEKATNSEEGLWWAGYFDYWVKMKELGVKGG
Pc2109T1C00002612g0000060.1	Pc2109RXLR109	"Avh457"	45			60		SP(Sec/SPI)	0.992197	22						in-between	Cytoplasmic effector	180	MRVHFVVLAAVATFLASSTAADSNPSNLAKNNAAETPLSTRNGQRVLRSYEGKDEMDEDRALDDIVKVLEQTRTGTRWRKYLDAKKIERINNNKAKKLADQAKKLEQAAKKDEKLFKRINVLYEKKVSYEDLYKTEKIDNFDVFRAMKVSEKAKNSEEGLWWAGYFDYWVKMKELGVKGG
Pc2109T1C00002615g0000020.1	Pc2109RXLR110	"Secreted RxLR effector peptide protein"	40				57	SP(Sec/SPI)	0.991859	23	0.07					GSR	Cytoplasmic effector	204	MRLSYLLVVAVASYFAIGEVSAFEAPAKLSIQNNERGEARFLRTNKKTDLSTTNDGEERVTMNFAGHFRNSDETKDFLKFWLRNGESEASVTAKLGLSSLPLATRKQHENWKALVRYKKILSRNKRFKIGSEHFNKKDTVSLVWQWALGNWSEKEVMEMLRLSNLAGNKLKAHKNYWAFEEFLVAEKTVADMRAKNAAATVKTG
Pc2109T1C00002617g0000140.1	Pc2109RXLR111	"Secreted RxLR effector peptide protein"	40				57	SP(Sec/SPI)	0.991859	23	0.07					GSR	Cytoplasmic effector	204	MRLSYLLVVAVASYFAIGEVSAFEAPAKLSIQNNERGEARFLRTNKKTDLSTTNDGEERVTMNFAGHFRNSDETKDFLKFWLRNGESEASVTAKLGLSSLPLATRKQHENWKALVRYKKILSRNKRFKIGSEHFNKKDTVSLVWQWALGNWSEKEVMEMLRLSNLAGNKLKAHKNYWAFEEFLVAEKTVADMRAKNAAATVKTG
Pc2109T1C00002633g0000600.1	Pc2109RXLR112	"RxLR effector"		35		38		SP(Sec/SPI)	0.987169	21			TRUE			GSR	Cytoplasmic effector	209	MQLLRQLVLLAATALAAVAADVPSAAEQQPSPPRAHLRGLLGQLVSNEATAPPARELAAAWEDGKVGESRKLQPIADKFVGGEAVVVFNDRRLSPEAQMESAVVAFDVRTRPNCVVSVCGELTKWYLGSKEQCFDLRVAPKSADDKENGLIRGVSAAYSGIRPVATKLYLKFDETNIIDGDKCEYEIISGSKTVRQEEVASGSSQQATA
Pc2109T1C00002652g0000140.1	Pc2109RXLR113	"RxLR-like protein"						SP(Sec/SPI)	0.853782	30			TRUE			in-between		312	MRTIKSPHRFLTLAFFALLMIATIATTSATKSDILHGEQPDQAHRRLATSLADAPSLRLQFTLKRDSMKIYGQSQFYVFANPVVSSDNTSVLYNGYAAFMDGTTDYTFMLVNGIAYFVNSTVGGTSSQSAQCLSSSLLPPINSIVSALNAATAISGASAGNNTITCSSGDLFQATLGDATFVICSAGSAGFTIYGSDLDISVEYLDSPVTITAPTLSDSAALSCETVATATTVTSTTLALLTGQSVSSSRSRKLKAEATTTLASSSCSCQSTPRPCIFFHGLGSDTEQTTLQTTSSYFGDLSKTSPRPSYRD
Pc2109T1C00002676g0000100.1	Pc2109RXLR114	"RxLR effector protein"						SP(Sec/SPI)	0.99413	25						GSR	Cytoplasmic effector	166	MRFSLFVALVVATFAVSCFDLVSAKEAVVIKPLAEVNWQNAFTKVKAVNAFEKAGKVRGEAKAAAAAAKLNAQKNWATVLTKLKAGGQFKPLDPSKKEWQTAFAKVKQAGLLKGATQSQVMKVTEDAAQALTKNPSKWRYVMKALKITFGAAVAALAIVGLKSMLS
Pc2109T1C00002676g0000130.1	Pc2109RXLR115	"RxLR effector protein"						SP(Sec/SPI)	0.974996	21						in-between	Cytoplasmic effector	169	MRFSLFVALVVATLRFAVSCFDIVSAKEAVVIKPLAEVNWQNAFTKVKAVNAFEKAGKVRGEAKAAAAAAAKLNAQKNWATVVTKLKAGEHFKSLNPSKKEWQTAFAKVKQAGLLKGATQSQVMKVTEDAAQALTKNPSKWRYVKKALEITLGAVLAALIIVGLKSMFS
Pc2109T1C00002676g0000520.1	Pc2109RXLR116	"RxLR effector protein Avh23"	54				67	SP(Sec/SPI)	0.991883	20			TRUE			GSR	Cytoplasmic effector	121	MRLVYFLAVIVAVTLHASGATLSTTKDSNHGVIANVASADIVHARDTTQERGGRMLRDATAKNTVEEERALIDMLKYIRTSIGKRLPWTNSHKIYKRFKDAEKARKRLARQQSNMRYAMER
Pc2109T1C00002676g0000660.1	Pc2109RXLR117	"RxLR effector protein Avh23"	54				67	SP(Sec/SPI)	0.989479	20			TRUE			GSR	Cytoplasmic effector	121	MRLVYFLAVIVAATLHASGATLATTKDSNHGVIANVASADIVHALDTTQERGGRMLRDATAKNEVEEERALFDILKYLKTSVGKRLPWTHSHKIYKRFKDAEKARKQLARQQSNMRYAMGQ
Pc2109T1C00002678g0000200.1	Pc2109RXLR118	"RXLR_WY domain-containing protein"	51				65	SP(Sec/SPI)	0.997464	21	3.9e-05					in-between	Cytoplasmic effector	208	MPTGIHLLLALVALLIGADAANGDSQADQAVLATTSGQALVIEEGEGVAKRMLRSFTPEDESDTEERWGWLRPKDSAEVFEKLGLASVLNSESAGVKWLRSVQKYRKAKGSILHFPNEQVYSTLRQNRHSEGDIAVFFESLAQDSEVGGLAGELQDFQFQRWLHHRLTAAQVKRMLSSAPDAVRSQIVEKYSLLSVGDAMRHVNNPRW
Pc2109T1C00002683g0000040.1	Pc2109RXLR119	"RxLR effector protein"	50				60	SP(Sec/SPI)	0.950596	20						GSR	Cytoplasmic effector	119	MRLTYVIAVVIAATLHASATALLSAKGSKTAIENGASPAIVTATHAEGGRLLRRVDIDDEERGLGVGLGDVLKNLNPVRAVKKSAQKSKEQAEKVKAILKDAGDFQKIIDDAKRAIGGH
Pc2109T1C00002685g0000030.1	Pc2109RXLR120	"SCP domain-containing protein"				32		SP(Sec/SPI)	0.995281	21						in-between	Cytoplasmic/apoplastic effector	168	MNIKGLFAIALVTLLGITDAEISVHEANVVTRELQVTDFSTKLAHAINTKRAAKGLKAVCINKKLMTAAQVQADYIAKTNKVTTTGPDNSTPTTRYTAQHIATSKSAELVAAGQTTVDAVVDTWIKSAGAYLYSDLKFIGPGYRYDSTKQYKHYWVLDMANADGEVCL
Pc2109T1C00002685g0000040.1	Pc2109RXLR121	"SCP domain-containing protein"				32		SP(Sec/SPI)	0.989402	21						GDR	Cytoplasmic effector	168	MNIKGLFATALVTLLGITDAEISVHEANVVTRELQVTDFSTKLAHAINTKRAAKGLKAVCINKKLMTAAQVQADYIAKTNKVSTTGPDNSTPTTRYAAQHIATSKSAELVAAGQSTVDAVVDTWIKSAGAYLYSDLKFIGPGYRYDSTKQYKHFWVLDMANADGEVCL
Pc2109T1C00002685g0000070.1	Pc2109RXLR122	"SCP domain-containing protein"		44				SP(Sec/SPI)	0.997049	21			TRUE			in-between	Cytoplasmic effector	164	MNIKGLFAFAVVALAGMANAEADDHVARELQVADFSTKLLNAVNALRSKKGLAAVCINTKLAAAAQDLADDNAKNNKVSTKGSDGSTPTTRYGDEGIKTTQSAEVVAAGQSSVDAVMATWTKSSSAYLYSNFKFIGPGYAYDSSKQYKHYWVMDFANADGESCA
Pc2109T1C00002685g0000080.1	Pc2109RXLR123	"SCP domain-containing protein"				32		SP(Sec/SPI)	0.996716	21						GSR	Cytoplasmic effector	168	MNTKGLFAIALVTLLGITNAETAEHEADAVTRELQVTDFSTKLAHAINTKRAAKGLKAVCINKKLMTAAQVQADYIAKTNKVSTTGPDNSTPTTRYAAQHIATSKSAELVAAGQTTVDAVVDTWIKSAGAYLYSDLKFIGPGYRYDSTKQYKHFWVLDMANADGEVCL
Pc2109T1C00002685g0000330.1	Pc2109RXLR124	"Unknown protein"				34		SP(Sec/SPI)	0.981584	21						in-between	Cytoplasmic effector	149	MHVKVLAVLSLCVAASILHATDARATPAGLSPRRYLGSKDGQEDYGHHHPRHHDHDHDRDHDRDDRKKHRHGKQRSRYYRRRLADAKISESSDYGKDDYGKDKDRKDDDYGHDEDDKDREYRKDDRRKDDFEHKRFRNYNDFWHLSLAC
Pc2109T1C00002685g0000350.1	Pc2109RXLR125	"Unknown protein"				34		SP(Sec/SPI)	0.983822	21						GSR	Cytoplasmic/apoplastic effector	287	MHAKVLAVLSLCVAASILHATDARATPAGLSPRRYLGSKDGQEDYGHHHPRHHDHDHDRDHDRDDRKKHRHGKQRSRYYRRRLADVKISESSDYGKDDYGKDKDRKDDDYGHDEDDKDRDYRKDDRRKDDFEHKRFRSYNDYGNDDYGYGDFDDCDLKSYGYKSYGGDRDDYGKDYYGKRDYGYGYYPDSSSYYGGDYNYGNYGYNFGYPGSFGYSGYGYGYPGFGFGLESASTDGADAGQKESATVPTTTTTGSAGVAPKTEEKGSNAPSKDAAAKSGAADKAKGK
Pc2109T1C00002685g0000390.1	Pc2109RXLR126	"Unknown protein"				34		SP(Sec/SPI)	0.981584	21						in-between	Cytoplasmic/apoplastic effector	319	MHVKVLAVLSLCVAASILHATDARATPAGLSPRRYLGSKDGQEDYGHHHPRHHDHDHDRDHDRDDRKKHRHRHRKQRSRYYRRRLADAKISESSDYGKDDYGKDKDRKDDDYGHDEDDKDRDYRKDDRRKDDFEHKRFRSYNDYGNDDYGYGDFDDCDLKSYGYKSYGGDRDDYGKDYYGKSYYGKDPYGKDGYGFDYGYGCDYYPAYSYGGDYGYGYYPDSSSYYGGDYNYGNYGYNFGYPGSFGYSGYGYGYPGFGFGLESASTDGADAGQKESATVPTTTTTGSAGVAPKTEEKGSNAPSKDAAAKSGAADKAKGK
Pc2109T1C00002685g0000400.1	Pc2109RXLR127	"Unknown protein"				34		SP(Sec/SPI)	0.983822	21						in-between	Cytoplasmic/apoplastic effector	282	MHAKVLAVLSLCVAASILHATDARATPAGLSPRRYLGSKDGQEDYGHHHPRHHDHDHDRDHDRDDRKKHRHRKQRSRYYRRRLADAKISESSDYGKDDYGKDKDRKDDDYGHDEDDKDRDYRKDDRRKDDFEHKRFRSYNDYGNDDYGYDPYGKDGYGFDYGYGCDYYPAYSYGGDYGYGYYPDSSSYYGGDYNYGNYGYNFGYPGSFGYSGYGYGYPGFGFGLESASTDGADAGQKESATVPTTTTTGSAGVAPKTEEKGSNAPSKDAAAKSGAADKAKGK
Pc2109T1C00002685g0000680.1	Pc2109RXLR128	"RxLR effector"	57			46	76	SP(Sec/SPI)	0.993855	20						GSR	Cytoplasmic effector	156	MRLSFLVVITALLASSGFAASATSDVHPTKIKASKPALANIEPSVRSLSARDNNGQRSLRVRVSDAEALEDPEDSEERVGGTGIAMRAHGLSDTDAKMVRQIAKGRSPSHTLDKFKVPYEVRNGERVYSKYNELYAKYVDWLKRYNDHPLTFPKRG
Pc2109T1C00002686g0000010.1	Pc2109RXLR129	"Avh196"		47		46	62	SP(Sec/SPI)	0.987743	21						ND	Cytoplasmic effector	104	MRFYLALLLAVVALFSVVSGSATNLHASQILIQSTEADELETTQGRLLLRTAAKTDETAENEERGIMDGVKKLSISTVKLPKTAVHWLYVNVKSGVLDIEKNGE
Pc2109T1C00002689g0000320.2	Pc2109RXLR130	"Secreted RxLR effector peptide protein"			49		69	SP(Sec/SPI)	0.993089	26						in-between	Cytoplasmic effector	181	MRLGFSRFLVLVATCVTVLHASSDAAPTTSAETKGPHSNPVQNDSGGRQFLRVHTSIASKTSGDNQDDEERTFSLKKLVGVEKRPNDFAKAVLKKMTKDEEYKLEMFAKWQQHELTIGEISKKLNVPKSKRYLPLLLEYVNHAYATKASEVARNQRVHFGGIDVRPFDSDKMVEWLRHFGR
Pc2109T1C00002689g0000440.1	Pc2109RXLR131	"Avirulence protein 1b"	51					SP(Sec/SPI)	0.993796	21	0.0041					GSR	Cytoplasmic effector	125	MRFAYIVLVSAVALLTGSNGLTATEINSNEIYQLTSSNAARAVTAEENGKRYLRSDKINEKNENTNNDDEEEKGLFDLIRAFNRNSVARRMYRRWYRAGMNPTDVDSMMKRREAAGEYVDWTVVN
Pc2109T1C00002689g0000890.1	Pc2109RXLR132	"Calmodulin"	42	30				SP(Sec/SPI)	0.9705	25						in-between	Cytoplasmic effector	131	MRFGYVLLVVAATVFAFSCDVTSAATESSHTLRSADDVPSSRLLRTTEAENPAQRRQVKKLPLPYIQELVNDDKKLVAALTSWQEGKVTVKGLAKSLDLSTNRFKWFRNIRNRGKVDQATVLEKFRAHMGQ
Pc2109T1C00002705g0002420.1	Pc2109RXLR133	"Unknown protein"					73	SP(Sec/SPI)	0.96187	24		TRUE	TRUE			in-between	Cytoplasmic effector	381	MRGRSVFAGAALAVALGSTLCAGAPKVDIRIIPRSRPEPEVPPVLLPIPSRDPLPAFEGPFVKELESLSCVREEREMQKGKAYTLDLCHLANVTIVAKIEEKVEEKVEVEMDMTEGTSEAPNAAESGEEQESEEEESEIPTILGIFRGWHIDPITLNYKYMIYDDGDECTDNDHYSMVVELVPSSNPESDTKLFGLKKTGMCTFKASLLTFVPEEDRVAAQGIHTPGVVDISDAESSLPVICGKMKCRYGDILKRVRGLSDQIRGVQATLTEGASNESTLFTNITLEASKNTLESATQILEKSLELFHDIEDLQRSLSNDFLGREDVAKKEIAAQEAEDKVREEEKKKEAKKKEDEKAKAEAIAAAAGNTAGEQDQTTAES
Pc2109T1C00002710g0000040.1	Pc2109RXLR134	"Secreted RxLR effector peptide protein"	37				57	SP(Sec/SPI)	0.986695	21	0.00028					GSR	Cytoplasmic effector	159	MRAFLLLVAIATLLVVVTVADQPELVSRNAVSNHDQRFLRSHNTNSVKGDGDSTGSEERGAEDAVKALAKQLRVKLVPKLKALADKELKAELLYLSGASHAQLYKNKVDPSVIYKRLHIHKLVESLSKADLEVNPVYKKWAGYFNYWVNRNTGKIAGRK
Pc2109T1C00002710g0000320.1	Pc2109RXLR135	"Unknown protein"		35		60		SP(Sec/SPI)	0.995741	20						GDR	Cytoplasmic effector	134	MKIVASLVVLVAVVSLVNGLTTEGGHPTGAITDLSNLRSEYDGSSSESGSDDTNRGHTRRDLAEGTEYDESSSESGSDDTNRGHTRRDLAEGTEYNGSSSESGSDDTNRGHTRRGLAEGTEYDGSSSESGSEFG
Pc2109T1C00002729g0000520.1	Pc2109RXLR136	"Secreted RxLR effector protein 21"						SP(Sec/SPI)	0.523844	50						in-between	Cytoplasmic effector	116	MRRRRSQTSNGHSPSRTQAKKEPRQTKMKLPTLFLLALVSLSQLGGGAANEATDIMRRQLRVGKAVASLFENQHQTARDLQERIMQDEDNDDEVQAEPTKFRMRRLRSPNYVEIIE
Pc2109T1C00002731g0000510.1	Pc2109RXLR137	"Avr1b-1 avirulence-like protein"	44				56	SP(Sec/SPI)	0.994064	24						GSR	Cytoplasmic effector	137	MRPSLILIAVVATLVATCSGVSASEPSPLSRMDAVDITPVKTSRFLRKVKVQEESEERLTLEKIDDILARLGVPDANMLATLNKFDDEILRKINNINGAEARIQRWKEAEWNPTYVATMLRRDYPTLSPNGRLPIVA
Pc2109T1C00002733g0000020.1	Pc2109RXLR138	"Avirulence protein 1b"	51					SP(Sec/SPI)	0.933398	18			TRUE			in-between	Cytoplasmic effector	131	MRLTYFVAVVIGATLHANDSAFASTKDRNQAATDNVVLLDIAHSLEENGGRMLRKSGEKRSGRRHRGRSGNLLGAIQKWLKHKGEYLKLTSKKYNSGTFENMLHREYKARMRDVELEKKLADSLRAEAILN
Pc2109T1C00002738g0000670.1	Pc2109RXLR139	"RxLR effector"	46	35			64	SP(Sec/SPI)	0.999097	21						in-between	Cytoplasmic effector	155	MRLCLVLLAVTATLLSSCDAAPSSTNLLQTKTQTEKLRTGSDRDSRLLRTQETSTANTNGADDEERAWGLKTLLSLVKTPKPNDFAKVDLDRMLVDGVFKLEMFERWNKYSTEKILATLDLSKRKNIPYGSILQEFLNTYRLRQGAANLRRGNQA
Pc2109T1C00002747g0000050.1	Pc2109RXLR140	"RxLR effector protein SFI4"	49					SP(Sec/SPI)	0.998785	20			TRUE			in-between	Cytoplasmic effector	337	MRLLFLCALLLVALLLCAAQNDGDSAAKTPEPTSSTSARDNDPTIQQVRGLRNAGMKLNDAKDFKGAIDKLRGAITLLHERVFGEGRHAVTDPADISQDAALYAQILNDYGAVLIRAKQYDEAIEVLEDSVAMVERIYGDSHPSLGLSLRSLADAYMAKEKYQKAISKYKTLRTHVKKGLGVTHEAYIEASLRIAEGYKKLGKKKKNLKVLKDAVKAQGGEINGLTTGIAELYMELSTAHVAVNEIDEALRAAEMASAIFLQRDGEDTLTYAFSLNALAGVKMRQKKVDDAIGLLEHAHKIAVKIYGDNDPITQASAKTLREVKEYKLDLQAQKDEL
Pc2109T1C00002761g0000470.1	Pc2109RXLR141	"RxLR-like protein"						SP(Sec/SPI)	0.997039	27		TRUE	TRUE			GDR		470	MGLPKHRGVLLLGIALLLGASPSAQGSLLEAAVTYDAENSCTELSTAPVLVTAVPSDACVENTTCAETPAGSSLFPATVCSISDGTSNSEFIKTTLPYLFGASPYVVVEAYQAGQSCDPTKLTKSTAYYANAKCHKTDLTTSYRATRKAEGSVTVQLYADAVCGTAETLLAVSAAQATNNACDGTMNGIPDVKVYGSGATPVYLTSTISYDSADGCNNSGWPSLVTTAVTTVDTCAESTACAGSSAPFTGISCSTTLTKPGGRELMRKRTHCVRSPPQLPHQFQAEVQVLSHLTDPRQDYPPSMGRMKVQYDFDQQLARAEMLEGYNAGKTFVRRYDQKQEFMVKSGEFRKCERAYLGDAMPTPEIPFTQEFVAMESVRGKVCEHWVHAHEDARVHVYS…
Pc2109T1C00002763g0000240.1	Pc2109RXLR142	"Suppressor of necrosis 1"		45		30		SP(Sec/SPI)	0.968488	24			TRUE			GSR	Cytoplasmic/apoplastic effector	280	MKLSYVIAFAAVVVASITVPASATTGLTTRNLAEELQVGRQLGAGGLRGASQQGDETQNTPTPGNTSQDDGKQQSQDDGKQQSQDDGKQQDKKDDKEKKDDGDKKKDKKDDGDKKKDQEAEKEKKQQEKEKKQQEKEKKQQEKEKKQQEKQKKQQEKEKKQQEKEKKQQEKKEKQEKKDQEKKEKQEKKKSDNKDSGKQSEQQGDKSEKQGDKPEKQGDKSEKQGDKPEKQGDKSEKQGSTQGDKSEKQGSTQGDKSEKQGEQSEKQGSTEPPQQKVGLQ
Pc2109T1C00002763g0000250.1	Pc2109RXLR143	"Suppressor of necrosis 1"		46		30		SP(Sec/SPI)	0.971652	24			TRUE			GSR	Cytoplasmic effector	233	MKLSYVIAFAAVVVASITVPASATTGLTTRNLAEELQVGRQLGAGGGLRGASQQGDHTQNTPTPGNTSQDDGKQHDKKDDKEKKDDGDKKKDDGDKKKDKKDDGDKKKDQEAEKEKKQQEKEKKQQEKEKKQQEKKEKQEKKDQEKKEKQEKKKSDNKDSGKQSEQQGDKSEKQGDKPEKQGDKSEKQGDKPEKQGDKSEKQGSTQGDKSEKQGDKSEKQGSTEPPQQKVGLQ
Pc2109T1C00002763g0000310.1	Pc2109RXLR144	"Suppressor of necrosis 1"	46			40		SP(Sec/SPI)	0.981257	24				TRUE		in-between	Cytoplasmic effector	103	MKLSYAIAFAVVVFASISAPTNAAAGLTSDHFAEEQQVDRGLGVARSLRGQSFEAQGNNGKKDDKKKKVDKKKKVEKKNEKKKDNKKKDKKKDEKKKKGGKKL
Pc2109T1C00002763g0000320.1	Pc2109RXLR145	"Suppressor of necrosis 1"	46			40		SP(Sec/SPI)	0.981257	24				TRUE		GDR	Cytoplasmic effector	103	MKLSYAIAFAVVVFASISAPTNAAAGLTSDHFAEEQQVDRGLGVARSLRGQSFEAQGNNGKKDDKKKKVDKKKKVEKKNEKKKDNKKKDKKKDEKKKKGGKKL
Pc2109T1C00002765g0000050.1	Pc2109RXLR146	"Suppressor of necrosis 1"	46	43			106	SP(Sec/SPI)	0.984536	24			TRUE			in-between	Cytoplasmic effector	161	MKLSYLIAFAAVVVASTAVPASASTGLTTNNLAEDFQVAPELAALRSLRGANQDSSKGDDKKPKGEHGDKKKGGDKKKDGDKKKDGDKKKKEKKEKKEKKEKRKEEEREKKHGKKDGDKKHGKKDGDKKHGKKDGEKKHGDKKHEQKDGKKDHKKTDGSKK
Pc2109T1C00002766g0000130.1	Pc2109RXLR147	"Suppressor of necrosis 1"	46	43				SP(Sec/SPI)	0.984536	24			TRUE			in-between	Cytoplasmic effector	141	MKLSYLIAFAAVVVASTAVPASASTGLTTNNLAEDFQVAPELAALRSLRGANQDSSKGDDKKPKGEHGDKKKGGDKKKDGDKKKDGDKKKKEKKEKKEKKEKRRRGRRRERRSTARRTHGDKKHEQKDGKKDHKKTDGSKK
Pc2109T1C00002772g0000120.1	Pc2109RXLR148	"Secreted RxLR effector peptide protein, putative"	45				68	SP(Sec/SPI)	0.989225	24						GSR	Cytoplasmic effector	277	MRLSYLLLAAALTLTASYDPVSAAVSTTDSVESIESVQIERSGKRFLRATKTNQQVDDDTEDLKSAEEERIKPIGLTIKIPEWKLPPGFYTHPLLRPLDDVLASVKSPTVLNKMGQNIQAKMDENSIAKSFVNQFIDEQWSTQLLKENLGIKKLTSRSSEQYQALALLLQVRSYNNVLAKTGWKTNPLVWRRSVKTAVGSLNKEGKLKFGEALRTKLENNPIAKAFAEQNKNQEWTMPLLVKKLGITTETPRYADEYAALWLLRDVQSWNKVGSFKI
Pc2109T1C00002779g0000430.1	Pc2109RXLR149	"PHD-type domain-containing protein"	30					SP(Sec/SPI)	0.98934	22			TRUE			in-between		322	MKSTASVAVFLVLSILAVTDGEISNVPVLRGLRQNADTPATEDDEDFHHQHHHVKNHHVKKVKKIAIPVPVEVPQYIPVPVSVPSTVVASTNTAVVAPGAPGAPGAPGAPGAPGAPGAPGAPAAPGTPGAPGSPATPAPTTTRGRPAATPAATVPRRARATPAPTSFAGATAPAAQQPGAFLPPAGAAGNTNSALGAGLGATGAAGGTFGGSPMGGFGAGGPMNGFGAGNSMGGLGGGMFGGAGAGMNGGGINGNGMGGVGMQGGNAFGGIGGQGAMGNFGPVGGNGFAGAAGGQGAAGFGGAGAMGAGNGFGGGFNRQRRR
Pc2109T1C00002780g0000050.1	Pc2109RXLR150	"PHD-type domain-containing protein"	30					SP(Sec/SPI)	0.991922	22			TRUE			in-between		328	MKSTASIAVFLVLSFLAVTDGEISNVPVLRGLRQNADTPATEDDEDFHHQHHHVKNHHMKKVKKIAIPVPVEVPQYIPVPVSVPSTVVASTNTAVVAPGAPGAPGAPGAPGAPGAPGAPGAPGAPAAPGTPGAPGSPATPAPTTTRGRPAATPVATVPRRARATPAPTSFAGATAPAAQQPGAFLPPAGAAGNTNNALGAGLGATGAAGGAFGGSPMGGFGAGGPMNGFGAGNPMGGLGGGMFGGAGAGMNGGGINGNGMGGVGMQGGNAFGGIGGIGGQGAMGNFGPVGGNGFAGAAGGQGAAGFGGAGAMGAGNGFGGGFNRQRRR
Pc2109T1C00002783g0000100.1	Pc2109RXLR151	"Avr1b-1 Avirulence-like protein"	46				57	SP(Sec/SPI)	0.99377	21						GSR	Cytoplasmic effector	170	MRLQFVLLVAAAAFVGGSHASLTTNGIATSQLAALDSLSDPVHQGRFLRINADKDEEERGINPEVESWFAKILAKGKGWVPNLEELPTHLKIEELKSLESKLAGASKKQLRDIEELGYTPEKLYQKLDIGEKINTKTRAELDDDIDFKLYVAFKEYWANRSWLRVWLHGK
Pc2109T1C00002783g0000130.1	Pc2109RXLR152	"Avr1b-1 Avirulence-like protein"	46				57	SP(Sec/SPI)	0.987429	21						GSR	Cytoplasmic effector	162	MRLQFVLLVAAAAFGGGSHAALTTNGIATSQLAALDSLSDPVHQGRFLRINADKNEEERGINPEVESWFAKILAKGKGWVPNLEELPTHLKIEELNSLESKLAGVSEKHLRDLEEQGYTPEKLYHKLDIGEKINTKTRAELDDDIDFKLYVAFKVYWANRTG
Pc2109T1C00002786g0000050.1	Pc2109RXLR153	"Unknown protein"	46				57	SP(Sec/SPI)	0.993825	21						ND	Cytoplasmic effector	170	MRLQFVLLVAAAAFVGGSHAALTTNGIATSQLAALDSLSDPVHQGRFLRINADKDEEERGINPEVESWFANILAKGKGWVPNLEELPTHLKIEELNSLESKLAGASKTQLKSLESLGYKPEKLYQKLDIGEKINTKTLAELDDDIDFKLYVAFKEYWANRSWLRVWLHSK
Pc2109T1C00002787g0000010.1	Pc2109RXLR154	"Avr1b-1 Avirulence-like protein"	46				57	SP(Sec/SPI)	0.993825	21						ND	Cytoplasmic effector	170	MRLQFVLLVAAAAFVGGSHAALTTNGIATSQLAALDSLSDPVHQGRFLRINADKDEEERGINPEVESWFANILAKGKGWVPNLEELPTHLKIEELNSLESKLAGASKTQLKSLESLGYKPEKLYQKLDIGEKINTKTRAELDDDIDFKLYVAFKEYWANRSWLRVWLHGK
Pc2109T1C00002787g0000020.1	Pc2109RXLR155	"PlsC domain-containing protein"	50			40	59	SP(Sec/SPI)	0.991999	21	1e-09					ND	Cytoplasmic effector	213	MRVYYVALLASAVMLTSTAAESATIDSKISMMNEFSASTRSLHYDALVTRHLRTGDEDEERVINIPVLEQALANSKKLKELKQSGKTADEAFSFLKLKQVEGSLLSNNDFKLWKRYVAKLNSKDPRGAMISTLRAQFDDKKLSIMLQEAKESEYELKDVVTTVFKLDGPKWREVERQDPRWDVYSNYITYVRNNYDESFGGEFAKPIKSAKLE
Pc2109T1C00002789g0000560.1	Pc2109RXLR156	"Elongation of very long chain fatty acids protein 2"		49		52	68	SP(Sec/SPI)	0.988172	22						in-between	Cytoplasmic effector	188	MRSTTILLIAVAVLFLGVTNALATVKNANPATMLEAHSPEVNNAFNGKTSLRSLKEVATAEFQGKEDEERAISFSFLERLNKYIPGTKAFTQASAARKAIAQAKKLEKAARKEELAKLFKLDGIQDHQLTSKFETWNNAEISSADVTEGVFKTMKTSKTMKISKAEAVTIGNKYQAWINTMHRKALLP
Pc2109T1C00002795g0000430.1	Pc2109RXLR157	"Alpha,alpha-trehalose-phosphate synthase (UDP-forming)"				55		SP(Sec/SPI)	0.994481	24						in-between	Cytoplasmic effector	81	MCPLRYILLLLSLLVAMIGLSQAMTDQEVSALTEDGEDEKSGGKAKKQQTQSTFRTLVDMLNGKYLYDAWKVSRGAAIKAE
Pc2109T1C00002818g0000250.1	Pc2109RXLR158	"RxLR effector protein Avr4"	46				58	SP(Sec/SPI)	0.973835	22	2.6e-13					in-between	Cytoplasmic effector	283	MRLGYLLLTAAVAPLLINGAASEGTTPEQAESFSTNSVQNNKHGARLLRREEVDADDEERVTVVLDGLIKTKAESKALISSWVDRGFSVEDVAARLRVNTALSPEQAVHQWNWAAFKRFERLKGVQKTGLMQWYAYFGSGGQTKEKTQEILDGALAAGASVDDVATLLHVKGLSQTDLLVHPNYRAFKRYEKMHVQYQEMLKPIQFSYFGSGYHTKEKTKEIFDKWAMQGTPVKDVKKTLGLKGLSGEELTGHVNYDAFLLYRKVYNDWEPIRAHAAGRAGNV
Pc2109T1C00002828g0000300.1	Pc2109RXLR159	"Secreted RxLR effector protein RXLR-C28"	34	56				SP(Sec/SPI)	0.987888	21			TRUE			GDR	Cytoplasmic effector	201	MKVTKVLAALCVALLATAAGSEGVADENRDVSSRRLRQEFAAKPGETGGVLKDSTNPLRRRDQALVSAHRVYDPASGLACSLVGDCVACPRSERDESFCRETGYRQELDCPRPKDPKDAALLTRPEDERETRFKACSPGDTSRPGVAVVKFEALMTVVLVVSFVLLRRERGNHMSSFDLRKDPRQRAGLLGGGASSDKGSD
Pc2109T1C00002839g0000100.1	Pc2109RXLR160	"Unknown protein"	46				58	SP(Sec/SPI)	0.967105	21						GSR	Cytoplasmic effector	173	MRLQFVLLVAAAAFVGGSHTALTTNGIATSKLAASDSMRDPVHQGRFLRINTDEDEDEERGKMSPEVESWFTKIMEGVRKGQVPPLEELPTHLKINELKALERKLAGASKQQLMDLEKSKYTPEKLYWELGIAEKINTKTRGELDDDIYFKLYVAFREYWDNRSWLRKWLYGK
Pc2109T1C00002839g0000110.1	Pc2109RXLR161	"Unknown protein"	46				58	SP(Sec/SPI)	0.967105	21						ND	Cytoplasmic effector	173	MRLQFVLLVAAAAFVGGSHTALTTNGIATSKLAASDSMRDPVHQGRFLRINTDEDEDEERGKMSPEVESWFTKIMEGVRKGQVPPLEELPTHLKINELKALERKLAGASKQQLMDLEKSKYTPEKLYWELGIAEKINTKTRGELDDDIYFKLYVAFREYWDNRSWLRKWLYGK
Pc2109T1C00002847g0000550.1	Pc2109RXLR162	"Avr1b-1 avirulence-like protein"	49				66	SP(Sec/SPI)	0.985139	24						GSR	Cytoplasmic effector	160	MKLCATLRVLVAAFLVIHSTASAFPADQPANPPLADAFSINKIQHVEKRLLRSKPAAEDDGKENQEERAFKFNLDGLENFLKAKTAEELAEAAKKAASKKFWGDVANELSIRRERFPAWKKDNIDVSTIAHQLEAHGFKGSKFDNIVAKYEHFRSTGEIS
Pc2109T1C00002867g0000310.1	Pc2109RXLR163	"Unknown protein"				51		SP(Sec/SPI)	0.994993	20			TRUE			GDR	Cytoplasmic effector	233	MLLVLLVASLLFLASPAPASPSLHASPVVELRPESPLSSQRVRYGEPQLYRVLDLQPDKVYDIKVSYPATQPSLFSLQVEQVLLPLPVAGEDKFDVSTENVAVNIMKSKTMPTRRRVLNTAKLRLHPKEMETHESVRYRLEPSGAAVEVEFSLTAQVEGVRRPDSKLKFDECVFDIVVEEMLLEAFPRDTLVLIGWLVVLLALSAKWALPYLENKIALGCVEDRVKGAETKES
Pc2109T1C00002867g0000840.1	Pc2109RXLR164	"Avirulence protein 1b"	43					SP(Sec/SPI)	0.993498	23			TRUE			GSR	Cytoplasmic effector	141	MRLLHVAAVAAFALVSCCDAAAADSKSIKLTSANDAALASEHRLLRKRNDGLDLNDGEDRTIAGLGDLDLGERGTFANSNYKALYKTKTSPKQLAKEIALSFGSMEQRKELQRFYLGYYSYYTAKKRRERRKKELAGYIYP
Pc2109T1C00002867g0000860.1	Pc2109RXLR165	"Avirulence protein 1b"	41					SP(Sec/SPI)	0.9843	24	0.013		TRUE			in-between	Cytoplasmic effector	136	MRVSYYVFFALTTLLACSETVAATSNKHPNHDETVHDKNKRLLRSNPENYNTAAAEDDEEDRDLLIPTVDRPKYHRWFHAHMTPYDVKEVLGLTGVRRFVKPIKRRVYKGYVVYYEEHCREPEYRHLAFCQVGTGK
Pc2109T1C00002867g0000990.1	Pc2109RXLR166	"Secreted RxLR effector peptide protein"		32			67	SP(Sec/SPI)	0.988153	20			TRUE			ND	Cytoplasmic effector	206	MRLTSILLAVSVATLLARGGKRTLCGCQPRDKGLRYYGVSGPQCVLDVSLNAGDEKEIPARPQSQDEERLAGDNMFSIEKLTKAMEDTKYAKRLMRRWKRSGIEIERAKKILNRTKFSNDPKLNVVYRKYAEWIDEHFSRALKDDKYAKSLFTKMGNAPIQIGRYASKTQGRRLKEPEYNMLYKNYISWLNLHVPSEKIAVGDNLF
Pc2109T1C00002872g0000300.1	Pc2109RXLR167	"RxLR effector protein 24"	55				73	SP(Sec/SPI)	0.99556	22			TRUE			in-between	Cytoplasmic effector	158	MRLLLWVVLVALATFLTSAGALSTINPDKKLVLQVNSGEKAALLTTDDENNRTKRLLRGKTKEIDAARVEDDEERAIMIKLERLFQRLKERVRAINPFSTENMEKRFAVLANEGKTPDYFKKEYRIGTWSSRHWNRRFYREYRAWYQRTHPDWVSSLS
Pc2109T1C00002885g0000070.1	Pc2109RXLR168	"Avirulence (Avh) protein"		40		45		SP(Sec/SPI)	0.97391	20				TRUE		GDR		128	MCCCCLFLLFLAAPGVANSGLVSTTAPVEGVRQSIIGGKTFLRGRQLAGNQKLAWLLWKAEPSYDTISKMGVHPDQVFHWSPRAWNFQALGLKKVMLHACDYRRWAAVKQSAECINYQQFWNTMNRAA
Pc2109T1C00002969g0000090.1	Pc2109RXLR169	"Avr1b-1 avirulence-like protein"				38		SP(Sec/SPI)	0.996506	24	0.0022					GSR	Cytoplasmic effector	140	MRFCFVVLVAAVALFSSSNGVSANTVAKSEVEASESVRALAGQNDVDIERLLKYVEEDDGDRAIGGSAFAKLKDAVMKIRFRSWYKAEMSPTHVNKMLINRGGQVDWAVATAYAAYFRNLKYGPYAIYMINKKKNAENSA
Pc2109T1C00002980g0000100.1	Pc2109RXLR170	"Unknown protein"				46	76	SP(Sec/SPI)	0.932686	23						in-between	Cytoplasmic effector	129	MRLYRVVLTIAIAATLLSTIDGLAIKKSALKGAATEVTDNIVSTSRILAVDEGRAKLVDEGDRALETTADEGEDDEERFTFFGKKRRKKTREEQEEEEATPTPTPAANATAKPTPIPVRESITDGVVSD
Pc2109T1C00002982g0000250.1	Pc2109RXLR171	"General transcription factor IIH subunit 5"	46				58	SP(Sec/SPI)	0.959075	22	4.5					in-between	Cytoplasmic effector	172	MRRNLARLLIAAALLTVASEALSTVTDEEQAQTSELGEKVNIRPKRLLRAVSKIDEDEERAILGEQVLLKWSKLAEKHNLQTLSKKLADKAWLTGKKADHKAWLKAGKNPQDKFKEYGWKGKAWEELKKDPRYARYDGFDDAWMKKQRKKGTIHTADNWIKLWNEQQKKVAG
Pc2109T1C00003000g0000010.1	Pc2109RXLR172	"Methyltranfer_dom domain-containing protein"	57			46		SP(Sec/SPI)	0.969252	22	3.7e-28					ND	Cytoplasmic effector	458	MRLYSTLLTVATLLAIGTSVAVGGNSQNEILKVTKVANAGFPDATRVLTPDEATEQRVLRTVDDDNEDERVLGIPTFLTIAETAKKIPSASTIAAVAKKLPGASVVEDLTQKLQYQYWLKTNKSPDEVKTFLQLDDLGAKILDSPKLDILIRYTRMYNDQKNLPQTTMIAELLKTIPVDRMVELAKKIPGSEKMIENVQYQLWLKANKSPTEVKSLLGLDNLGVKILDHPKLNIWKIGASGDTSDNADPVRESDPQGLGLEATVRYQKARLRVLQDEADAAVAQTEQLQAAHNSLKTEMENLKAENATLIKRMQQTQLLLEKQRELSVAQEAKQRILEGQLAAANGRVEETQRTEKLASQQIRSKDIRLNRALEEIEKVKAQLQEEQKNHGEQMVAKAD…
Pc2109T1C00003002g0000310.1	Pc2109RXLR173	"Secreted RxLR effector peptide protein, putative"					65	SP(Sec/SPI)	0.981233	23	0.001					GSR	Cytoplasmic effector	368	MRRECLVLVLLLVGTFTGRSDAVSRLTVPEAESVTDSNHAPITRHVRDEGVSTDLLAARTALSDEERDISQVASFVSSSMKAKAKLSIMLIRGYAPEKALQKLSVTSINGKNFNSFARYYARYLTMHPEKAASLPATAEDVVVLPKLTEWLGQKLLPSQVKQLLKEFGSTNVNKYLQLYRKDADDVLALPKLSEWVQQQRPPSQVNMLLKDLEITDVSKYMGKYMEAGAATTAFKKWTNQKLLPKEVAQKLKNAEVPDVSKYMGQYMDSGGANIAFQNWLENKILPQQLALKLKIAEVPDISKYMGQYMEAGGAKLAFEKWLGLREVPLPQQVKFRLQSAEVPDINKYLKQYVSLWGERQARLSRDMN
Pc2109T1C00003002g0000810.1	Pc2109RXLR174	"Unknown protein"		50				SP(Sec/SPI)	0.994489	20						GDR	Cytoplasmic effector	108	MKVSSTLVILTLLLVLVDARTSKLEGTQAYRQAPSRPQVSEVVFSNEEESLLRGQQSDTAHMLAARLPGKTPFDVQKRCIQLGLRCGGDAKAPERKSEKWRTSPRTRA
Pc2109T1C00003022g0000570.1	Pc2109RXLR175	"CDK-activating kinase assembly factor MAT1"				57	79	SP(Sec/SPI)	0.973751	18	1.1e-07					GSR	Cytoplasmic effector	254	MNCFVLLVVVIISSSGATTVSTLEKSQPDFLTKAIEGTTPASPHSVTGGNKLMSVVRALSISDAGETDKDNRGDIPENEERLFELSNGVSKLAHLVSSINPTAQKLAFRLWLEVGTNPKDVFKLLNLKQLVRAATKLDDNPTLLEWLRYSVAYREKHGGDHLFQDGEIYLMLAKRVPEAEVATFFQSLKSMPDLKVLGENLQKTQYFAWWNTGFELKQVEKMLEITDSTKTLDLKNLVYLGYVQVWLGNTRIVL
Pc2109T1C00003032g0000080.1	Pc2109RXLR176	"Unknown protein"				44		SP(Sec/SPI)	0.587466	25						GDR	Cytoplasmic effector	110	MPLSAFSGLGLASAFFSLSCSSIADVEKLSAPLPSAGSTKCADRRLPSHKDDEAGVQRARCTASRRRTPRRKMLRPCSNDMPVDAEIKAEVRPPQTRRRGSRSHEWRTNA
Pc2109T1C00003086g0000070.1	Pc2109RXLR177	"Avirulence (Avh) protein"	39				64	SP(Sec/SPI)	0.967573	23						GSR	Cytoplasmic effector	135	MRLSQVLVIAAASFLFASEAIAVTTASEITLARGGLSQRRLRIYKPMKENDSDDPLEPEEDDTEERGLNEGQVAELTALARKWGHNYNDMASVLQRLSEKRQDKWRKLVNSFVEENKRAKRAAQNKAWRAEHGIN
Pc2109T1C00003110g0000220.1	Pc2109RXLR178	"Nucleoside diphosphate kinase"		55			89	SP(Sec/SPI)	0.996898	21	0.01					GSR	Cytoplasmic effector	242	MRLLCIALVVATGLFASSNGARIDQNIQVSTPTMPGVASRRPTLTTDQSAVVGKPFLRVAETLNSGGIESTGSSSKASAYPAPSGDDQEERTTKLPSSIAKLFKGKKATTAVMDLFTSNKNKMNPAKLRVKMLGNLPPELAAELIFLKPPKRLLPTNVPAKLSSKLPSEIKAQVFKIPGVADVTIRLQMEVWFYYRLPPTFVFRKLGLVGKGSDEILHAQPNYKYFKSYFDAWYESQKHLIF
Pc2109T1C00003111g0000310.1	Pc2109RXLR179	"Unknown protein"	54			41	80	SP(Sec/SPI)	0.981313	21	7.3e-06					in-between	Cytoplasmic effector	146	MYLLHVLLMALALTLSIGDGLSSAADYKQSGLVKAADGEARSLKADQVAGPERRSLRTANTKLDDVTRRLTSESTVDNGEERTSLARLALAKLQLQYWSWKKVTPNVVYHGFGLHHLSGDALKNSKLRELWEAYGKKWKSRQVIIR
Pc2109T1C00003112g0000800.1	Pc2109RXLR180	"Unknown protein"	43				56	SP(Sec/SPI)	0.998472	21				TRUE		ND	Cytoplasmic effector	66	MRSHCLLLSAAVAFLASSEASPASDSVQVLHPNVQQGNVIANRFLRTNTVGDEDDEERAGEYQGYR
Pc2109T1C00003118g0000320.1	Pc2109RXLR181	"Unknown protein"		34		58		SP(Sec/SPI)	0.984468	21						GSR	Apoplastic effector	92	MRASFVLALGALTVLDVISGTEIKLDAATPPPVTKLRFQTNVVPPPPPQHQAGDDGKRRLGFFDWLFGSPTAPSNGFGKSNQDCDDVFIPCD
Pc2109T1C00003138g0000050.1	Pc2109RXLR182	"Calmodulin"	42	30		55		SP(Sec/SPI)	0.970953	25						ND	Cytoplasmic effector	131	MRFGYVLLVVAATVFAFSCDVTSAATESSHTLRSADDVPSSRLLRTTEAENPAQRRLVKKLPLPYIQELVNDDKKLVAALTSWQEGKVTVKGLAKSLDLSTNRFKWFRNIRNRGKVDQATVLEKFRAHMGQ
Pc2109T1C00003152g0000270.1	Pc2109RXLR183	"RxLR effector protein PSR1"					54	SP(Sec/SPI)	0.991736	21	0.051					GSR	Cytoplasmic effector	113	MRLSYVFLMAAATLLVSCDGKLSTTAADAVRLTDVVGANARLMRSTKTAYESGEERFSLSKVQNLLDNEADRLTKFEKWNTNGVTYDSLKKKLDLSQSDMVRLRNLYHDYLGL
Pc2109T1C00003152g0001000.1	Pc2109RXLR184	"Nudix hydrolase domain-containing protein"	51			42	61	SP(Sec/SPI)	0.995355	22			TRUE			in-between	Cytoplasmic effector	316	MRLLSLLGAVALALSSDSASASVISDKVAISKFNADVEAWNRELAGHQAKRSLRRHDNENEERGGVSNVVEKLDDVASDLAIVLRKTPLLPSGMATLALAKIDDAAQKVKAAMTHYPAGLSKSTVQQLVNAERQRLLDIDLKLSKKTAEGMRRPMQEFKGMKTAPILTSHVGRDAQRYADSEKKIREMTVGVVSRSAKEGGGDVLLISSSTPSKREWLLPKGGWDEGESLHKAAWREVIEEGGVNAAFTSSLGTIKAGTTEKGYVYNVFKMKGVTTYDQWAESLRYRIWVSYEDAIKLLENRPDMVEMVKLARAAN
Pc2109T1C00003155g0000050.1	Pc2109RXLR185	"RxLR effector protein PITG_08174"	46				67	SP(Sec/SPI)	0.99465	21						GSR	Cytoplasmic effector	164	MRLTYVLLVVAAALVPTTDATGATLAKPIMANAVADTYENIQNDRRFLRQHKVVNDDDDGGKTESEEERGWMDSIKANAVLLKLSMARTTDDMGPILAEVRDAGVFAALFEKGVSHLKKLLPSFETGMDVNKFDELLQASNLSDDIKTVLFSAYTKYWFTNHQT
Pc2109T1C00003155g0000060.1	Pc2109RXLR186	"RxLR effector protein PITG_08174"	47				68	SP(Sec/SPI)	0.995979	22						GSR	Cytoplasmic effector	165	MRLTYVLLVVVAAALVPTTDATGATLAKPIMANAVADTYENIQNDRRFLRQHKVVNDDDDGGKTESEEERGWMDSIKANAVLLKLSMARTTDDMGPILAEVRDAGVFAALFEKGVSHLKKLLPSFETGMDVNKFDELLQASNLSDDIKTVLFSAYTKYWFTNHQT
Pc2109T1C00003157g0000030.1	Pc2109RXLR187	"Mitogen-activated protein kinase kinase"		55			101	SP(Sec/SPI)	0.936068	29			TRUE			in-between		495	MTRPRSFLATLFLLSTAIISILSTHPQAAEGPCQPSDVLWLWSGALTSRSISFKFGLREGYTCADSDFVLYAFPELLQDEKPHSAIATCSAVDGGEAGVGEERSPSSYDIPNAKQCNLEELPHSDRTYRYELTLIKSGEVIRSGSFKTPKREGEPFNYRVAFASCADEHSDPKVFEEIKEEEALFFMHTGDLHYHNLVVNNVAAFRDGYDSIFASPAGRAMLGMNLPFAYMWDDHDFGPDNSDSTAPGRNASVQAYREFVPHYPLVGGTLANQYSPAAPTKTVLGKKQKAWFKSELVRATNDPSIRLIIWVNTMPWLDDERKWGHFVHEQQELVNFIKAHGLNKWVPIVIISGDAHMLAVDDGSHSPGQYGVMDITDEGGKDGRICIYYRGMNIYKGML…
Pc2109T1C00003196g0000020.1	Pc2109RXLR188	"Secreted RxLR effector protein PITG_22926"	51					SP(Sec/SPI)	0.984899	25	2.5e-06		TRUE			in-between	Cytoplasmic effector	192	MRLQQALLVVIAAVSVSTIPLSAAKETETSTLAFPASGRSTSTFFDATNGRSLRVGKVTDTGDESAEDRGLWSSIKVRWWLELEKSDDQVKKALKLDGLEGAALTSHKNYNTYMKFAKKAVGYRVNKWYRKEFTTFQVWEEQGLGHVTHASQLGTIWNTEKFKVYERYVNYFDTNVLRTMKAGYYPPKTDAQ
Pc2109T1C00003215g0000810.1	Pc2109RXLR189	"RxLR-like protein"						SP(Sec/SPI)	0.982765	22			TRUE			GSR		334	MYALVLAAALFMVTVSVSSVTALTSDATTQVIAAPDKGDELEDRAYADEQQDLEVEIDTRDPNATIDTDIYSFVEPTEYVIGLLLDPCRNHPVDCCVDRFGEPAYVDTSADVAEQVSLVDESGATLDASVSRIGDRPSIFDQNCYLDDNLVPYRLQKTLSSSGLTITRNYTNSGCIGRLRALVPMDEVVRPACWDYNDSINALASCYNVDGRKQDTCVAVGFMQTSYIVQCGGAYELSNHCGTFLELHEPGNEAILSQTRLLGQYPSGFRTTTLPLFFKGDRTRTICMGDYEIWWVQRTRYNFIVQKKKQFCITSPQCDFDFATNKYKNYHMIT
Pc2109T1C00003217g0000420.1	Pc2109RXLR190	"Avh196"			43		58	SP(Sec/SPI)	0.992368	24						in-between	Cytoplasmic effector	85	MRAYLVLLLAVVALFSVVSGSAAIPASQILIPSTDADEPAITQLLRTAAETDKTAENEERGIMDAVTKLGKSTTKLPKNTYYKYT
Pc2109T1C00003217g0000640.1	Pc2109RXLR191	"Unknown protein"				43	60	SP(Sec/SPI)	0.988922	23				TRUE		GSR	Cytoplasmic effector	151	MRPSPFFLLVLVGLVACYTITAHETTEIKSIATTVYKNDSPIRNLKAATGDDDAVDEEDEERGAFMSLFSKASSLFSKKQDLFKTLQKDSSLRKCLSKIAKNDPRLAKVKHVVKDSNALKNPAVMNALKSDPSVKQLVTAANEAKRIPRNF
Pc2109T1C00003227g0000180.1	Pc2109RXLR192	"WYL_3 domain-containing protein"	37				50	SP(Sec/SPI)	0.996076	24			TRUE			in-between	Cytoplasmic effector	151	MRLSHLLVVVIAATCLFTSEALATATDNQSKVGPTQRLLRSYRTTVADSEERAMAPALTIEEMKALMAEGLNEDAYAKRLGVKDKMDDLTKAGATGLVDYLMTDEYKKVNAYQDFLRDARKVHARAEALKKAKANKSKWSSLSKLLRRSHH
Pc2109T1C00003229g0000040.1	Pc2109RXLR193	"RxLR effector"				36	44	SP(Sec/SPI)	0.998613	22						in-between	Cytoplasmic effector	93	MRLSFFLFVVAVTLFTGLAAAEDTAPIKNVAADSTRILSNVEDEERVVSLSSLKKLFGSKWEAFMKKLRTPSESYKKAVEKKMLRNENNFIRF
Pc2109T1C00003230g0000050.1	Pc2109RXLR194	"RxLR effector"				36	44	SP(Sec/SPI)	0.997299	20						in-between	Cytoplasmic effector	93	MRLSFFLFVVAVTLVTGLAATEDTAPIKNVAADSTRILSNVEDEERVVSLSSLKKLFGSKWEAFMKKLRTPSESYKKAVEKKMLRNENNFIRF
Pc2109T1C00003248g0000040.1	Pc2109RXLR195	"RxLR-like protein"						SP(Sec/SPI)	0.962428	32			TRUE			in-between	Apoplastic effector	259	MSITARKSTVIRMLWPLAVWAVVMAITSVHAVQTNVSSICSPSDTVPLVVKGTTTYVCINVNDEYRTLFTPVADKFTVLRISDCAFLTVSSLKYRTNYKLYSSASTGRISPYMTAIISVKKGVVQGVSWDEGCYFCKSAMCDYNLYSKPVETATGRLSGQGKTCYSAVESCAGYSTNTSDASVSVGDSSSANSTSTNTTAQCDLTIYVGWTGTDKNGDYLGSASLRMSQFSKYSIGSFFSNIGASLSKLAPTSRSEDAS
Pc2109T1C00003248g0000040.2	Pc2109RXLR196	"RxLR-like protein"						SP(Sec/SPI)	0.962428	32			TRUE			in-between	Apoplastic effector	271	MSITARKSTVIRMLWPLAVWAVVMAITSVHAVQTNVSSICSPSDTVPLVVKGTTTYVCINVNDEYRTLFTPVADKFTVLRISDSWNDTRIGANPSGAFLTVSSLKYRTNYKLYSSASTGRISPYMTAIISVKKGVVQGVSWDEGCYFCKSAMCDYNLYSKPVETATGRLSGQGKTCYSAVESCAGYSTNTSDASVSVGDSSSANSTSTNTTAQCDLTIYVGWTGTDKNGDYLGSASLRMSQFSKYSIGSFFSNIGASLSKLAPTSRSEDAS
Pc2109T1C00003249g0000010.1	Pc2109RXLR197	"RxLR effector protein"	49				66	SP(Sec/SPI)	0.971637	22						ND	Cytoplasmic effector	134	MRCVYFVAFAVAVLARGSVVAAFTNADESKLLLKTTPDLAADALIGQKRFLRVADPEDDDLTTGDEERGGGAKFASLSAIIKKLDEQDLTHAAEVLKNMKQTHKENAEKAIKAALDEGRIKAKDVDAVKALIGI
Pc2109T1C00003249g0000060.1	Pc2109RXLR198	"RxLR effector protein"	49				66	SP(Sec/SPI)	0.971637	22						in-between	Cytoplasmic effector	134	MRCVYFVAFAVAVLARGSVVAAFTNADESKLLLKTTPDLAADALIGQKRFLRVADPEDDDLTTGDEERGGGAKFASLSAIIKKLDEQDLTHAAEVLKNMKQTHKENAEKAIKAALDEGRIKAKDVDAVKALIGI
Pc2109T1C00003249g0000510.1	Pc2109RXLR199	"Unknown protein"					79	SP(Sec/SPI)	0.989739	19						GDR	Cytoplasmic effector	116	MRLMGTLLAAAVVLIASSDNLAVTASKTTTKKDGLYADLYRVQDGAVTDKMRVPLGDVDQYQKSDFKQLKKKLGTSEEEERAAVRLPVGFDSLLRNFERFVGFFRRSNRRLRFEEA
Pc2109T1C00003261g0000040.1	Pc2109RXLR200	"Avh350a1"	52				69	SP(Sec/SPI)	0.885078	23						ND	Cytoplasmic effector	148	MRVCYVLLMAMATPFASNKVVAVQHHADVSKLGLSNEIQPTDTVQMTAAAHRFLRTHKTADEDKPEDEEERSVTLNPGSQGNPASYVRYHVMYADKVFQTKVLKAIDEAGNYQSLKSMWTWYRVFRGAQYEAKVEAAAAAAARRKANP
Pc2109T1C00003283g0000190.1	Pc2109RXLR201	"Unknown protein"				34		SP(Sec/SPI)	0.986397	26						in-between	Cytoplasmic/apoplastic effector	331	MNSKVLAVLGLCVAASILHATDARAAPAGLSPRRHLGLNDGKEDYGHYPRHHDHDHHDHDHHGRDRHDHDHDDRKEHRHDERHRHDEKHRHDDKNRSRYYRRRLEDAKASESSDYDYGKRDDHGKKDDYENDRKDDYGHDKDRKHDFEHKRRSGYGDYDYDDYKDYGYGGDYDVYYGKDRFDKDYYGYGKDYYGRGDDYYGYDKDVYSYGYGYSYYPDYSYGAGFNYGYYPNYYSSYGGDFGYGNGYGYGYGYGYPGNFGYAGYGYGYPGFGFESTGDAGQQEAAVDSTVPTTTTDVASKPVVEKENSENKAPSKGSAKSGAGDKSKGKGK
Pc2109T1C00003283g0000200.1	Pc2109RXLR202	"Unknown protein"				34		SP(Sec/SPI)	0.984592	26						GSR	Cytoplasmic/apoplastic effector	338	MNSKVLAVLGLCVAASILHATDARAAPAGLSPRRHLGLNDGKEDYGHYPRHHDHDHHDRDHHDRDRHDHDHDDRKEHRHDERHRHDEKHRHDDKNRSRYYRRRLEDAKASESSDYDYGKRDDHGKKDDYENDRKDDYGHDKDRKHDFEHKRRGGYGDYDYDDYKDYGYGGDYDVYYGKDRFDKDYYGYGKDYYGYGKDYYGRGDDYYGYDKDVYSYGYGYSYYPDYSYGAGFNYGYYPNYYSSYGGDFGYGNGYGYGYGYGYPGNFGYAGYGYGYPGFGFESTGDAGQQETAVDSTVPTTTTDVASKPVVEKENTENKAPSKGSAKSGAGDKSKVNGK
Pc2109T1C00003283g0000210.1	Pc2109RXLR203	"Unknown protein"				34		SP(Sec/SPI)	0.986397	26						GSR	Cytoplasmic/apoplastic effector	338	MNSKVLAVLGLCVAASILHATDARAAPAGLSPRRHLGLNDGKEDYGHYPRHHDHDHHDHDHHGRDRHDHDHDDRKEHRHDERHRHDEKHRHDDKNRSRYYRRRLEDAKASESSDYDYGKRDDHGKKDDYENDRKDDYGHDKDRKHDFEHKRRSGYGDYDYDDYKDYGYGGDYDVYYGKDRFDKDYYGYGKDYYGYGKDYYGRGDDYYGYDKDVYSYGYGYSYYPDYSYGAGFNYGYYPNYYSSYGGDFGYGNGYGYGYGYGYPGNFGYAGYGYGYPGFGFESTGDAGQQETAVDSTVPTTTTDVASKPVVEKENTENKAPSKGSAKSGAGDKSKVNGK
Pc2109T1C00003283g0000230.1	Pc2109RXLR204	"Unknown protein"				34		SP(Sec/SPI)	0.985399	26						GSR	Cytoplasmic/apoplastic effector	336	MNSKVLAVLGLCVAASILHATDARAAPAGLSPRRHLGLNDGKEDYGHYPRHHDHDHHDHDHHDRDRHDHDHDDRKEHRHDERHRHDEKHRHDDKNRSRYYRRRLEDAKASESSDYDYGKRDDHGKKDDYENDRKDDYGHDKDRKHDFEHKRCGGYGDYDYDDYKDYGYGGDYDVYYGKDRFDKDYYGYGKDYYGYGKDYYGRGDDYYGYDKDVYSYGYSYYPDYSYGSGFNYGYYPNYYSSYGGDFGYGNGYGYGYGYGYPGNFGYAGYGYGYPGFGFESTGDAGQQEAGVDSTVPTTTTDVASKPVVEKENSENKAPSKGSAKSGAGDKSKGKGK
Pc2109T1C00003283g0000240.1	Pc2109RXLR205	"Unknown protein"				34		SP(Sec/SPI)	0.985128	26						GSR	Cytoplasmic/apoplastic effector	339	MNSKVLAVLGLCVAASILHATDARAAPAGLSPRRHLGLNDGKEDYGHYPRHHDHDHHDRDRHDHDHDDRKKHRHDEKHLHDEKHRHDEKHRHDDKNRSRYYRRRLEDAKASESSDYDYGKRDDHGKKDDYENDRKDDYGHDKDRKHDFEHKRRGGYGDYDYGDYKDYGYGGDYDVYYGKDRFDKDYYGYGKDYYGYGKDYYGRGDDYYGYDKDVYSYGYGYSYYPDYSYGSGFNYGYYPNYYSSYGGDFGYGNGYGYGYGYGYPGNFGYAGYGYGYPGFGFESTGDAGQQEAAVDSTVPTTTINVASKPVVEKENTENKAPSKGSAKSGAGDKSKGKGK
Pc2109T1C00003283g0000250.1	Pc2109RXLR206	"Unknown protein"				34		SP(Sec/SPI)	0.985128	26						GSR	Cytoplasmic/apoplastic effector	279	MNSKVLAVLGLCVAASILHATDARAAPAGLSPRRHLGLNDGKEDYGHYPRHHDHDHHDRDRHDHDHDDRKKHRHDEKHLHDEKHRHDEKHRHDDKNRSRYYRRRLEDAKASESSDYDYGKRDDHGKKDDYENDRKDDYGHDKDRKHDFEHKRRGGYGDYDYGDYKDYGYGGDYDVYYGKDRFDKDYYGYGKDYYGYGKDYYGRGDDYYGYDKDVYSYGYGYSYYPDYSYGEAAVDSTVPTTTINVASKPVVEKENTENKAPSKGSAKSGAGDKSKGKGK
Pc2109T1C00003283g0000260.1	Pc2109RXLR207	"Unknown protein"				34		SP(Sec/SPI)	0.985128	26						in-between	Cytoplasmic/apoplastic effector	333	MNSKVLAVLGLCVAASILHATDARAAPAGLSPRRHLGLNDGKEDYGHYPRHHDHDHHDRDRHDHDHDDRKKHRHDEKHLHDEKHRHDDKNRSRYYRRRLEDAKASESSDYDYGKRDDHGKKDDYENDRKDDYGHDKDRKHDFEHKRRGGYGDYDYDDYKDYGYGGDYDVYYGKDRFDKDYYGYGKDYYGYGKDYYGRGDDYYGYDKDVYSYGYGYSYYPDYSYGAGFNYGYYPNYYSSYGGDFGYGNGYGYGYGYGYPGNFGYAGYGYGYPGFGFESTGDAGQQETGVDSTVPTTTINVASKPVVEKENSENKAPSKGSAKSGAGDKSKGKGK
Pc2109T1C00003299g0000340.1	Pc2109RXLR208	"Avirulence (Avh) protein"	39				71	SP(Sec/SPI)	0.98245	23						GSR	Cytoplasmic effector	147	MRLSHVLVIAAASFLFASEAIAVTTDSEITVARGGLSQRRLRSYNKPAKEDDSDDSAKRGFTAEEDDESDEERGFSDRFTPEQLERLSAKATELGVNIDHIERGIAKLSPEDLRAWQTHLNIIIKENKRAETAAHNANWRRKNGITD
Pc2109T1C00003299g0000410.1	Pc2109RXLR209	"Avh256"	30				57	SP(Sec/SPI)	0.9922	24						GSR	Cytoplasmic effector	184	MRLSLLSVVTAALTLLASGTAESADKGSHRGLRSVSTSEELHDIKVHAVDEGDDSEEERGGNGLSSAALKWKKIRTSVRLKELEEALSIAKTQVKAAVQAAVKAKQIEAVAKFLDDTTVEKMVKNVAYRSDVFKGWHDIRIEPQTVFTTIAESGKYTGAKWTYIGDGYLEYVTDIAKAAAKRHA
Pc2109T1C00003299g0000760.1	Pc2109RXLR210	"Unknown protein"		53		56		SP(Sec/SPI)	0.997507	22						GSR	Cytoplasmic effector	128	MQKASFLAVLVLAIANSDVFAAAQDTTPATLFLAPSQDLAESAICLDGHSTCHGLRKLEEEDQVLKALNETSGDKEMVCFGPCCARCYQYRARRLEEVVHEHRRLELTGKSQVSDIACFNQPWGLQCS
Pc2109T1C00003299g0000770.1	Pc2109RXLR211	"Unknown protein"		53		56		SP(Sec/SPI)	0.995991	22						in-between	Cytoplasmic effector	128	MQKASFLAALVLAIANSAVFAAAQDTTPATLFLASSQDLAENAICLDGHSTCHSLRKLEEEDQVLKPLNETSGDKEIVCFGPCCARCYEYRARRLEEVVHEHRRLELTGESRVSDIACFNQPWGLQCS
Pc2109T1C00003309g0000020.1	Pc2109RXLR212	"Avirulence (Avh) protein"	39				74	SP(Sec/SPI)	0.980918	23						GSR	Cytoplasmic effector	150	MRLSQVLVIAAASFLFASEAIAVTTDSEITVARDSLSQRRLRSYSKPAKEDDSDDSDASAKSGFTAEKDDDADEERGGFDHFSPEQIERLRKKAADLGYNFKHIESGTARFAAEDLKAWQEHLGQIIREKRSAGTAAHNAEWIARQRPHQ
Pc2109T1C00003319g0000270.1	Pc2109RXLR213	"Leucine-rich repeat-containing protein 40"	40			60		SP(Sec/SPI)	0.936561	21						GSR	Cytoplasmic effector	176	MRVNYALLLTAAVTFVSTSAASATTNSEVISNRETNIVSRFLRKHNTPAAKKQDDDDEDRALNLDMVANWFKLDSKKIDDLAPKMEIEMTNLKRLDDVVDTKKLDDVTDLKKLGGKTDDLSTEDMAKTFVDIFDSWKTKRFSVEQARQDMQKGGINDEGAMKEVLAWYVRYVVQVV
Pc2109T1C00003321g0000010.1	Pc2109RXLR214	"Unknown protein"	50				62	SP(Sec/SPI)	0.94356	20						ND	Cytoplasmic effector	120	MRVCYLVMVTASVFVASVAEKSVAMNLDQPQLSKLGSPGAVKEIKPETARFLRSIKADRESEERSGIQGVEKMIEALAGKNDLQAFHHMQFAHPFMPMDKRTAVVKLYLEKVAKKAAAKQ
Pc2109T1C00003321g0000150.1	Pc2109RXLR215	"Unknown protein"	48				61	SP(Sec/SPI)	0.982828	21						GSR	Cytoplasmic effector	125	MHMSYVLLAIAAALVASTDASSLTSATSDQTNVADLVRAGGAQPPQMRFLRKRANDQKNDEERAGNLDLLTFLPKFVKQMKGKSILVIMHHMQLLRFTDSQRQAFFVLYDAHLEKAAKAAAAAGK
Pc2109T1C00003321g0000190.1	Pc2109RXLR216	"Unknown protein"	34				77	SP(Sec/SPI)	0.893436	27				TRUE		in-between	Cytoplasmic effector	256	MRRHYTVLLYYIVLVSLATVLTSTNALPAVSSDRNLRATATPPAPIHRRTQTHGKHAAAHRNLLAEKGTTDTETDEEERFFGLEKVTPTLGKLKDGVMAKLSPAVEKASMLTKLDEQKAAAPTILESLQKGYADKMNPMVQNIKKQADNVMKSAKGSPLFKKAKNHFEETMVNLAPEMVDWKVRYRVRFKQTVESVTAKLRGGASNVKAGTKEYYAMWMTKQEAILKQLSAAKIKDAKWVQKVQAFANSFSKAKVV
Pc2109T1C00003321g0000320.1	Pc2109RXLR217	"RxLR effector protein Avh241"	40				59	SP(Sec/SPI)	0.983327	24	1.1e-16					GSR	Cytoplasmic effector	250	MRSIRVKLVALVLLVACSAVISADYKNPDRLTNSKPSASRFLRSVEVTTTATETEAEAEERGFTLTPKWLTRFRIWKLKREATWDLNKTSKELAKEKLKADELLVKEAGEYTKWMKAGFNPEYIYDKLGLVALGNKATTSPNFRRYEAYLALWFEKANDVGTANWIKVWWRRYKLNRLKSKAAAEMKKAEEDLAKEVREYERWIKAKYTPEFIYEKLGLAALGARATKSKNFRHYEAYLRMWHERFPTSV
Pc2109T1C00003366g0000260.1	Pc2109RXLR218	"Avh51"	30				49	SP(Sec/SPI)	0.995328	21			TRUE			GSR	Cytoplasmic effector	141	MRLSYVLLLAAATLLARADALSTEGGAEKRLLRAHKTHKKAASATAAEEERGNGFLGLFGKLPEELPQFERMMLQPEYKKHIFESWRTGMVSIEGATAFMKSEKLTADEIKLWTERFLTYLHDHKAAQEAAEAARAAAHAK
Pc2109T1C00003389g0000010.1	Pc2109RXLR219	"RxLR effector"	41				60	SP(Sec/SPI)	0.982821	23	0.00076					ND	Cytoplasmic effector	124	MRSVYLLLVAATVLLSGSGVIGVKQSTGTQSNLIDAGDGKRFLRSNKWIDDDSTDYAENEERGKTAAMDTAFEKLNHWLGKGKSPGQVRLIKLPNAGYSGETLDDLAKLYADAYRARYGTFNGH
Pc2109T1C00042189g0000060.1	Pc2109RXLR220	"Unknown protein"				41	53	SP(Sec/SPI)	0.996089	19						in-between	Cytoplasmic effector	136	MRLLHLVLAIAISVAVVSDGITTAAAESLQDSDPSYQIVTRALVGDDTALEEEERKGGGGRGGGRGGGGRSTSRGTSPRVYGPYTSIGLMYPNELSHRKTKKKCNRFTNWWKRLFDKSVKKCPKKGEEEGTRRLRA
Pc2109T1C00042269g0000180.1	Pc2109RXLR221	"Avr1b-1 avirulence-like protein"	56			43	74	SP(Sec/SPI)	0.998661	22			TRUE			GSR	Cytoplasmic effector	130	MRVLLWVLLVALVTLLSSTDALSTNNSDKKQVVQPNSEEVATRMLAANYENNNDKRMLRGESKMTYATNAENNEERAVFIKFQGSVQRLREKLRDINPFSTKNIEKRFQKLADKGENPRLLLENLSNWYV
Pc2109T1C00042269g0000340.1	Pc2109RXLR222	"RXLR effector family protein, putative"	50				63	SP(Sec/SPI)	0.9937	25	5.6e-07					in-between	Cytoplasmic/apoplastic effector	191	MRLLCCVFLVLVVIFVADSHVASATDKTAHIPAAPVESQLSVAIYDRQRRNLRSDGVGGEDNEERGVVVVPSGVKEAAQKVKAKESHATHTLHVLNGYTPGLLGKVKRLYRKAKNNVEKYFRNNYWNIRFTLWLKMKRTPSTMYDKLKVYKTTGPYDKNYRVYINYLRFYETFKGPAYNPLIYFGPKFKID
