# Supplementary material for: Genomic and transcriptomic analyses of Phytophthora cinnamomi reveal complex genome architecture, expansion of pathogenicity factors, and host-dependent gene expression profiles
Source: Front Microbiol. 2024 Aug 15;15:1341803. doi: 10.3389/fmicb.2024.1341803 (PMC11357935; doi:10.3389/fmicb.2024.1341803)
Supplement: Supplementary file 7 [file Table_6.XLSX]

## Sheet: Table S5
Supplementary Table 6. Summary of the RNAseq data generated in this study.
Sample Name	Condition	Replicate	Number of paired-end reads generated	Number of paired-end reads mapped to Pc2113T1 genome	% Alignment Rate
S2113_1	in virtro somatic myelium with sporangia	1	31494969	28643950	90.95
S2113_2	in virtro somatic myelium with sporangia	2	41532597	37895818	91.24
S2113_3	in virtro somatic myelium with sporangia	3	38741655	32440006	83.73
Z2113_1	in virtro Zoospore	1	31869947	28829597	90.46
Z2113_2	in virtro Zoospore	2	42769282	38308442	89.57
Z2113_3	in virtro Zoospore	3	31973491	28534523	89.24
DuI16A	in planta infection of Dusa® leaf at 16 hpi	1	39479293	986714	2.5
DuI16B	in planta infection of Dusa® leaf at 16 hpi	2	38767138	923177	2.38
DuI16C	in planta infection of Dusa® leaf at 16 hpi	3	41445674	972515	2.35
DuI24A	in planta infection of Dusa® leaf at 24 hpi	1	47064024	2682854	5.7
DuI24B	in planta infection of Dusa® leaf at 24 hpi	2	36523270	2092788	5.73
DuI24C	in planta infection of Dusa® leaf at 24 hpi	3	38849915	2155716	5.55
At16A	in planta infection of A. thaliana (ler) leaf at 16 hpi	1	37297745	16902	0.05
At16B	in planta infection of A. thaliana (ler) leaf at 16 hpi	2	35327546	11382	0.03
At16C	in planta infection of A. thaliana (ler) leaf at 16 hpi	3	30463388	10135	0.03
At24A	in planta infection of A. thaliana (ler) leaf at 24 hpi	1	36016094	14966	0.04
At24B	in planta infection of A. thaliana (ler) leaf at 24 hpi	2	44341546	14502	0.03
At24C	in planta infection of A. thaliana (ler) leaf at 24 hpi	3	35094002	22766	0.06
At90A	in planta infection of A. thaliana (ler) leaf at 90 hpi	1	57755523	102684	0.18
At90B	in planta infection of A. thaliana (ler) leaf at 90 hpi	2	36963781	103740	0.28
Nb16A	in planta infection of N. benthamiana leaf at 16 hpi	1	34786845	8442	0.02
Nb16B	in planta infection of N. benthamiana leaf at 16 hpi	2	36694276	10226	0.03
Nb16C	in planta infection of N. benthamiana leaf at 16 hpi	3	43460883	11438	0.03
Nb24A	in planta infection of N. benthamiana leaf at 24 hpi	1	38300948	2355860	6.15
Nb24B	in planta infection of N. benthamiana leaf at 24 hpi	2	25563173	1760930	6.89
Nb24C	in planta infection of N. benthamiana leaf at 24 hpi	3	37598758	2931188	7.8
