# Supplementary material for: Genomic and transcriptomic analyses of Phytophthora cinnamomi reveal complex genome architecture, expansion of pathogenicity factors, and host-dependent gene expression profiles
Source: Front Microbiol. 2024 Aug 15;15:1341803. doi: 10.3389/fmicb.2024.1341803 (PMC11357935; doi:10.3389/fmicb.2024.1341803)
Supplement: Supplementary file 8 [file Table_7.XLSX]

## Sheet: A. thaliana
Supplementary Table 7. List of significant differentially expressed genes between Pc2113-in planta infection and Pc2113 somatic mycelium, and Pc2113 Zoospore and Pc2113 somatic mycelium. All genes in this list have a |LFC| ≥ 2 with an adjusted P-value < 0.05. The reported count values are normalized using the SizeFactors function within DEseq2. CAZY Family column are the results from where the db…
Protein ID	DEseq2 results 16 hpi						Normalized counts 16 hpi		DEseq2 results 24 hpi						Normalized counts 24 hpi		DEseq2 results 90 hpi						Normalized counts 90 hpi		Functional annotation	Ontology term	Type	Secretome	CAZY family	EffectorP 3.0 prediction	RXLR	OG7457	OG904	OG-Pc2113	Host-specific intersections from Figure 5.
	Base mean	Log2 fold change	lfcSE (standard error)	Stat (Wald statistic)	P-value	Adjusted P-value	Mycelium Mean	At16 Mean	Base mean	Log2 fold change	lfcSE (standard error)	Stat (Wald statistic)	P-value	Adjusted P-value	Mycelium Mean	At24 Mean	Base mean	Log2 fold change	lfcSE (standard error)	Stat (Wald statistic)	P-value	Adjusted P-value	Mycelium Mean	At90 Mean											At-specific down-regulated	Avo-specific down-regulated	Nb-specific down-regulated	All hosts down-regulated	At-specific up-regulated	Avo-specific up-regulated	Nb-specific up-regulated	All specific up-regulated
Pc2113T1C00000006g0000010.1									5.95797	4.1985	0.74464	4.29536	1.74e-05	0.00157233	0.716891	12.6491									"TPR_REGION domain-containing protein"	GO:0016020,GO:0016021	ND						TRUE						TRUE
Pc2113T1C00000036g0000040.1	4.66593	5.74397	0.786901	6.02867	1.65e-09	8.26e-07	0.43099	16.6774																	"BED-type domain-containing protein"	GO:0003677,GO:0046983	in-between												TRUE
Pc2113T1C00000139g0000560.1																	3.30179	-6.2639	1.46206	-3.60034	0.000317804	0.00930105	12.1066	0	"Tenascin-N"	GO:0043005,GO:0007160,GO:0043025,GO:0062023,GO:1990026,GO:0005576,GO:0045668,GO:2001223,GO:1990138,GO:0009986,GO:0042802,GO:0002076,GO:0005615,GO:0070593,GO:0005178,GO:0031012,GO:0097442,GO:0033689,GO:1905240,GO:0007409,GO:0003674,GO:0005575	in-between	TRUE				TRUE						TRUE
Pc2113T1C00000139g0000600.1																	6.08001	-7.01761	1.49577	-4.0231	5.74e-05	0.00231981	20.4124	0	"NAD(P)-bd_dom domain-containing protein"	GO:0005737,GO:0048040,GO:0070403	GDR											TRUE
Pc2113T1C00000150g0000190.1	35.7983	4.46656	0.60963	5.68633	1.3e-08	5.59e-06	2.44138	56.3966	35.7983	4.74345	0.507424	7.37735	1.61e-13	1.06e-10	2.44138	62.3898	35.7983	2.6174	0.483745	3.3435	0.000827279	0.0197471	2.44138	15.0491	"6-phosphogluconate dehydrogenase, decarboxylating"	GO:0019521,GO:0055114,GO:0004616,GO:0050661,GO:0006098,GO:0016491	in-between					TRUE										TRUE
Pc2113T1C00000181g0000150.1									2.23578	5.88047	0.894642	5.45522	4.89e-08	1.23e-05	0.166501	8.03134									"NAD(P)-binding domain"	GO:0016491,GO:0055114	GDR					TRUE
Pc2113T1C00000193g0000090.1																	5.40029	2.90723	0.619592	3.0782	0.00208253	0.0400763	0.667564	4.86008	"YCII domain-containing protein"		GDR					TRUE										TRUE
Pc2113T1C00000228g0000410.1									1.65354	4.51955	0.903464	3.89562	9.79e-05	0.0059938	0.420096	5.64289									"Peptidyl-prolyl cis-trans isomerase, FKBP-type"	GO:0016853	GDR					TRUE							TRUE
Pc2113T1C00000229g0000080.1																	4.27478	-6.63654	1.52815	-3.68848	0.000225596	0.00705213	15.6742	0	"Protein kinase domain-containing protein"	GO:0004672,GO:0005524,GO:0006468	GSR						TRUE					TRUE
Pc2113T1C00000232g0000130.1	2.29617	5.32109	1.21952	3.54326	0.000395208	0.0254675	0.164559	7.93177																	"Tyrosine decarboxylase 1"	GO:0016829,GO:0003824,GO:0016831,GO:0006520,GO:0019752,GO:0030170	GDR															TRUE
Pc2113T1C00000232g0000380.1									4.55914	4.41031	1.00571	3.39095	0.000696511	0.0285881	0.318683	8.88721									"Adenine phosphoribosyltransferase"	GO:0016757,GO:0016740,GO:0009116	GDR															TRUE
Pc2113T1C00000232g0000390.1																	4.25896	2.54192	0.400795	3.84716	0.000119495	0.00426339	1.62261	9.70456	"Succinyl-CoA:3-ketoacid-coenzyme A transferase"	GO:0046952,GO:0005739,GO:0008260,GO:0008410,GO:0016740	GDR					TRUE										TRUE
Pc2113T1C00000276g0000130.1									1.60486	5.33348	0.87983	4.92537	8.42e-07	0.000126895	0.241582	5.64289									"Heterogeneous nuclear ribonucleoprotein 27C"	GO:0003723,GO:0003676	in-between					TRUE							TRUE
Pc2113T1C00000359g0000090.1									5.72767	4.83752	0.998816	3.84207	0.000122001	0.00720374	0.447787	12.6491									"Phytanoyl-CoA dioxygenase"	GO:0055114,GO:0051213	GDR												TRUE
Pc2113T1C00000414g0000140.1																	2.20552	-5.68203	1.45909	-3.20886	0.00133262	0.0285678	8.08689	0	"Eukaryotic translation initiation factor 3 subunit I"	GO:0005852,GO:0002183,GO:0006413,GO:0005737,GO:0016282,GO:0003743,GO:0001732,GO:0033290,GO:0006412	in-between					TRUE						TRUE
Pc2113T1C00000423g0000170.1									1.30564	4.60564	1.09703	3.28672	0.00101361	0.0386204	0.268361	3.76193									"Delta-aminolevulinic acid dehydratase"	GO:0003824,GO:0006779,GO:0006782,GO:0004655,GO:0033014,GO:0046872,GO:0006783,GO:0016829	GDR					TRUE										TRUE
Pc2113T1C00000423g0000510.1	3.58514	4.68218	1.11188	3.31166	0.000927427	0.0477283	0.637459	12.5081																	"EF-hand domain-containing protein"	GO:0005509	in-between									TRUE			TRUE
Pc2113T1C00000423g0000590.1																	1.57262	3.77739	0.805428	3.44834	0.00056405	0.0147544	0.558312	7.81193	"Cytochrome P450"	GO:0020037,GO:0055114,GO:0004497,GO:0046872,GO:0016705,GO:0005506,GO:0016491	in-between					TRUE							TRUE
Pc2113T1C00000423g0000730.1																	1.01469	4.69856	0.56324	6.56657	5.15e-11	1.18e-08	0.19803	5.28377	"4-coumarate--CoA ligase 1"	GO:0016874	in-between					TRUE										TRUE
Pc2113T1C00000423g0000870.1									1.05853	5.68778	1.37272	3.41496	0.000637921	0.0271391	0.119357	3.76193									"KTI12 protein"	GO:0000166,GO:0005524	GDR					TRUE							TRUE
Pc2113T1C00000423g0001250.1																	7.8046	-7.50505	1.53775	-4.23024	2.33e-05	0.00112242	28.6169	0	"Calmodulin"	GO:0005524,GO:0006468,GO:0046872,GO:0005509,GO:0004672,GO:0000166	ND					TRUE						TRUE
Pc2113T1C00000499g0000040.1	2.19713	5.73195	1.36593	3.46427	0.000531665	0.0310353	0.124378	7.93177																	"Unknown protein"		in-between							TRUE					TRUE
Pc2113T1C00000527g0000080.1	16.0411	6.1201	0.857307	5.9723	2.34e-09	1.12e-06	0.428139	30.283	16.0411	5.4501	0.844439	5.26989	1.37e-07	2.7e-05	0.428139	24.4323	16.0411	3.73313	0.739308	3.69688	0.000218263	0.00686544	0.428139	5.51121	"Glutathione S-transferase"	GO:0016740	in-between					TRUE										TRUE
Pc2113T1C00000527g0000160.1	9.00484	6.64903	0.933262	6.053	1.42e-09	7.72e-07	0.177473	18.1818	9.00484	5.31181	1.0465	4.12023	3.78e-05	0.00289524	0.177473	14.0125									"LigB domain-containing protein"	GO:0016491,GO:0006725,GO:0016701,GO:0046872,GO:0008198,GO:0008270,GO:0055114	GDR					TRUE							TRUE
Pc2113T1C00000531g0000030.1									0.54422	5.11798	1.28753	3.19836	0.0013821	0.0492364	0.114509	1.88096									"LigB domain-containing protein"	GO:0006725,GO:0016491,GO:0016701,GO:0046872,GO:0008270,GO:0008198,GO:0055114	GDR					TRUE							TRUE
Pc2113T1C00000531g0000230.1																	1.31982	3.47972	0.625051	3.96723	7.27e-05	0.0028567	0.589878	6.37418	"Glutathione S-transferase"	GO:0016740	GDR					TRUE										TRUE
Pc2113T1C00000531g0000240.1	12.859	7.97019	1.08092	6.4484	1.13e-10	8.31e-08	0.138049	29.1855	12.859	6.83096	1.1395	5.11713	3.1e-07	5.7e-05	0.138049	11.2858	12.859	6.14158	1.04178	4.93538	8e-07	6.62e-05	0.138049	9.81048	"Glutathione S-transferase"	GO:0016740	in-between															TRUE
Pc2113T1C00000583g0000050.1	2.25581	6.25283	1.51263	3.47264	0.000515358	0.0303672	0.0871738	7.93177																	"Lysophospholipid acyltransferase"	GO:0016020,GO:0016021,GO:0016740,GO:0016746	in-between					TRUE										TRUE
Pc2113T1C00000583g0000090.1	0.492982	8.27454	1.44927	5.01944	5.18e-07	0.000132117	0.0110368	0	0.492982	7.59389	1.44927	4.54979	5.37e-06	0.000602457	0.0110368	0	0.492982	7.90553	1.08301	6.37621	1.82e-10	3.46e-08	0.0110368	2.69484	"Myosin"	GO:0003774,GO:0016459,GO:0003779,GO:0000166,GO:0035091,GO:0005524	GSR	TRUE		Apoplastic/cytoplasmic effector												TRUE
Pc2113T1C00000583g0000160.1																	8.33624	-4.52999	0.855914	-4.12423	3.72e-05	0.00166927	29.5973	1.45334	"Unknown protein"		in-between					TRUE						TRUE
Pc2113T1C00000607g0000040.1																	6.25531	-6.51405	1.49581	-3.68634	0.000227506	0.0070899	14.3973	0	"Glutamate dehydrogenase"	GO:0006520,GO:0004352,GO:0019551,GO:0055114,GO:0016491,GO:0005739,GO:0006538	GDR					TRUE						TRUE
Pc2113T1C00000607g0000240.1	14.2608	8.80648	0.755743	10.3295	5.18e-25	2.16e-21	0.0928008	43.3096	14.2608	6.18974	1.10433	4.69945	2.61e-06	0.00033768	0.0928008	8.88721									"Unknown protein"		GSR	TRUE		Apoplastic effector		TRUE
Pc2113T1C00000607g0000330.1																	23.0026	4.91893	0.353292	11.0926	1.36e-28	2.29e-25	3.04921	92.3538	"ABC transporter G family member 34"	GO:0016020,GO:0005524,GO:0042626,GO:0055085,GO:0016021,GO:0000166	GSR					TRUE										TRUE
Pc2113T1C00000607g0000340.1																	11.4529	7.8562	0.625568	10.96	5.95e-28	7.51e-25	0.269039	62.5874	"ABC transporter G family member 29"	GO:0016021,GO:0055085,GO:0005524,GO:0042626,GO:0016020,GO:0000166	GSR					TRUE										TRUE
Pc2113T1C00000607g0000350.1																	4.9813	7.08558	0.874331	6.96027	3.4e-12	9.02e-10	0.198398	27.0995	"ABC transporter G family member 29"	GO:0016020,GO:0042626,GO:0005524,GO:0016021,GO:0055085,GO:0000166	GSR					TRUE										TRUE
Pc2113T1C00000625g0000090.1									2.58124	7.69931	1.46097	4.58552	4.53e-06	0.000519602	0.0597417	9.40482									"Chitin-binding type-4 domain-containing protein"		in-between	TRUE		Apoplastic effector				TRUE
Pc2113T1C00000625g0000210.1																	11.7126	-4.49178	0.936828	-3.72724	0.00019359	0.00629488	29.269	1.45334	"Glutamate dehydrogenase"	GO:0055114,GO:0019551,GO:0006520,GO:0004352,GO:0006538,GO:0005739,GO:0016491	in-between					TRUE						TRUE
Pc2113T1C00000625g0000520.1																	12.1092	-6.55492	1.48546	-3.73953	0.000184366	0.00608346	39.9789	0.378526	"Ribonuclease H"		GDR					TRUE						TRUE
Pc2113T1C00000625g0000530.1																	1.60351	3.30984	0.406019	5.689	1.28e-08	1.54e-06	0.772299	7.66085	"Unknown protein"		GDR												TRUE
Pc2113T1C00000662g0000110.1																	4.08001	3.20082	0.520043	4.23199	2.32e-05	0.00111902	1.24889	11.4913	"Multidrug/Oligosaccharidyl-lipid/polysaccharide (MOP) Flippase Superfamily"	GO:0015297,GO:0042908,GO:0042910,GO:0016020,GO:0055085,GO:0016021	GDR					TRUE							TRUE
Pc2113T1C00000662g0000240.1																	0.783901	3.57884	0.794687	3.2451	0.00117407	0.0259401	0.320688	3.83042	"Aldedh domain-containing protein"	GO:0055114,GO:0016620,GO:0016491	GDR					TRUE										TRUE
Pc2113T1C00000667g0000290.1	1.23413	5.99371	1.21327	4.1159	3.86e-05	0.00442989	0.103447	4.16935																	"Unknown protein"		in-between					TRUE
Pc2113T1C00000677g0000170.1																	17.6367	-3.50957	0.698481	-3.5929	0.000327019	0.00951558	61.1755	5.23861	"Unknown protein"		in-between											TRUE
Pc2113T1C00000677g0000220.1																	1.91777	5.68703	0.797137	5.87983	4.11e-09	5.53e-07	0.198636	10.2498	"M96 mating-specific protein family"		GSR					TRUE										TRUE
Pc2113T1C00000678g0000070.1	3.92839	4.80858	1.07768	3.53406	0.000409228	0.0259496	0.421996	12.1011																	"(Heparan sulfate)-glucosamine 3-sulfotransferase 1"	GO:0018193,GO:0008146,GO:0016740	GDR					TRUE							TRUE
Pc2113T1C00000782g0000130.1	0.248316	8.12162	1.76499	4.03493	5.46e-05	0.00570646	0.0122088	0																	"Peptidase S1 domain-containing protein"	GO:0006508,GO:0004252,GO:0009405	in-between	TRUE		Apoplastic effector												TRUE
Pc2113T1C00000829g0000050.1									19.3589	-5.06906	1.22839	-3.31252	0.000924586	0.0361843	70.9828	0	19.3589	-8.81562	1.49434	-5.23015	1.69e-07	1.68e-05	70.9828	0	"ABC transporter-like protein"	GO:0016021,GO:0055085,GO:0016020,GO:0016887,GO:0042626,GO:0005524,GO:0000166	in-between					TRUE						TRUE
Pc2113T1C00000843g0000210.1																	22.2551	7.40928	0.950757	6.74123	1.57e-11	3.78e-09	0.603363	102.736	"Transmembrane protein, putative"	GO:0022857,GO:0016020,GO:0016021,GO:0055085	in-between					TRUE										TRUE
Pc2113T1C00000872g0000220.1									3.69133	4.31655	1.01362	3.27199	0.00106794	0.0402349	0.339487	6.15038	3.69133	4.92986	0.437333	8.98597	2.56e-19	1.36e-16	0.339487	10.5675	"Unknown protein"		GSR					TRUE										TRUE
Pc2113T1C00000872g0000230.1									28.0645	2.37144	0.376758	3.6401	0.000272532	0.0138977	10.1984	52.6366									"Repeat-containing protein"	GO:0016020,GO:0016021	in-between	TRUE				TRUE					TRUE
Pc2113T1C00000925g0000140.1																	8.92985	-5.69006	1.4605	-3.21128	0.00132144	0.0283989	8.13359	0	"Mucin"		ND											TRUE
Pc2113T1C00000926g0000100.1																	1.22505	4.1448	0.815957	3.85413	0.000116144	0.00420414	0.353498	6.2075	"Amino acid transporter"	GO:0016020,GO:0016021,GO:0055085,GO:0015293	in-between					TRUE							TRUE
Pc2113T1C00000979g0000060.1									1.08397	4.89747	1.21647	3.20391	0.00135574	0.048715	0.212643	3.76193									"DNA-binding domain"	GO:0003677	GSR												TRUE
Pc2113T1C00000979g0000160.1																	3.27266	-6.25118	1.4758	-3.55819	0.000373412	0.0106207	11.9997	0	"AGC protein kinase"	GO:0004674,GO:0016310,GO:0000166,GO:0016740,GO:0005524,GO:0006468,GO:0004672,GO:0016301	GDR					TRUE						TRUE
Pc2113T1C00000979g0000200.1	8.47958	4.83277	0.912327	4.20109	2.66e-05	0.00328549	0.640453	22.8698																	"Alpha- and gamma-adaptin-binding protein p34"	GO:0003674,GO:0015031,GO:0016607,GO:0008150,GO:0005737,GO:0005829	in-between												TRUE
Pc2113T1C00000987g0000010.1																	7.33754	-7.41598	1.52001	-4.221	2.43e-05	0.00116388	26.9043	0	"BZIP domain-containing protein"	GO:0003700,GO:0006355	ND					TRUE						TRUE
Pc2113T1C00000987g0000020.1																	6.54042	-7.25004	1.49012	-4.19431	2.74e-05	0.00127941	23.9815	0	"BZIP domain-containing protein"	GO:0006355,GO:0003700	GDR					TRUE						TRUE
Pc2113T1C00000994g0000300.1									1.13689	6.26677	1.17017	4.50086	6.77e-06	0.000719338	0.0836875	3.76193									"Glucosylceramidase"	GO:0016787,GO:0006665,GO:0004348	in-between		GH30_1			TRUE										TRUE
Pc2113T1C00001029g0000120.1									3.50601	5.45423	0.762142	5.84436	5.09e-09	1.51e-06	0.302267	12.3008									"Glucosylceramidase, putative"	GO:0016787,GO:0004348,GO:0006665	in-between	TRUE	GH30_1			TRUE										TRUE
Pc2113T1C00001034g0000090.1	3.70136	4.37449	1.00359	3.36243	0.000772601	0.041245	0.811224	12.5081																	"RING-type domain-containing protein"	GO:0008270	in-between					TRUE							TRUE
Pc2113T1C00001080g0000240.1																	6.24165	-3.54351	0.790907	-3.21594	0.00130019	0.0280513	19.8545	1.72595	"TKL protein kinase"	GO:0000166,GO:0004674,GO:0016310,GO:0006468,GO:0016021,GO:0016020,GO:0005524,GO:0004672,GO:0016301	GSR					TRUE						TRUE
Pc2113T1C00001089g0000060.1																	87.374	-7.11241	1.13011	-5.40868	6.35e-08	6.75e-06	251.298	1.93779	"Cellulase domain-containing protein"	GO:0016798,GO:0005975,GO:0016787,GO:0008152,GO:0016021,GO:0016020,GO:0004553	GDR		GH5_20			TRUE						TRUE
Pc2113T1C00001089g0000130.1																	16.6695	-5.55475	0.895	-5.08911	3.6e-07	3.23e-05	60.2231	1.34742	"DNA ligase"	GO:0008270,GO:0006281,GO:0016874,GO:0003910,GO:0005524,GO:0006310,GO:0006266	GDR											TRUE
Pc2113T1C00001098g0000160.1																	1.06045	4.56243	0.690246	5.16109	2.46e-07	2.25e-05	0.224567	5.49561	"HAD-like domain"		GSR	TRUE				TRUE										TRUE
Pc2113T1C00001102g0000120.1	2.20008	5.61072	1.20326	3.83185	0.000127181	0.0104986	0.135182	7.93177																	"PX domain-containing protein"	GO:0035091	GDR												TRUE
Pc2113T1C00001102g0000300.1																	5.08915	-6.8881	1.54162	-3.81943	0.000133763	0.00467336	18.6602	0	"Clamp-binding protein CrfC"	GO:0005525	GSR											TRUE
Pc2113T1C00001102g0000320.1																	6.1929	-7.1713	1.52549	-4.04545	5.22e-05	0.00217381	22.7073	0	"Dynamin"	GO:0016787,GO:0000166,GO:0003924,GO:0016020,GO:0005525,GO:0016021	in-between											TRUE
Pc2113T1C00001121g0000180.1									4.04073	4.44755	0.848011	4.06545	4.79e-05	0.00353319	0.607558	12.3008									"Peroxisomal multifunctional enzyme"	GO:0055114	in-between					TRUE										TRUE
Pc2113T1C00001126g0000420.1																	10.716	-3.8448	0.86205	-3.30003	0.000966734	0.0221843	24.1993	1.62003	"Dpy-30 protein"	GO:0048188,GO:0044666	GDR					TRUE						TRUE
Pc2113T1C00001141g0000070.1	2.44678	6.43252	1.31185	4.14112	3.46e-05	0.00411183	0.128124	8.33871																	"Pyridoxal 5'-phosphate synthase subunit PdxS"	GO:0042823,GO:0016829,GO:0042819,GO:0036381,GO:0003824	GDR					TRUE
Pc2113T1C00001147g0000110.1									18.0247	3.0914	0.518579	4.03295	5.51e-05	0.0038892	4.18195	33.3296									"L51_S25_CI-B8 domain-containing protein"	GO:0070469,GO:0005743,GO:0005739	in-between															TRUE
Pc2113T1C00001149g0000040.1																	6.48579	10.672	2.28259	4.23729	2.26e-05	0.00109819	0.0219156	35.6389	"Aquaporin"	GO:0015267,GO:0016021,GO:0055085,GO:0016020	in-between
Pc2113T1C00001149g0000160.1																	11.3914	-3.38666	0.543746	-4.3893	1.14e-05	0.000652389	35.439	3.24005	"PX domain-containing protein"	GO:0035091	GDR											TRUE
Pc2113T1C00001168g0000100.1																	8.76217	-5.77861	1.49209	-3.20263	0.00136178	0.0288863	23.3368	0.378526	"CNNM transmembrane domain-containing protein"	GO:0016020,GO:0016021	in-between											TRUE
Pc2113T1C00001174g0000040.1																	10.501	-7.60036	1.78493	-3.69782	0.000217462	0.0068616	30.572	0	"ANK_REP_REGION domain-containing protein"	GO:0005634,GO:0006357	GDR											TRUE
Pc2113T1C00001186g0000070.1																	0.910608	5.0984	1.12068	3.65707	0.000255117	0.00775877	0.139351	4.79932	"Calcium-transporting ATPase 1"	GO:0016021,GO:0016020,GO:0005524,GO:0000166	in-between															TRUE
Pc2113T1C00001186g0000150.1																	0.443235	3.83262	0.935393	3.02826	0.00245965	0.0449097	0.151597	2.2104	"Gamma-aminobutyric acid receptor subunit beta-3"	GO:0034220,GO:0005216,GO:0006811,GO:0016021,GO:0005230,GO:0016020,GO:0004888	GSR					TRUE							TRUE
Pc2113T1C00001205g0000140.1	1.18576	5.21178	1.25699	3.35069	0.000806092	0.0426682	0.178415	4.16935																	"Acyltransferase"	GO:0016020,GO:0016021,GO:0019432,GO:0006629,GO:0016740,GO:0005783,GO:0016746,GO:0004144,GO:0016747,GO:0005789,GO:0008374	GDR					TRUE							TRUE
Pc2113T1C00001249g0000020.1									2.87065	6.59769	1.05589	5.3014	1.15e-07	2.47e-05	0.105938	10.4198									"ABC1 domain-containing protein"		in-between	TRUE		Apoplastic/cytoplasmic effector												TRUE
Pc2113T1C00001270g0000030.1									7.47351	4.17412	0.7828	4.05483	5.02e-05	0.00364438	1.16721	15.5552									"Oxysterol-binding protein 9"		in-between															TRUE
Pc2113T1C00001270g0000220.1																	0.801404	4.01738	0.803332	3.75608	0.000172596	0.00577053	0.243636	4.04227	"Protein kinase, putative"	GO:0006468,GO:0005524,GO:0016301,GO:0004672,GO:0016310	GDR															TRUE
Pc2113T1C00001289g0000090.1	3.85745	5.65032	1.20194	3.869	0.000109281	0.00975099	0.131503	7.00625	3.85745	4.94132	1.1386	3.46154	0.0005371	0.0234766	0.131503	7.00625									"Unknown protein"		GDR												TRUE
Pc2113T1C00001289g0000340.1																	5.04287	2.5629	0.321293	4.86441	1.15e-06	9.06e-05	2.2258	13.1113	"Mitochondrial inner membrane protease subunit 1"	GO:0008236,GO:0004252,GO:0006508,GO:0016020,GO:0008233,GO:0016021	GDR					TRUE							TRUE
Pc2113T1C00001311g0000100.1									1.70229	6.23704	1.39761	3.74715	0.000178855	0.0101455	0.0913488	6.15038									"Unknown protein"		GSR
Pc2113T1C00001320g0000030.1																	12.6659	-2.96349	0.455838	-4.30743	1.65e-05	0.000882344	39.5101	4.75416	"AN1-type domain-containing protein"	GO:0046872,GO:0008270	in-between					TRUE						TRUE
Pc2113T1C00001320g0000160.1									18.8829	-5.01731	1.1824	-3.3976	0.000679809	0.0283077	68.4803	0	18.8829	-5.74891	0.841332	-5.64452	1.66e-08	1.97e-06	68.4803	1.13558	"HTH myb-type domain-containing protein"	GO:0005634	GDR					TRUE						TRUE
Pc2113T1C00001320g0000190.1																	2.92834	-6.09078	1.44846	-3.51463	0.00044037	0.0121156	10.7372	0	"HTH myb-type domain-containing protein"	GO:0005634	GDR											TRUE
Pc2113T1C00001335g0000190.1																	2.07931	-5.59682	1.50218	-3.06009	0.0022127	0.0414501	7.62414	0	"HTH myb-type domain-containing protein"	GO:0005634	GDR					TRUE						TRUE
Pc2113T1C00001340g0000120.1	0.370607	7.00724	1.57524	3.81354	0.000136991	0.0110406	0.026524	0	0.370607	6.32659	1.57524	3.38145	0.000721056	0.0294757	0.026524	0	0.370607	6.27859	1.33408	3.95674	7.6e-05	0.00295067	0.026524	1.99855	"Unknown protein"		ND
Pc2113T1C00001420g0000100.1	7.46775	8.7002	1.08293	7.11052	1.16e-12	1.31e-09	0.0616345	20.8468	7.46775	6.79076	1.28418	4.5093	6.5e-06	0.000711018	0.0616345	6.15038									"Extracellular Glycine-rich protein"		GSR	TRUE				TRUE							TRUE
Pc2113T1C00001420g0000110.1	6.79877	9.26633	1.7943	4.60698	4.09e-06	0.00071882	0.0194503	12.1011	6.79877	9.3298	1.67587	4.97044	6.68e-07	0.000105392	0.0194503	12.8082									"Glycine-rich protein"		in-between	TRUE				TRUE
Pc2113T1C00001420g0000180.1									5.78949	5.33372	0.892789	4.85413	1.21e-06	0.000174409	0.537464	15.0477									"Oxidored_FMN domain-containing protein"	GO:0016491,GO:0010181,GO:0003824,GO:0055114	GSR															TRUE
Pc2113T1C00001422g0000240.1	0.437235	7.52905	1.45784	4.47857	7.51e-06	0.00120208	0.0184758	0	0.437235	6.8484	1.45784	4.01168	6.03e-05	0.00419132	0.0184758	0	0.437235	7.06359	1.11847	5.42132	5.92e-08	6.42e-06	0.0184758	2.37708	"Aa_trans domain-containing protein"	GO:0016021,GO:0016020	GSR															TRUE
Pc2113T1C00001433g0000120.1																	13.453	-5.60349	1.49472	-3.07984	0.00207111	0.0400451	7.65841	0	"Cytochrome c"	GO:0022900,GO:0020037,GO:0070469,GO:0005758,GO:0005739,GO:0055114,GO:0046872,GO:0009055	in-between					TRUE
Pc2113T1C00001433g0000230.1									2.53146	4.92896	1.12702	3.48614	0.000490039	0.021797	0.238509	8.53882									"Mitochondrial import inner membrane translocase subunit TIM22"	GO:0005743,GO:0071806,GO:0016020,GO:0015031,GO:0016021,GO:0008320,GO:0045039,GO:0005739,GO:0042721	GDR												TRUE
Pc2113T1C00001501g0000040.1	4.55325	10.0883	1.64519	5.52417	3.31e-08	1.33e-05	0.0178312	16.6774																	"ArabFuran-catal domain-containing protein"	GO:0046556,GO:0019566,GO:0031221	GSR		GH54			TRUE							TRUE
Pc2113T1C00001510g0000100.1																	2.06018	-5.58362	1.49324	-3.06959	0.00214353	0.0405303	7.55398	0	"Adenylate kinase, putative"	GO:0016301,GO:0006139,GO:0019205,GO:0046940,GO:0016740,GO:0000166,GO:0016776,GO:0004017,GO:0016310,GO:0005524	GSR					TRUE						TRUE
Pc2113T1C00001510g0000170.1																	1.92064	-5.48241	1.45626	-3.07802	0.00208379	0.0400763	7.04236	0	"Unknown protein"		in-between					TRUE
Pc2113T1C00001510g0000190.1																	3.31974	-6.27181	1.58932	-3.31702	0.000909835	0.0213642	12.1724	0	"Adenylate kinase"	GO:0016310,GO:0004017,GO:0016740,GO:0000166,GO:0016776,GO:0005524,GO:0019205,GO:0016301,GO:0006139,GO:0046940	GDR					TRUE						TRUE
Pc2113T1C00001510g0000310.1	8.87565	8.86637	1.30459	6.02975	1.64e-09	8.26e-07	0.0617412	25.0161	8.87565	6.60001	1.52285	3.67732	0.000235694	0.0123306	0.0617412	3.76193	8.87565	6.48112	1.31291	4.17479	2.98e-05	0.00136889	0.0617412	5.55637	"PKS_ER domain-containing protein"	GO:0016491,GO:0055114	GDR												TRUE
Pc2113T1C00001510g0000380.1																	11.8749	-4.56527	0.759294	-4.6955	2.66e-06	0.000189482	40.4392	1.83187	"cAMP-dependent protein kinase regulatory subunit"	GO:0005952,GO:0001932,GO:0016301,GO:2000479,GO:0008603,GO:0016310,GO:0030552,GO:0000166	in-between					TRUE						TRUE
Pc2113T1C00001536g0000080.1																	9.95253	-3.86431	0.836621	-3.42367	0.00061782	0.0157927	25.388	1.93779	"Unknown protein"		GDR						TRUE
Pc2113T1C00001536g0000090.1																	11.5466	-8.07012	1.45591	-4.85614	1.2e-06	9.3e-05	42.3376	0	"Unknown protein"		in-between							TRUE				TRUE
Pc2113T1C00001548g0000210.1									2.95808	3.47912	0.699039	3.54647	0.00039043	0.0179189	1.44148	9.40482									"Transcription initiation factor TFIID subunit 13"	GO:0005634,GO:0006413,GO:0046982,GO:0006366,GO:0003743	GDR					TRUE							TRUE
Pc2113T1C00001567g0000160.1									1.05822	5.76147	1.17535	4.05111	5.1e-05	0.00365031	0.118204	3.76193									"Aste57867_10569 protein"		GDR					TRUE
Pc2113T1C00001579g0000150.1	0.166044	6.65811	1.46591	3.85979	0.000113484	0.0098951	0.0335117	0																	"Unknown protein"		GSR												TRUE
Pc2113T1C00001609g0000120.1																	3.13836	-6.19079	1.57151	-3.30306	0.000956375	0.0220468	11.5073	0	"PLAC8 family protein"	GO:0016021,GO:0016020	GDR					TRUE						TRUE
Pc2113T1C00001653g0000080.1																	7.2876	-6.89812	1.55584	-3.79096	0.000150066	0.0051714	18.7894	0	"Protein kinase domain-containing protein"	GO:0004674,GO:0004672,GO:0000166,GO:0005524,GO:0006468	GDR					TRUE						TRUE
Pc2113T1C00001777g0000140.1																	6.79501	-7.30522	1.55253	-4.06124	4.88e-05	0.00207955	24.915	0	"Pyr_redox_2 domain-containing protein"	GO:0016491,GO:0055114	in-between							TRUE				TRUE
Pc2113T1C00001777g0000170.1																	3.73176	-6.44061	1.54699	-3.51691	0.000436601	0.0120777	13.6831	0	"Pyr_redox_2 domain-containing protein"	GO:0016491,GO:0055114	GDR					TRUE						TRUE
Pc2113T1C00001859g0000180.1																	2.17327	3.28528	0.673824	3.39151	0.000695098	0.0172867	0.542988	5.49561	"Peroxisomal trans-2-enoyl-CoA reductase"	GO:0055114	GDR					TRUE										TRUE
Pc2113T1C00001859g0000190.1									0.551632	4.82097	1.17803	3.24353	0.00118057	0.0431894	0.141688	1.88096									"Peroxisomal trans-2-enoyl-CoA reductase"	GO:0055114	GDR															TRUE
Pc2113T1C00001892g0000040.1																	7.16339	-6.86268	1.56168	-3.75408	0.000173982	0.00579768	18.334	0	"Pleckstrin y domain-containing family M member 2"	GO:0007165	GDR					TRUE						TRUE
Pc2113T1C00002200g0000020.1	5.98019	5.79815	0.771452	6.21964	4.98e-10	2.83e-07	0.505276	20.8468																	"Adenylate kinase"	GO:0016310,GO:0004017,GO:0000166,GO:0016740,GO:0016776,GO:0005524,GO:0019205,GO:0006139,GO:0016301,GO:0046940	GSR					TRUE										TRUE
Pc2113T1C00002200g0000140.1	0.520764	6.90487	1.38737	4.25615	2.08e-05	0.00264793	0.0285027	0	0.520764	7.13845	1.32762	4.62365	3.77e-06	0.000447895	0.0285027	1.88096									"Amine oxidase"	GO:0005507,GO:0016491,GO:0009308,GO:0048038,GO:0008131,GO:0055114,GO:0046872	GSR					TRUE
Pc2113T1C00002200g0000170.1																	6.58003	-6.2047	1.48897	-3.49552	0.000473148	0.0128412	11.6187	0	"EamA domain"	GO:0016020,GO:0016021	GDR											TRUE
Pc2113T1C00002200g0000320.1																	3.58544	5.11601	0.838827	4.90687	9.25e-07	7.48e-05	0.540563	18.9091	"MFS domain-containing protein"	GO:0016021,GO:0055085,GO:0016020,GO:0022857	in-between															TRUE
Pc2113T1C00002200g0000420.1									18.3249	3.32043	0.5557	4.17569	2.97e-05	0.00247905	3.72882	30.0853									"NADH dehydrogenase, alpha subcomplex, subunit 6"	GO:0055114,GO:0005743,GO:0070469,GO:0016020,GO:0005739	in-between					TRUE										TRUE
Pc2113T1C00002200g0000510.1																	1.81652	2.57527	0.467757	3.3677	0.000757967	0.0183573	0.934144	5.76821	"OHCU_decarbox domain-containing protein"	GO:0006144	in-between
Pc2113T1C00002200g0000630.1																	25.9385	4.31946	0.349984	9.48462	2.43e-21	1.75e-18	4.93767	98.8027	"HMA domain-containing protein"	GO:0030001,GO:0046872	in-between					TRUE										TRUE
Pc2113T1C00002202g0000060.1																	8.80151	-7.67844	1.91821	-3.4816	0.00049843	0.0133685	32.2722	0	"Unknown protein"		in-between											TRUE
Pc2113T1C00002202g0000070.1																	5.20034	-6.9193	1.8304	-3.23388	0.00122121	0.0266318	19.0679	0	"Unknown protein"		in-between											TRUE
Pc2113T1C00002202g0000240.1	3.65641	4.86615	1.01032	3.82666	0.000129895	0.0105367	0.575822	12.5081																	"Rhodanese domain-containing protein"	GO:0032259,GO:0016740,GO:0008171,GO:0008168	GDR					TRUE							TRUE
Pc2113T1C00002202g0000420.1	1.45985	7.18963	1.48252	4.17507	2.98e-05	0.00364268	0.0233267	0	1.45985	6.50898	1.48252	3.71596	0.000202437	0.0112308	0.0233267	0	1.45985	8.44346	1.04705	7.10897	1.17e-12	3.19e-10	0.0233267	7.99421	"Alkaline phosphatase"	GO:0016791,GO:0003824,GO:0016787,GO:0004035,GO:0016311	in-between	TRUE				TRUE										TRUE
Pc2113T1C00002202g0000430.1																	1.15458	5.24802	0.509711	8.33418	7.8e-17	2.81e-14	0.165745	6.10158	"Alkaline phosphatase"	GO:0003824,GO:0016791,GO:0004035,GO:0016787,GO:0016311	GDR	TRUE				TRUE										TRUE
Pc2113T1C00002202g0000470.1																	3.16562	-5.54164	1.46011	-3.11049	0.00186779	0.0371499	7.33787	0	"Ubiquitin carboxyl-terminal hydrolase"	GO:0016787	GDR	TRUE				TRUE						TRUE
Pc2113T1C00002210g0000320.1																	1.05313	2.67317	0.504027	3.31961	0.000901434	0.0212163	0.732553	4.6934	"Complex 1 LYR protein"		in-between					TRUE										TRUE
Pc2113T1C00002210g0000470.1	6.26455	5.23154	0.746648	5.66738	1.45e-08	6.04e-06	0.622995	16.6774																	"GP-PDE domain-containing protein"	GO:0006629,GO:0008081	in-between	TRUE				TRUE										TRUE
Pc2113T1C00002210g0000630.1	2.1884	6.15612	1.35365	3.80906	0.000139496	0.0110849	0.0923551	7.93177																	"3'-5' exonuclease domain-containing protein"	GO:0006139,GO:0090305,GO:0008408,GO:0003676	GDR						TRUE						TRUE
Pc2113T1C00002211g0000210.1	4.5768	7.78179	0.821145	8.25894	1.47e-16	2.62e-13	0.104177	16.6774																	"ABC transporter domain-containing protein"	GO:0055085,GO:0016021,GO:0016020,GO:0016887,GO:0042626,GO:0005524,GO:0000166	in-between						TRUE						TRUE
Pc2113T1C00002212g0000140.1									2.31072	6.7058	0.823862	6.92567	4.34e-12	1.99e-09	0.121106	7.52386									"Cell 12A endoglucanase"	GO:0000272,GO:0004553,GO:0008810	in-between	TRUE	GH12	Apoplastic effector		TRUE										TRUE
Pc2113T1C00002212g0000230.1	2.18058	6.70647	1.37534	4.14912	3.34e-05	0.00400885	0.0636779	7.93177																	"Malic enzyme"	GO:0016491,GO:0051287,GO:0055114,GO:0004470,GO:0046872,GO:0004471	in-between												TRUE
Pc2113T1C00002212g0000240.1	7.8608	4.42633	0.895316	3.82695	0.000129743	0.0105367	0.828344	19.1074																	"Malic enzyme"	GO:0051287,GO:0016491,GO:0004471,GO:0046872,GO:0004470,GO:0055114	in-between					TRUE							TRUE
Pc2113T1C00002212g0000690.1	6.22965	6.06975	1.13896	4.4512	8.54e-06	0.00130087	0.310744	16.6774									6.22965	4.8007	0.982376	3.86889	0.000109332	0.00404368	0.310744	8.78082	"NTF2-like domain"		in-between					TRUE										TRUE
Pc2113T1C00002212g0001060.1																	2.43824	-5.82666	1.48208	-3.25668	0.00112724	0.0251808	8.94023	0	"ATP-binding Cassette (ABC) superfamily"	GO:0016021,GO:0016020,GO:0005524	GDR					TRUE						TRUE
Pc2113T1C00002216g0000130.1																	2.67771	-5.96174	1.45663	-3.40631	0.000658484	0.0166218	9.81828	0	"PX domain-containing protein"	GO:0035091	in-between					TRUE						TRUE
Pc2113T1C00002216g0000220.1																	4.87501	2.7852	0.385395	4.63212	3.62e-06	0.000243636	3.19929	22.0136	"PX domain-containing protein"	GO:0035091	GSR					TRUE							TRUE
Pc2113T1C00002216g0000300.1																	8.86189	2.83469	0.423282	4.33444	1.46e-05	0.000810696	3.42354	24.6929	"SnoaL-like domain-containing protein"		GDR					TRUE							TRUE
Pc2113T1C00002216g0000620.1	2.32155	6.05931	1.10248	4.58903	4.45e-06	0.000762033	0.17363	8.33871																	"N-acetyltransferase domain-containing protein"	GO:0008080	GDR
Pc2113T1C00002216g0000780.1									6.3368	3.89213	0.860003	3.36294	0.000771184	0.0312717	0.6836	15.5451									"CBFD_NFYB_HMF domain-containing protein"	GO:0046982	GDR												TRUE
Pc2113T1C00002218g0000010.1	0.559798	9.86458	1.64859	5.37705	7.57e-08	2.63e-05	0.00367893	0	0.559798	9.18393	1.64859	4.96418	6.9e-07	0.000107168	0.00367893	0	0.559798	9.70564	1.3355	6.51864	7.09e-11	1.52e-08	0.00367893	3.07337	"Unknown protein"		ND					TRUE							TRUE
Pc2113T1C00002218g0000080.1	34.4219	4.10131	0.765367	4.05206	5.08e-05	0.00542062	4.65424	78.1689																	"Mitochondrial Carrier (MC) Family"	GO:0015867,GO:0016020,GO:0005347,GO:0055085,GO:0016021	GDR					TRUE							TRUE
Pc2113T1C00002218g0000120.1																	2.11771	-5.62309	1.50067	-3.08068	0.00206529	0.0400451	7.76494	0	"Unknown protein"		GSR					TRUE
Pc2113T1C00002218g0000240.1																	3.6926	-6.42543	1.50277	-3.61029	0.000305854	0.00902985	13.5395	0	"Protein kinase, putative"	GO:0016301,GO:0000166,GO:0004672,GO:0016310,GO:0004674,GO:0006468,GO:0005524	GDR					TRUE						TRUE
Pc2113T1C00002218g0000310.1																	31.737	4.5165	1.10015	3.19639	0.00139158	0.0294244	4.01606	91.8135	"Enoyl-CoA hydratase"	GO:0003824	in-between					TRUE										TRUE
Pc2113T1C00002220g0000160.1																	5.13802	3.75394	0.531508	5.18138	2.2e-07	2.1e-05	1.44884	19.6817	"ABC transporter A family member 1"	GO:0016887,GO:0016020,GO:0042626,GO:0005524,GO:0016021,GO:0055085,GO:0000166	GSR					TRUE				TRUE
Pc2113T1C00002220g0000530.1	11.9983	3.98347	0.879835	3.39094	0.000696537	0.0384156	1.10281	12.5081	11.9983	5.11965	0.505033	8.15719	3.43e-16	3.15e-13	1.10281	29.7369									"Dual specificity protein phosphatase CDC14B"		GDR	TRUE				TRUE
Pc2113T1C00002220g0000570.1																	19.6164	-7.98071	1.55063	-4.50186	6.74e-06	0.000417933	39.7933	0	"Elicitin"	GO:0009405,GO:0005576,GO:0034053	in-between	TRUE		Apoplastic effector								TRUE
Pc2113T1C00002222g0000220.1	14.163	3.04742	0.608563	3.36435	0.000767243	0.041245	4.97472	40.4727																	"Ribose-phosphate pyrophosphokinase, putative"	GO:0000287,GO:0009165,GO:0016310,GO:0004749,GO:0016301,GO:0009116	GDR	TRUE				TRUE							TRUE
Pc2113T1C00002226g0000340.1																	6.86614	-7.32027	1.46545	-4.31284	1.61e-05	0.000870225	25.1758	0	"Arfaptin homology (AH) domain/BAR domain"	GO:0005737	GDR					TRUE						TRUE
Pc2113T1C00002226g0000370.1									1.58416	5.70087	1.256	3.74272	0.000182039	0.0102684	0.165686	5.64289									"Lactation elevated protein 1"	GO:0000166,GO:0005524	in-between												TRUE
Pc2113T1C00002226g0000420.1																	33.7574	-4.60345	0.697002	-5.16993	2.34e-07	2.19e-05	83.9754	3.55782	"Protein kinase, putative"	GO:0004672,GO:0016301,GO:0016310,GO:0006468,GO:0005524	in-between					TRUE						TRUE
Pc2113T1C00002226g0000550.1																	2.23615	-5.70172	1.55194	-3.02957	0.00244901	0.0447965	8.19922	0	"Unknown protein"		GSR					TRUE						TRUE
Pc2113T1C00002226g0000580.1																	8.34462	-4.22403	1.03978	-3.10069	0.00193067	0.038	15.9385	0.968896	"Unknown protein"		in-between					TRUE						TRUE
Pc2113T1C00002228g0001250.1									5.04645	5.01111	1.08268	3.70478	0.000211576	0.0115804	0.221751	11.2757									"Alcohol dehydrogenase"	GO:0016491,GO:0055114	in-between					TRUE										TRUE
Pc2113T1C00002228g0001310.1	52.0558	4.92348	0.73079	5.36882	7.93e-08	2.68e-05	4.3054	126.462	52.0558	3.75874	0.759167	3.63391	0.000279159	0.0141642	4.3054	59.1354									"Alcohol dehydrogenase, putative"	GO:0016491,GO:0055114,GO:0008270,GO:0046872	ND							TRUE					TRUE
Pc2113T1C00002230g0000010.1	483.183	3.49469	0.656579	3.79952	0.000144976	0.0113902	76.5538	859.978	483.183	3.41198	0.653355	3.69168	0.000222781	0.0117771	76.5538	814.489									"Alcohol dehydrogenase"	GO:0055114,GO:0008270,GO:0046872,GO:0016491	ND							TRUE			TRUE		TRUE
Pc2113T1C00002230g0000120.1									0.524927	6.48351	1.68067	3.2627	0.00110357	0.0411171	0.0437673	1.88096									"Necrosis-inducing protein"	GO:0009405,GO:0005576	GSR															TRUE
Pc2113T1C00002230g0000220.1																	2.67916	-5.96242	1.48786	-3.33527	0.000852177	0.0202457	9.8236	0	"FYVE-type domain-containing protein"	GO:0046872	in-between					TRUE						TRUE
Pc2113T1C00002235g0000270.1																	1.61709	2.97732	0.548242	3.60665	0.000310172	0.00910974	0.933235	7.49416	"Unknown protein"		in-between												TRUE
Pc2113T1C00002235g0000340.1																	0.965554	3.53059	0.784126	3.22727	0.00124976	0.0271957	0.185805	2.2104	"MSC domain-containing protein"	GO:0016021,GO:0016020,GO:0005634,GO:0005637	in-between							TRUE					TRUE
Pc2113T1C00002236g0000080.1																	0.347864	5.03491	1.29672	3.11162	0.00186064	0.0371499	0.054256	1.83187	"CUE domain-containing protein"	GO:0016021,GO:0016020	GDR												TRUE
Pc2113T1C00002242g0000500.1																	2.89818	2.93712	0.504342	3.84088	0.000122592	0.00432803	1.71447	13.3683	"WD_REPEATS_REGION domain-containing protein"	GO:0016787,GO:0004721,GO:0006470	in-between												TRUE
Pc2113T1C00002246g0000090.1	9.61181	3.93009	0.888188	3.29896	0.000970448	0.0488824	2.1551	28.7785																	"DDRGK domain-containing protein 1"	GO:0016020,GO:0016021	in-between												TRUE
Pc2113T1C00002246g0000390.1									4.50008	4.26606	1.0004	3.26476	0.00109557	0.0409701	0.483154	5.64289									"Phosphoethanolamine N-methyltransferase"	GO:0016740,GO:0008168,GO:0032259	GDR					TRUE							TRUE
Pc2113T1C00002246g0000400.1	13.1738	4.53691	0.916877	3.85756	0.000114523	0.0098951	0.768218	19.1074	13.1738	4.67007	0.718393	5.10873	3.24e-07	5.85e-05	0.768218	18.7995	13.1738	4.20066	0.495948	6.45361	1.09e-10	2.21e-08	0.768218	14.4431	"Phosphoethanolamine N-methyltransferase"	GO:0008168,GO:0016740,GO:0032259	in-between					TRUE							TRUE
Pc2113T1C00002246g0000410.1																	7.20843	-6.87576	1.45806	-4.02985	5.58e-05	0.00227234	18.4996	0	"ABC transporter B family member 11"	GO:0042626,GO:0005524,GO:0016020,GO:0016887,GO:0016021,GO:0055085,GO:0000166	in-between											TRUE
Pc2113T1C00002246g0000420.1																	9.44009	-7.61358	1.45935	-4.53187	5.85e-06	0.000373611	30.8517	0	"ABC transporter B family member 11"	GO:0016021,GO:0055085,GO:0016887,GO:0016020,GO:0042626,GO:0005524,GO:0000166	GDR					TRUE						TRUE
Pc2113T1C00002246g0000680.1																	3.10401	-5.91435	1.48884	-3.30079	0.000964118	0.0221747	9.50041	0	"Unknown protein"		GDR					TRUE						TRUE
Pc2113T1C00002246g0000740.1																	6.90105	-7.06779	1.66926	-3.63502	0.000277957	0.00832798	21.1345	0	"Unknown protein"		GSR					TRUE						TRUE
Pc2113T1C00002246g0000750.1	3.50388	5.60149	1.07742	4.27083	1.95e-05	0.00256084	0.339514	12.5081																	"AB hydrolase-1 domain-containing protein"	GO:0016491,GO:0055114	GSR					TRUE							TRUE
Pc2113T1C00002247g0000060.1									13.5551	3.2446	0.69059	3.25027	0.00115296	0.0424869	3.15532	34.5037									"Succinate dehydrogenase [ubiquinone] cytochrome b small subunit"	GO:0016021,GO:0016020,GO:0005739,GO:0005743,GO:0005740	GDR					TRUE
Pc2113T1C00002247g0000290.1									25.9811	-5.39665	1.22046	-3.60245	0.000315231	0.0156792	89.0767	0	25.9811	-3.25676	0.472213	-4.7791	1.76e-06	0.000132676	89.0767	9.28087	"Protein kinase"	GO:0016310,GO:0000166,GO:0004672,GO:0016301,GO:0005524,GO:0006468	GDR											TRUE
Pc2113T1C00002247g0000330.1																	14.1304	-8.10159	2.10653	-3.37123	0.000748327	0.0182069	43.2726	0	"Tubby C-terminal-like domain"		in-between					TRUE						TRUE
Pc2113T1C00002249g0000040.1	4.01378	6.82036	1.24342	4.68092	2.86e-06	0.000532484	0.0587819	7.00625	4.01378	6.11742	1.18189	4.32986	1.49e-05	0.00136326	0.0587819	7.00625									"MoCF_biosynth domain-containing protein"	GO:0000932,GO:0031087	GDR					TRUE										TRUE
Pc2113T1C00002249g0000050.1																	17.013	7.34139	0.390682	16.2316	3.02e-59	1.52e-55	0.530113	86.3721	"Long-chain-fatty-acid-CoA ligase"	GO:0016874	GDR	TRUE	GH17			TRUE										TRUE
Pc2113T1C00002249g0000310.1																	0.451741	3.55107	0.826087	3.08814	0.00201417	0.0392607	0.182786	2.2104	"Enoyl-[acyl-carrier-protein] reductase [NADH], putative"	GO:0055114,GO:0004318,GO:0016491,GO:0006633	GSR					TRUE										TRUE
Pc2113T1C00002249g0000550.1	12.4232	3.76789	0.726861	3.80801	0.000140092	0.0110849	2.14221	26.5206																	"Serine/threonine-protein kinase"	GO:0004674,GO:0016310,GO:0000166,GO:0016740,GO:0005524,GO:0006468,GO:0016301,GO:0004672,GO:0035091	in-between					TRUE							TRUE
Pc2113T1C00002249g0000810.1																	8.07427	-7.55401	1.48937	-4.40052	1.08e-05	0.000633958	29.6057	0	"Protein kinase, putative"	GO:0005524,GO:0006468,GO:0016310,GO:0016301,GO:0004672,GO:0000166	GSR					TRUE						TRUE
Pc2113T1C00002249g0000820.1	59.2712	-5.74812	1.23161	-3.85522	0.000115626	0.0098951	182.166	0	59.2712	-3.78134	0.815652	-3.40996	0.000649712	0.0273339	182.166	12.3008	59.2712	-2.41964	0.433471	-3.27505	0.00105643	0.0239703	182.166	34.2915	"FYVE domain-containing protein"	GO:0046872	GSR					TRUE						TRUE
Pc2113T1C00002249g0000980.1	0.25342	6.77142	1.40517	4.10727	4e-05	0.00447371	0.0309237	0																	"Unknown protein"		GSR												TRUE
Pc2113T1C00002251g0000030.1	0.525955	6.14987	1.29129	3.98817	6.66e-05	0.00644802	0.0475371	0	0.525955	6.38936	1.22505	4.39929	1.09e-05	0.00104437	0.0475371	1.88096									"Unknown protein"		GSR						TRUE						TRUE
Pc2113T1C00002253g0000440.1																	6.26252	4.70734	0.844136	4.39187	1.12e-05	0.000648395	0.809943	21.3313	"Homogentisate 1,2-dioxygenase"	GO:0006559,GO:0051213,GO:0004411,GO:0006570,GO:0055114,GO:0046872	GSR					TRUE										TRUE
Pc2113T1C00002253g0000610.1									4.29429	5.06264	0.653263	6.21899	5e-10	1.74e-07	0.57397	11.2858	4.29429	3.36883	0.473438	5.00347	5.63e-07	4.78e-05	0.57397	5.82898	"4-coumarate-CoA ligase"	GO:0016874	GSR					TRUE										TRUE
Pc2113T1C00002255g0000370.1																	5.69877	2.37671	0.33546	4.10393	4.06e-05	0.00179884	4.6755	24.33	"Acetyl-CoA acetyltransferase"	GO:0016740,GO:0016746,GO:0016747	GDR					TRUE										TRUE
Pc2113T1C00002255g0000450.1	2.63654	7.32132	1.51474	4.1732	3e-05	0.00364268	0.0668647	8.33871																	"Grx4 family monothiol glutaredoxin"	GO:0015035,GO:0055114,GO:0009055,GO:0051536,GO:0046872,GO:0022900	in-between					TRUE							TRUE
Pc2113T1C00002255g0000590.1									5.58715	4.22388	0.922384	3.49516	0.00047377	0.0211666	0.511559	5.64289									"Aha1_N domain-containing protein"	GO:0001671,GO:0051879,GO:0032781,GO:0051087	GDR					TRUE										TRUE
Pc2113T1C00002257g0000180.1	0.772309	7.05068	1.29446	4.67429	2.95e-06	0.000541883	0.0258336	0	0.772309	6.37003	1.29446	4.14847	3.35e-05	0.00265327	0.0258336	0	0.772309	7.37156	0.738613	8.62639	6.33e-18	2.56e-15	0.0258336	4.20895	"Unknown protein"		GDR	TRUE				TRUE										TRUE
Pc2113T1C00002257g0000250.1																	1.14169	3.73189	0.498335	5.48203	4.2e-08	4.82e-06	0.441448	5.61713	"AP complex subunit sigma"	GO:0015031,GO:0016020,GO:0006886,GO:0030117,GO:0016192	GDR					TRUE							TRUE
Pc2113T1C00002257g0000720.1	19.0078	4.99839	0.729104	5.48399	4.16e-08	1.57e-05	1.29581	41.4586	19.0078	3.77869	0.800654	3.47053	0.000519441	0.0228035	1.29581	24.7807									"Unknown protein"		GDR
Pc2113T1C00002257g0001140.1																	22.6029	-9.03914	1.64928	-4.87432	1.09e-06	8.75e-05	82.8773	0	"Protoporphyrinogen oxidase"	GO:0016020,GO:0016021,GO:0006779,GO:0016491,GO:0004729,GO:0006783,GO:0055114,GO:0006782	GDR					TRUE						TRUE
Pc2113T1C00002259g0000530.1									3.05845	4.32258	0.75121	4.42297	9.74e-06	0.000954341	0.6561	9.9123									"Immediate early response 3-interacting protein 1-like"	GO:0016021,GO:0016020	GDR												TRUE
Pc2113T1C00002259g0000560.1									2.82121	7.07341	0.842454	7.20919	5.63e-13	3.34e-10	0.111967	9.40482									"Glucan 1"		GDR
Pc2113T1C00002259g0000620.1									27.3704	-5.56504	1.23492	-3.69664	0.000218472	0.0116631	100.106	0	27.3704	-7.87776	1.46001	-4.71077	2.47e-06	0.000177984	100.106	0.378526	"Leucine-rich repeat domain, L domain-like"	GO:0005634	GSR											TRUE
Pc2113T1C00002259g0000910.1																	4.78969	-5.93394	1.53649	-3.21118	0.00132192	0.0283989	9.63043	0	"50S ribosomal protein L24, chloroplastic"	GO:0003735,GO:0006412,GO:0005840,GO:0003723,GO:0009507	GDR					TRUE						TRUE
Pc2113T1C00002259g0000990.1									5.79341	5.46467	0.82587	5.40602	6.44e-08	1.51e-05	0.295273	12.6491									"Unknown protein"		GSR							TRUE					TRUE
Pc2113T1C00002261g0000220.1									0.554841	4.70914	1.16125	3.1941	0.00140265	0.0496904	0.153455	1.88096									"Glycoside hydrolase"	GO:0016787,GO:0016798,GO:0005975,GO:0004553,GO:0008152	GSR	TRUE	GH32													TRUE
Pc2113T1C00002262g0000180.1																	6.2223	2.44896	0.263854	5.49155	3.98e-08	4.62e-06	3.19577	17.5321	"Endo-1,3(4)-beta-glucanase"	GO:0016798,GO:0016787,GO:0016021,GO:0052861,GO:0008152,GO:0052862,GO:0016020	GDR		GH81													TRUE
Pc2113T1C00002263g0000090.1	18.6246	4.0832	0.645569	4.77594	1.79e-06	0.000366307	2.381	35.7848	18.6246	3.28018	0.647658	3.52066	0.000430482	0.0194914	2.381	23.0689									"1,3-beta-glucanosyltransferase"	GO:0016740	in-between		GH72			TRUE										TRUE
Pc2113T1C00002263g0000320.1																	2.68006	4.15432	0.919743	3.42956	0.00060455	0.0156517	0.463414	8.4023	"WRKY transcription factor 19"		GSR					TRUE							TRUE
Pc2113T1C00002263g0000460.1									0.536946	5.50136	1.30705	3.4439	0.00057338	0.0248473	0.0878376	1.88096									"Protein kinase domain-containing protein"	GO:0032465,GO:0006468,GO:0005737,GO:0005524,GO:0005634,GO:0004672,GO:0005813,GO:0000278,GO:0000922	GDR	TRUE											TRUE
Pc2113T1C00002265g0000030.1	75.6852	7.30723	0.663417	9.5072	1.96e-21	4.89e-18	0.638633	97.6832	75.6852	6.92022	0.647651	9.14107	6.18e-20	6.94e-17	0.638633	74.1831	75.6852	7.94296	0.629462	11.03	2.74e-28	3.95e-25	0.638633	157.511	"NmrA-like family domain-containing protein 1"	GO:0005654,GO:0042802,GO:0048471,GO:0005737,GO:0005634	GSR					TRUE
Pc2113T1C00002265g0000040.1	13.4978	5.90948	0.968134	5.07107	3.96e-07	0.00010514	0.296519	18.1818	13.4978	6.31048	0.74635	7.11526	1.12e-12	6.27e-10	0.296519	25.8058	13.4978	4.67471	0.644763	5.69933	1.2e-08	1.48e-06	0.296519	7.81193	"Phenylcoumaran benzylic ether reductase PT1"	GO:0050664,GO:0016491,GO:0055114,GO:0009807	GSR					TRUE
Pc2113T1C00002265g0000060.1	11.3693	9.98848	0.994442	9.03872	1.59e-19	3.3e-16	0.0179483	22.8698	11.3693	10.081	0.827515	10.9738	5.11e-28	2.58e-24	0.0179483	18.7995									"NmrA domain-containing protein"		in-between							TRUE
Pc2113T1C00002265g0000070.1	11.5854	10.1435	1.23377	7.41107	1.25e-13	1.57e-10	0.0293808	32.541	11.5854	8.76833	1.32319	5.87093	4.33e-09	1.38e-06	0.0293808	9.40482									"NmrA domain-containing protein"		ND
Pc2113T1C00002266g0000030.1	18.5091	9.46183	0.799384	10.5854	3.48e-26	2.17e-22	0.049755	36.3034	18.5091	9.34323	0.720243	11.5839	4.97e-31	5.02e-27	0.049755	25.4675	18.5091	7.50891	0.664799	9.79079	1.23e-22	9.58e-20	0.049755	9.06903	"NmrA domain-containing protein"		in-between
Pc2113T1C00002266g0000080.1	3.70011	7.40632	1.43766	4.45606	8.35e-06	0.00129705	0.0901275	12.5081																	"PKS_ER domain-containing protein"	GO:0016491,GO:0055114	GSR					TRUE										TRUE
Pc2113T1C00002266g0000090.1																	6.8697	2.42935	0.430092	3.32336	0.0008894	0.0210311	3.22229	17.3202	"Protein urg3"	GO:0005829,GO:0005634,GO:0008150,GO:0003824	in-between					TRUE										TRUE
Pc2113T1C00002266g0000100.1	3.80865	7.46203	1.37927	4.6851	2.8e-06	0.000529633	0.0379253	7.93177	3.80865	6.78262	1.32271	4.3718	1.23e-05	0.00116284	0.0379253	4.26941	3.80865	6.09731	1.00312	5.08147	3.75e-07	3.28e-05	0.0379253	2.58892	"Unknown protein"		in-between	TRUE		Cytoplasmic effector	TRUE		TRUE									TRUE
Pc2113T1C00002266g0000170.1																	12.5517	4.01874	0.437168	6.90523	5.01e-12	1.3e-09	1.77502	29.0078	"PKS_ER domain-containing protein"	GO:0055114,GO:0008270,GO:0016491	GSR					TRUE										TRUE
Pc2113T1C00002267g0000260.2	4.9372	4.02506	0.765192	3.95333	7.71e-05	0.0073493	1.42564	16.6774																	"Switch-associated protein 70"	GO:0005886,GO:0016020,GO:0005737,GO:0042995,GO:0005634,GO:0003677,GO:0030027	GDR					TRUE				TRUE			TRUE
Pc2113T1C00002268g0000160.1	2.28561	7.98398	1.55771	4.48349	7.34e-06	0.0011913	0.0418738	8.33871																	"Unknown protein"		in-between
Pc2113T1C00002271g0000100.1																	5.73323	-7.06002	1.50576	-4.02456	5.71e-05	0.0023147	21.0218	0	"Concanavalin A-like lectin/glucanase domain"	GO:0030246	in-between											TRUE
Pc2113T1C00002271g0000130.1	45.6631	-5.48366	1.20049	-3.73486	0.000187816	0.0142194	151.655	0	45.6631	-3.53616	0.766129	-3.31035	0.000931783	0.0363252	151.655	9.9123	45.6631	-4.09275	0.408589	-7.56934	3.75e-14	1.26e-11	151.655	8.79642	"Ankyrin repeat-containing domain"	GO:0030054,GO:0046872	GDR											TRUE
Pc2113T1C00002271g0000150.1																	7.74382	-4.435	0.843541	-4.07211	4.66e-05	0.00201027	27.5663	1.2415	"Protein Kinase"	GO:0016310,GO:0016301	GDR					TRUE						TRUE
Pc2113T1C00002273g0000430.1																	3.62739	-6.39967	1.7745	-3.04292	0.00234292	0.0430117	13.3004	0	"Spore coat protein CotH"	GO:0016021,GO:0016020	in-between					TRUE						TRUE
Pc2113T1C00002274g0000040.1	3.83148	7.50618	1.58094	4.11538	3.87e-05	0.00442989	0.0362521	7.00625	3.83148	6.86067	1.53039	3.82952	0.000128392	0.00748495	0.0362521	7.00625									"PH domain-containing protein"		GDR												TRUE
Pc2113T1C00002274g0000110.1																	2.6233	4.61465	0.432328	8.36089	6.22e-17	2.33e-14	0.554945	13.5957	"ABC transporter B family member 25"		in-between															TRUE
Pc2113T1C00002275g0000100.1																	1.98032	-5.52654	1.47988	-3.05873	0.00222279	0.0414853	7.26116	0	"Sulfatase domain-containing protein"	GO:0016020,GO:0016021,GO:0003824,GO:0008484	in-between											TRUE
Pc2113T1C00002279g0000040.1	3.84962	6.00206	1.36945	3.65261	0.000259589	0.0187444	0.102778	7.00625	3.84962	5.3237	1.31241	3.29448	0.000986033	0.0379828	0.102778	7.00625									"Unknown protein"		GDR
Pc2113T1C00002282g0000240.1																	1.11815	3.62406	0.682069	3.84721	0.000119469	0.00426339	0.240633	2.96745	"Glyco_hydr_30_2 domain-containing protein"	GO:0004553	in-between	TRUE	GH30_5			TRUE										TRUE
Pc2113T1C00002282g0000320.1																	9.12766	-6.94833	1.45581	-4.08591	4.39e-05	0.00191077	19.4556	0	"Unknown protein"		GDR					TRUE						TRUE
Pc2113T1C00002282g0000530.1	0.322706	6.69878	1.58656	3.59192	0.00032825	0.0222853	0.0326239	0									0.322706	5.71651	1.38304	3.41024	0.000649067	0.0164251	0.0326239	1.72595	"Unknown protein"		in-between					TRUE							TRUE
Pc2113T1C00002282g0000540.1																	0.529768	9.25602	2.69454	3.06399	0.00218409	0.0410665	0.00468877	2.90669	"Unknown protein"		in-between					TRUE							TRUE
Pc2113T1C00002283g0000160.1																	13.6129	3.6161	0.277545	9.42584	4.27e-21	2.87e-18	3.70004	45.5258	"tRNA-binding domain-containing protein"	GO:0003723,GO:0000049	GSR					TRUE
Pc2113T1C00002283g0000220.1																	5.51902	2.81124	0.291311	6.21754	5.05e-10	8.64e-08	2.13067	15.2609	"tRNA-binding domain-containing protein"	GO:0003723,GO:0000049	in-between					TRUE							TRUE
Pc2113T1C00002283g0000230.1																	2.01601	2.85377	0.398605	4.65064	3.31e-06	0.000225758	1.24529	9.22011	"tRNA-binding domain-containing protein"	GO:0003723,GO:0000049	in-between												TRUE
Pc2113T1C00002285g0000120.1	19.9139	5.30891	0.624201	6.90308	5.09e-12	4.89e-09	1.03503	39.5472	19.9139	4.8701	0.570074	6.78877	1.13e-11	4.57e-09	1.03503	31.6078									"Mitochondrial Carrier (MC) Family"	GO:0016020,GO:0016021	in-between					TRUE										TRUE
Pc2113T1C00002285g0000140.1																	23.2745	-9.01633	1.47826	-5.42282	5.87e-08	6.42e-06	81.5778	0	"Fatty acid amide hydrolase"	GO:0016787	in-between					TRUE						TRUE
Pc2113T1C00002285g0000220.1									4.38254	3.63558	0.648781	4.06235	4.86e-05	0.00355447	1.54348	11.2858									"zf-CHCC domain-containing protein"	GO:0005747,GO:0006120	GDR															TRUE
Pc2113T1C00002285g0000310.1																	22.8543	-2.37898	0.387255	-3.56091	0.000369565	0.010541	55.9918	11.052	"PH domain-like"	GO:0046872	GDR					TRUE						TRUE
Pc2113T1C00002285g0000440.1									1.07576	5.17847	1.0419	4.01044	6.06e-05	0.00419132	0.182512	3.76193									"VWFA domain-containing protein"		in-between												TRUE
Pc2113T1C00002285g0001010.1																	2.07303	-5.5926	1.49921	-3.06335	0.00218874	0.0410775	7.6011	0	"Parkin coregulated gene protein homolog"	GO:0051879,GO:0043005,GO:0003779,GO:0005929,GO:0044297,GO:0097225,GO:0030544,GO:0031982,GO:0031072,GO:0001664,GO:0048487,GO:0051087,GO:0031625,GO:0043014,GO:0007286,GO:0005829,GO:0034620,GO:0060548,GO:0005739,GO:0005515	in-between					TRUE						TRUE
Pc2113T1C00002291g0000040.1	4.44666	4.76927	1.06911	3.5256	0.000422526	0.0264785	0.440868	15.8635																	"Unknown protein"		ND					TRUE							TRUE
Pc2113T1C00002320g0000690.1	2.31472	6.24346	1.20774	4.34154	1.41e-05	0.00196384	0.148584	8.33871																	"Unknown protein"		GSR	TRUE											TRUE
Pc2113T1C00002320g0000760.1																	3.28464	5.91007	1.4457	3.39633	0.000682956	0.0171112	0.29431	17.624	"X8 domain-containing protein"	GO:0005975,GO:0016798,GO:0004553,GO:0016020,GO:0016021,GO:0008152	GSR		GH5_33
Pc2113T1C00002320g0001030.1	0.880236	5.86701	1.40149	3.47274	0.000515182	0.0303672	0.0580922	0									0.880236	6.38802	0.945294	5.69984	1.2e-08	1.48e-06	0.0580922	4.75416	"ABC transporter G family member 37"	GO:0000166,GO:0016020,GO:0016887,GO:0042626,GO:0005524,GO:0016021,GO:0055085	GDR															TRUE
Pc2113T1C00002320g0001160.1																	7.48917	2.45805	0.337494	4.32022	1.56e-05	0.000847393	2.26426	12.7779	"Unknown protein"		in-between					TRUE							TRUE
Pc2113T1C00002332g0000380.1	2.17238	7.60941	1.35931	4.86233	1.16e-06	0.000249863	0.0341251	4.16935	2.17238	7.5637	1.22065	5.3772	7.57e-08	1.7e-05	0.0341251	3.76193									"Suppressor of necrosis 1"		in-between	TRUE		Cytoplasmic effector	TRUE	TRUE										TRUE
Pc2113T1C00002335g0000320.1																	1.49515	4.21173	0.651924	4.92655	8.37e-07	6.87e-05	0.260479	5.01116	"Kinesin motor domain-containing protein"	GO:0007018,GO:0008017,GO:0005524,GO:0003777,GO:0000166,GO:0003774	in-between												TRUE
Pc2113T1C00002335g0000440.1																	6.01835	-4.65977	1.03745	-3.52764	0.000419279	0.0116624	21.492	0.862974	"Ankyrin-like protein"	GO:0016020,GO:0007165,GO:0016021	in-between						TRUE					TRUE
Pc2113T1C00002335g0000450.1																	11.0492	-3.54772	0.639299	-3.98518	6.74e-05	0.00268046	34.7736	2.96745	"Ankyrin-like protein"	GO:0007165,GO:0016021,GO:0016020	GDR					TRUE						TRUE
Pc2113T1C00002335g0000720.1	4.35663	6.34081	1.24183	4.30077	1.7e-05	0.0023111	0.0808408	7.00625	4.35663	6.38088	1.06057	5.07356	3.9e-07	6.8e-05	0.0808408	8.88721									"CBM1 domain-containing protein"	GO:0005576,GO:0005975,GO:0030248	in-between	TRUE
Pc2113T1C00002335g0000830.1									31.1133	-5.71715	1.32553	-3.55868	0.000372728	0.0172982	111.236	0	31.1133	-4.6467	0.814115	-4.47934	7.49e-06	0.000455618	111.236	4.26971	"3-hydroxybenzoate 6-hydroxylase 1"		in-between					TRUE						TRUE
Pc2113T1C00002335g0001140.1	2.35774	6.60841	1.26129	4.44656	8.73e-06	0.00131328	0.0673429	7.93177																	"Pept_C1 domain-containing protein"	GO:0008234,GO:0006508	GSR	TRUE		Apoplastic effector		TRUE										TRUE
Pc2113T1C00002335g0001240.1	4.56812	5.26251	1.0623	4.01253	6.01e-05	0.00604294	0.310925	15.8635																	"Histone H4"	GO:0006334,GO:0000786,GO:0005634,GO:0005694,GO:0046982,GO:0003677	GDR
Pc2113T1C00002335g0001260.1									1.15442	4.92148	1.03401	3.79251	0.00014913	0.00855551	0.21861	3.76193									"Rhodanese domain-containing protein"	GO:0008233,GO:0004222,GO:0006508,GO:0046872,GO:0008237,GO:0016787	in-between					TRUE
Pc2113T1C00002335g0001430.1	0.521544	6.74445	1.42708	4.02533	5.69e-05	0.00587396	0.0313652	0	0.521544	6.97523	1.36982	4.36206	1.29e-05	0.00120455	0.0313652	1.88096									"Unknown protein"		GSR															TRUE
Pc2113T1C00002335g0001450.1									1.72353	5.32831	1.05461	4.10419	4.06e-05	0.00305718	0.169232	6.15038									"Xyloglucan-specific endo-beta-1"	GO:0000272,GO:0008810,GO:0004553	GSR	TRUE	GH12													TRUE
Pc2113T1C00002335g0002150.1																	4.65965	-6.34615	1.69324	-3.15734	0.00159215	0.0329426	12.816	0	"Phosphatidylinositol-4-phosphate 5 kinase-like protein"	GO:0016301,GO:0046854,GO:0046488,GO:0016310,GO:0016307,GO:0000166,GO:0016740,GO:0005524	in-between					TRUE						TRUE
Pc2113T1C00002335g0002200.1																	20.0722	-3.31726	0.674122	-3.43744	0.000587231	0.0152816	62.0065	6.10158	"Zinc finger, CCCH-type"	GO:0046872	in-between					TRUE						TRUE
Pc2113T1C00002337g0000090.1																	1.91827	6.67824	0.653713	8.68614	3.75e-18	1.65e-15	0.0997727	10.4009	"Abhydrolase domain-containing protein ACTT2-1"	GO:0016787,GO:0005777,GO:0009405	GDR															TRUE
Pc2113T1C00002337g0000160.1																	11.3975	-4.63635	1.06016	-3.43001	0.000603549	0.0156517	21.1526	0.862974	"MADS-box domain-containing protein"	GO:0005634,GO:0000977,GO:0046983,GO:0003677,GO:0045944	GDR					TRUE						TRUE
Pc2113T1C00002338g0000020.1	5.39212	7.16728	1.58192	3.89861	9.67e-05	0.00882166	0.0460816	7.93177	5.39212	8.26406	1.30574	5.56319	2.65e-08	7.04e-06	0.0460816	11.7933									"Catalase-peroxidase"	GO:0004601,GO:0098869,GO:0055114,GO:0020037,GO:0006979,GO:0004096,GO:0042744	in-between					TRUE										TRUE
Pc2113T1C00002338g0000070.1																	2.03615	-5.56665	1.52005	-3.00428	0.0026621	0.0479986	7.4659	0	"Unknown protein"		in-between					TRUE						TRUE
Pc2113T1C00002338g0000160.1																	0.678214	4.20767	1.01664	3.15517	0.00160406	0.033121	0.18552	3.4519	"Carboxypeptidase"	GO:0006508,GO:0016787,GO:0004180,GO:0016021,GO:0008233,GO:0004185,GO:0016020	in-between
Pc2113T1C00002338g0000170.1	0.165702	6.71273	1.39899	4.08347	4.44e-05	0.00481947	0.0322579	0																	"Carboxypeptidase"	GO:0006508,GO:0016787,GO:0016021,GO:0004180,GO:0008233,GO:0004185,GO:0016020	GDR															TRUE
Pc2113T1C00002338g0000250.1	1.54438	7.40667	1.54978	4.13394	3.57e-05	0.00420254	0.019846	0	1.54438	8.73044	1.36484	5.66399	1.48e-08	4.15e-06	0.019846	5.64289									"Unknown protein"		GDR															TRUE
Pc2113T1C00002338g0000270.1																	11.4239	4.76592	1.07882	3.49079	0.000481603	0.0130015	1.45206	39.6344	"Hippocampus abundant transcript 1 protein"	GO:0055085,GO:0016021,GO:0016020,GO:0022857	GDR					TRUE							TRUE
Pc2113T1C00002339g0000180.1									1.19241	5.30191	1.16189	3.7025	0.000213487	0.0115804	0.102762	4.26941									"Carboxypeptidase"	GO:0016787,GO:0006508,GO:0004185,GO:0016020,GO:0016021,GO:0004180,GO:0008233	in-between							TRUE					TRUE
Pc2113T1C00002339g0000310.1																	14.1145	-6.90945	1.44914	-4.07792	4.54e-05	0.00196919	51.4302	0.484448	"Serine protease family S09X"	GO:0006508,GO:0008233	in-between					TRUE						TRUE
Pc2113T1C00002339g0000890.1																	5.44779	-6.25647	1.46224	-3.59482	0.000324619	0.00947304	12.0435	0	"Ventral vesicle protein"		GDR						TRUE					TRUE
Pc2113T1C00002339g0000920.1	7.66311	7.49399	1.79271	3.62245	0.000291823	0.0205517	0.073097	14.0125	7.66311	7.18322	1.73583	3.5621	0.000367894	0.0172774	0.073097	14.0125									"EamA domain-containing protein"	GO:0016020,GO:0016021	GSR					TRUE
Pc2113T1C00002339g0001060.1	0.521249	6.81484	1.57452	3.69309	0.000221543	0.0163758	0.030284	0	0.521249	7.03741	1.52479	3.95952	7.51e-05	0.00489226	0.030284	1.88096									"Bestrophin/UPF0187"	GO:0016020,GO:0016021	in-between							TRUE					TRUE
Pc2113T1C00002339g0001180.1	3.86816	5.26914	1.20203	3.55162	0.000382872	0.0249106	0.170749	7.00625																	"B box-type domain-containing protein"	GO:0008270	in-between												TRUE
Pc2113T1C00002339g0001220.1																	2.90034	6.6972	0.922522	6.17567	6.59e-10	1.04e-07	0.123857	12.9446	"Apple domain-containing protein"	GO:0050660,GO:0016614,GO:0006508,GO:0055114,GO:0005576	GSR	TRUE	AA3_1			TRUE
Pc2113T1C00002339g0001470.1	43.8134	2.89028	0.490152	3.85652	0.000115011	0.0098951	8.82413	69.4232	43.8134	2.66998	0.423519	3.94311	8.04e-05	0.00517278	8.82413	56.906	43.8134	2.10932	0.294587	3.76568	0.000166094	0.00562769	8.82413	38.2435	"Superoxide dismutase"	GO:0046872,GO:0055114,GO:0004784,GO:0019430,GO:0006801,GO:0016491	GDR					TRUE										TRUE
Pc2113T1C00002339g0001670.1	2.33478	6.32733	1.36099	3.91431	9.07e-05	0.0083893	0.042244	0	2.33478	5.64668	1.36099	3.4142	0.000639705	0.0271391	0.042244	0	2.33478	8.23224	0.797743	9.06588	1.24e-19	6.93e-17	0.042244	12.7779	"Abhydrolase_3 domain-containing protein"	GO:0016787,GO:0016020,GO:0016021	GSR															TRUE
Pc2113T1C00002339g0001740.1									1.80559	4.57116	0.923039	3.86892	0.000109319	0.00660956	0.402306	5.64289									"Unknown protein"		GDR					TRUE							TRUE
Pc2113T1C00002340g0000180.1									5.32022	5.4788	0.964743	4.64249	3.44e-06	0.000423446	0.383711	16.5702									"Superoxide dismutase"	GO:0004784,GO:0055114,GO:0019430,GO:0046872,GO:0016491,GO:0006801	in-between					TRUE										TRUE
Pc2113T1C00002340g0000310.1																	5.87301	-6.77607	1.45632	-3.9662	7.3e-05	0.00285752	17.265	0	"ADP-ribosylation factor GTPase-activating protein AGD7"	GO:0043547,GO:0005096	in-between					TRUE						TRUE
Pc2113T1C00002340g0000320.1																	14.1872	-5.07631	1.17142	-3.4798	0.000501797	0.0133685	29.3599	0.968896	"Importin-5"	GO:0005634,GO:0005737,GO:0015031,GO:0006606	in-between					TRUE
Pc2113T1C00002341g0000230.1																	10.7655	-3.27171	0.723343	-3.14058	0.00168615	0.0345336	20.3668	1.99855	"Ubiquitin conjugating enzyme E2 B"	GO:0006511,GO:0005634,GO:0061631,GO:0000209,GO:0009653,GO:0004842,GO:0016740,GO:0005575,GO:0016567	GDR					TRUE						TRUE
Pc2113T1C00002342g0000200.1	1.68236	7.52229	1.65323	3.94518	7.97e-05	0.00751451	0.0182678	0	1.68236	8.55252	1.52694	4.94618	7.57e-07	0.000115786	0.0182678	6.15038									"Fn3_like domain-containing protein"	GO:0016798,GO:0008422,GO:0005975,GO:0016787,GO:0008152,GO:0009251,GO:0004553	GSR		GH3			TRUE										TRUE
Pc2113T1C00002342g0000320.1																	28.7365	-5.79828	0.754629	-6.35846	2.04e-10	3.81e-08	94.3747	1.62003	"BZIP domain-containing protein"	GO:0006355,GO:0003700	in-between					TRUE						TRUE
Pc2113T1C00002342g0000390.1									6.28217	3.42657	0.755458	3.21206	0.00131789	0.0476943	1.49826	14.5301									"Sulfite exporter TauE/SafE family protein 4"	GO:0016567,GO:0031464,GO:0016021,GO:0016020	GDR					TRUE							TRUE
Pc2113T1C00002342g0000970.1									9.50689	3.36547	0.734036	3.22256	0.0012705	0.0463115	1.89577	18.7995									"E2F_TDP domain-containing protein"	GO:0006355,GO:0003700,GO:0016021,GO:0016020,GO:0005634,GO:0005667,GO:0003677	GDR															TRUE
Pc2113T1C00002342g0001410.1																	9.07691	-3.71508	0.718339	-3.77966	0.000157042	0.00537511	28.0465	2.2104	"PRA1 family protein"	GO:0016021,GO:0016020	GDR											TRUE
Pc2113T1C00002342g0001430.1																	7.74203	-7.49342	1.46972	-4.41812	9.96e-06	0.000594835	28.3874	0	"Gamma-glutamylcyclotransferase"	GO:0006751,GO:0016829,GO:0003839,GO:0061928	in-between											TRUE
Pc2113T1C00002342g0001500.1																	21.9696	-7.52254	1.40672	-4.63671	3.54e-06	0.000239886	78.4217	0.378526	"PX domain-containing protein"	GO:0035091	in-between					TRUE						TRUE
Pc2113T1C00002342g0001650.1																	0.780732	5.36178	0.811351	5.37594	7.62e-08	7.93e-06	0.0972256	4.14819	"Glyco_hydr_30_2 domain-containing protein"	GO:0004553	in-between															TRUE
Pc2113T1C00002342g0001660.1	0.686763	5.4883	1.35411	3.31457	0.000917829	0.0475748	0.0756385	0									0.686763	5.55309	0.894846	5.08813	3.62e-07	3.23e-05	0.0756385	3.66374	"Endo-beta-1,6-galactanase"	GO:0004553	in-between	TRUE	GH30_5			TRUE										TRUE
Pc2113T1C00002345g0000180.1																	3.7794	2.39186	0.40795	3.41185	0.000645233	0.0163691	1.29453	6.79787	"Carboxypeptidase"	GO:0016787,GO:0006508,GO:0016020,GO:0004185,GO:0008233,GO:0016021,GO:0004180	in-between					TRUE
Pc2113T1C00002345g0000190.1									24.3765	2.78923	0.496493	3.60373	0.000313677	0.0156792	6.4526	41.7093									"Acetohydroxy-acid synthase small subunit"	GO:1990610,GO:0009082,GO:0008652,GO:0009099,GO:0050790,GO:0009097	in-between					TRUE
Pc2113T1C00002345g0000380.1																	41.6881	-2.56653	0.378507	-4.1387	3.49e-05	0.00158145	91.5774	15.6395	"EGF-like domain-containing protein"	GO:0016021,GO:0016020	GDR		GH72			TRUE						TRUE
Pc2113T1C00002345g0000430.2	2.26005	7.70055	1.27704	5.24692	1.55e-07	4.95e-05	0.0321006	7.93177	2.26005	6.05702	1.28699	3.92933	8.52e-05	0.00534227	0.0321006	0									"Unknown protein"		in-between					TRUE							TRUE
Pc2113T1C00002346g0000070.1																	2.20542	-5.68188	1.46017	-3.2064	0.00134408	0.0286831	8.08653	0	"E3 ubiquitin-protein ligase HERC2"	GO:0005515,GO:0032183,GO:0043161,GO:0006974,GO:0016567,GO:0061630,GO:0005654,GO:0005634,GO:0005829,GO:0031625,GO:0005814,GO:0006281,GO:0046872,GO:0005886,GO:0007283,GO:0006886,GO:0005737,GO:0016020,GO:0006303,GO:0008270,GO:0016740,GO:0004842,GO:0005085,GO:0005856	in-between											TRUE
Pc2113T1C00002346g0000100.1									5.41662	4.74201	0.691724	5.40969	6.31e-08	1.51e-05	0.813327	15.5552									"SPX domain-containing protein"	GO:0016036	in-between					TRUE
Pc2113T1C00002346g0001360.1	2.39354	4.7318	1.06907	3.49069	0.000481784	0.0290746	0.437613	8.33871																	"G patch domain-containing protein 1"		GDR					TRUE							TRUE
Pc2113T1C00002346g0001640.1																	1.54169	3.70514	0.499834	5.41207	6.23e-08	6.69e-06	0.390629	5.07192	"Transmembrane protein"	GO:0016020,GO:0016021	GDR					TRUE										TRUE
Pc2113T1C00002346g0001680.1																	2.29942	-5.74181	1.47348	-3.21811	0.00129037	0.0278991	8.4312	0	"Alanine aminotransferase 2"	GO:0003824,GO:0016740,GO:0030170,GO:0009058,GO:0008483	in-between						TRUE					TRUE
Pc2113T1C00002346g0001900.1																	9.50893	-7.79001	1.55419	-4.36883	1.25e-05	0.000704598	34.8661	0	"G-protein alpha subunit"	GO:0019001,GO:0031683,GO:0007165,GO:0007186,GO:0003924	GDR					TRUE						TRUE
Pc2113T1C00002346g0002030.1	12.353	3.8843	0.702315	4.10684	4.01e-05	0.00447371	1.98192	26.5206																	"Histidinol-phosphate aminotransferase"	GO:0003824,GO:0016740,GO:0000105,GO:0030170,GO:0009058,GO:0004400,GO:0008483	in-between					TRUE
Pc2113T1C00002346g0002210.1									18.2247	3.59117	0.518766	4.99488	5.89e-07	9.59e-05	2.65275	23.9349	18.2247	3.55797	0.296821	8.61787	6.82e-18	2.65e-15	2.65275	31.0827	"Unknown protein"		GDR					TRUE										TRUE
Pc2113T1C00002346g0002780.1																	3.42149	-6.31538	1.58154	-3.3609	0.000776898	0.0187664	12.5455	0	"Interferon-stimulated 20 kDa exonuclease 2"	GO:0090305,GO:0005856,GO:0004527,GO:0005815,GO:0005737	in-between					TRUE						TRUE
Pc2113T1C00002346g0002790.1																	10.4925	-4.47269	0.768158	-4.5208	6.16e-06	0.000388766	37.4629	1.5141	"Protein kinase domain-containing protein"	GO:0004672,GO:0005524,GO:0006468	in-between					TRUE						TRUE
Pc2113T1C00002346g0002870.1									10.3462	3.74086	0.612237	4.47679	7.58e-06	0.000788745	1.67994	15.5552	10.3462	2.95865	0.379233	5.16477	2.41e-07	2.23e-05	1.67994	12.8995	"Voltage-gated potassium channel subunit beta, putative"	GO:0006813,GO:0006811,GO:0005244,GO:0034765,GO:0034220	GSR					TRUE										TRUE
Pc2113T1C00002346g0002900.1																	2.27712	-5.72802	1.49202	-3.16886	0.00153038	0.0318604	8.34943	0	"Pyruvate, phosphate dikinase"	GO:0005524,GO:0050242,GO:0016310,GO:0003824,GO:0000166,GO:0016740,GO:0006090,GO:0046872,GO:0016772,GO:0016301	GSR					TRUE						TRUE
Pc2113T1C00002346g0002910.1																	3.92756	-6.51428	1.54337	-3.57288	0.000353082	0.010128	14.401	0	"Pyruvate, phosphate dikinase"	GO:0046872,GO:0016301,GO:0016772,GO:0006090,GO:0016310,GO:0050242,GO:0016740,GO:0003824,GO:0000166,GO:0005524	GSR					TRUE						TRUE
Pc2113T1C00002346g0002930.1																	4.25057	-6.62835	1.61733	-3.48002	0.000501377	0.0133685	15.5854	0	"Pyruvate, phosphate dikinase"	GO:0016301,GO:0016772,GO:0046872,GO:0006090,GO:0003824,GO:0016740,GO:0000166,GO:0016310,GO:0050242,GO:0005524	GSR					TRUE						TRUE
Pc2113T1C00002346g0002940.1																	7.37472	-7.42328	1.83039	-3.50924	0.000449392	0.0123302	27.0406	0	"Pyruvate, phosphate dikinase"	GO:0003824,GO:0016740,GO:0000166,GO:0050242,GO:0016310,GO:0005524,GO:0016772,GO:0016301,GO:0046872,GO:0006090	GSR					TRUE						TRUE
Pc2113T1C00002346g0002960.1																	4.30473	-6.64653	1.46917	-3.84336	0.000121361	0.00429959	15.784	0	"Pyruvate, phosphate dikinase"	GO:0006090,GO:0016772,GO:0016301,GO:0046872,GO:0005524,GO:0003824,GO:0016740,GO:0000166,GO:0050242,GO:0016310	GSR					TRUE						TRUE
Pc2113T1C00002346g0002970.1																	6.86079	-7.31903	1.48562	-4.25348	2.1e-05	0.0010517	25.1562	0	"Pyruvate, phosphate dikinase"	GO:0005524,GO:0000166,GO:0016740,GO:0003824,GO:0016310,GO:0050242,GO:0006090,GO:0016301,GO:0016772,GO:0046872	in-between					TRUE						TRUE
Pc2113T1C00002346g0002980.1									4.03065	4.16519	0.763185	4.14734	3.36e-05	0.00265327	0.728423	9.9123	4.03065	3.11981	0.449768	4.71311	2.44e-06	0.000177219	0.728423	6.2075	"Amine oxidase"	GO:0055114,GO:0008131,GO:0046872,GO:0009308,GO:0048038,GO:0005507,GO:0016491	in-between					TRUE										TRUE
Pc2113T1C00002346g0003000.1									0.535923	5.57207	1.25976	3.62931	0.000284184	0.014347	0.0840873	1.88096									"Amino acid/polyamine transporter"	GO:0016020,GO:0055085,GO:0016021,GO:0022857	GDR					TRUE
Pc2113T1C00002346g0003010.1																	2.22373	5.71071	0.791702	5.95011	2.68e-09	3.76e-07	0.230064	11.8854	"Betaine aldehyde dehydrogenase"	GO:0055114,GO:0016491,GO:0016620	in-between															TRUE
Pc2113T1C00002346g0003170.1																	7.95583	-6.08518	1.43998	-3.53143	0.000413317	0.0116247	28.919	0.378526	"Axonemal Inner Arm I1 Intermediate Chain Dynein"		in-between					TRUE						TRUE
Pc2113T1C00002346g0003220.1																	11.3248	-7.54018	1.60678	-4.07035	4.69e-05	0.00201181	29.323	0	"PX domain-containing protein"	GO:0035091	in-between					TRUE						TRUE
Pc2113T1C00002346g0003240.1																	2.66041	-5.64332	1.48243	-3.13223	0.00173482	0.0352445	7.87386	0	"TRP domain-containing protein"	GO:0016021,GO:0016020	in-between					TRUE						TRUE
Pc2113T1C00002346g0003500.1																	2.85799	-6.05577	1.48112	-3.41347	0.000641402	0.0163129	10.4793	0	"Leucine-rich repeat domain, L domain-like"	GO:0006468,GO:0016021,GO:0016020,GO:0005524,GO:0004672	in-between					TRUE
Pc2113T1C00002346g0003660.1	2.16954	8.16087	1.39174	5.14527	2.67e-07	7.25e-05	0.0232054	7.93177	2.16954	6.51499	1.40111	3.93614	8.28e-05	0.00525814	0.0232054	0									"RPOL4c domain-containing protein"	GO:0044237,GO:0005634,GO:0000166,GO:0030880,GO:0003899,GO:0006352	in-between												TRUE
Pc2113T1C00002346g0004160.1																	0.495124	3.43451	0.791554	3.07561	0.00210072	0.0402485	0.230734	2.37708	"Abhydrolase_3 domain-containing protein"	GO:0016787	GDR															TRUE
Pc2113T1C00002348g0000130.1									24.0795	3.06427	0.465177	4.43761	9.1e-06	0.000918446	5.55769	48.8747									"Peptidylprolyl isomerase"	GO:0006457,GO:0000413,GO:0003755,GO:0016853	GDR					TRUE										TRUE
Pc2113T1C00002350g0000290.1																	2.59641	-5.91713	1.49438	-3.29042	0.00100038	0.0228525	9.52016	0	"Unknown protein"		in-between											TRUE
Pc2113T1C00002350g0000750.1																	14.9061	4.14625	0.801479	3.92555	8.65e-05	0.00329699	3.16768	56.2132	"FCP1 homology domain-containing protein"	GO:0016311,GO:0016791	in-between					TRUE							TRUE
Pc2113T1C00002350g0000900.1																	3.29859	-6.26261	1.59926	-3.29066	0.000999525	0.0228525	12.0948	0	"Tubby protein"	GO:0006910,GO:1903441,GO:0001664,GO:0060041,GO:0097500,GO:0005829,GO:0005634,GO:0008277,GO:0044877,GO:0005515,GO:0050896,GO:0007605,GO:0042073,GO:0005576,GO:1903546,GO:0009725,GO:0120160,GO:0045494,GO:0005886,GO:0016020,GO:0005737,GO:0005929,GO:0006909,GO:0061512,GO:0050766	GDR					TRUE						TRUE
Pc2113T1C00002350g0001050.1									10.9751	4.25682	0.882788	3.68924	0.000224923	0.0118284	0.961311	16.4111									"Protein CapI"	GO:0003824,GO:0000271,GO:0045227,GO:0016829	GSR					TRUE
Pc2113T1C00002350g0001140.1																	3.61143	-6.39331	1.65964	-3.24968	0.00115534	0.0257515	13.2419	0	"Alanine--tRNA ligase"	GO:0000049,GO:0005739,GO:0070143,GO:0006412,GO:0016874,GO:0005524,GO:0006419,GO:0000166,GO:0004813,GO:0046872,GO:0003676,GO:0005737,GO:0003723,GO:0008270,GO:0043039,GO:0004812	GDR					TRUE						TRUE
Pc2113T1C00002358g0000050.1																	4.61044	-6.5754	1.52818	-3.64838	0.000263895	0.00797769	15.024	0	"FYVE-type domain-containing protein"	GO:0046872	in-between					TRUE						TRUE
Pc2113T1C00002358g0000090.1																	10.9057	-6.55306	1.63656	-3.39312	0.000691013	0.0172275	39.7353	0.378526	"Transmembrane protein"	GO:0016021	GDR											TRUE
Pc2113T1C00002360g0000110.1																	7.20793	-3.26114	0.659836	-3.42682	0.000610685	0.0157298	24.6325	2.69484	"Guanine nucleotide-binding protein G(I)/G(S)/G(T) subunit beta-1"	GO:0007165	in-between					TRUE						TRUE
Pc2113T1C00002360g0000230.1	8.1569	6.85104	1.25439	4.66446	3.09e-06	0.000560208	0.0963938	8.33871	8.1569	7.62917	0.937561	7.07065	1.54e-12	8.19e-10	0.0963938	13.1667	8.1569	7.00459	0.814621	7.37102	1.69e-13	5.34e-11	0.0963938	12.4602	"Expansin-like EG45 domain-containing protein"	GO:0016021,GO:0016020	in-between												TRUE
Pc2113T1C00002360g0000330.1	9.09184	5.25874	0.667494	6.3802	1.77e-10	1.23e-07	0.76589	23.6837																	"FYVE-type domain-containing protein"	GO:0046872	in-between															TRUE
Pc2113T1C00002360g0000370.1																	12.0792	-4.61611	0.764695	-4.72883	2.26e-06	0.000166429	41.4002	1.5141	"Unknown protein"		GSR											TRUE
Pc2113T1C00002360g0000530.1	3.95195	5.94533	1.13439	4.35948	1.3e-05	0.00185071	0.185907	8.33871	3.95195	5.65518	0.980866	4.74599	2.07e-06	0.000275658	0.185907	5.64289									"HPr(Ser) kinase/phosphorylase, N-terminal domain-like"	GO:0016301,GO:0016310	in-between					TRUE
Pc2113T1C00002360g0000540.1	2.72552	5.38582	1.24061	3.53521	0.000407447	0.0259496	0.081256	0	2.72552	7.31687	0.836364	7.55277	4.26e-14	3.31e-11	0.081256	9.9123									"HPr(Ser) kinase/phosphorylase, N-terminal domain-like"	GO:0016310,GO:0016301	GSR					TRUE										TRUE
Pc2113T1C00002360g0000600.1									4.76384	4.90245	1.08694	3.59031	0.000330288	0.0160332	0.574278	16.5702									"HPr(Ser) kinase/phosphorylase, N-terminal domain-like"	GO:0016301,GO:0016310	in-between	TRUE				TRUE										TRUE
Pc2113T1C00002360g0000900.1																	6.74588	-7.29473	1.44968	-4.34214	1.41e-05	0.000787128	24.7349	0	"FYVE-type domain-containing protein"	GO:0046872	GDR					TRUE						TRUE
Pc2113T1C00002360g0001120.1									9.27655	7.90356	1.09262	6.31833	2.64e-10	9.53e-08	0.0774814	18.9586	9.27655	8.16805	0.996106	7.19607	6.2e-13	1.74e-10	0.0774814	22.4669	"Glucose-6-phosphate 1-epimerase"	GO:0003824,GO:0005975,GO:0030246,GO:0016853,GO:0047938	GSR					TRUE										TRUE
Pc2113T1C00002360g0001130.1																	1.88928	5.48037	0.958621	4.67376	2.96e-06	0.00020736	0.161391	7.32748	"Glucose-6-phosphate 1-epimerase"	GO:0003824,GO:0005975,GO:0030246,GO:0016853,GO:0047938	in-between					TRUE										TRUE
Pc2113T1C00002360g0001170.1	104.412	-4.11829	0.874007	-3.5678	0.000359985	0.0237933	308.585	19.1074	104.412	-2.98625	0.505346	-3.93048	8.48e-05	0.00534227	308.585	34.8622	104.412	-3.33918	0.341935	-6.84101	7.86e-12	1.98e-09	308.585	30.4315	"1,3-beta-glucan synthase"	GO:0022857,GO:0000148,GO:0006075,GO:0055085,GO:0016757,GO:0016740,GO:0003843,GO:0016020,GO:0016021	in-between		GT48			TRUE						TRUE
Pc2113T1C00002360g0001240.1																	3.18847	-6.21349	1.50279	-3.4692	0.000522004	0.0137615	11.6911	0	"FYVE-type domain-containing protein"	GO:0046872	GSR					TRUE
Pc2113T1C00002360g0001330.1																	0.878099	2.68889	0.536674	3.14695	0.00164982	0.0339272	0.595467	3.93634	"Transmembrane anterior posterior transformation protein 1"	GO:0016021,GO:0016020	GDR					TRUE							TRUE
Pc2113T1C00002360g0001410.1																	22.3092	-7.22754	1.45184	-4.28941	1.79e-05	0.000932419	63.8039	0.378526	"PPM-type phosphatase domain-containing protein"	GO:0006470,GO:0016791,GO:0004722	GDR					TRUE						TRUE
Pc2113T1C00002360g0001540.1																	8.5236	-7.63217	1.71139	-3.8753	0.000106492	0.00395312	31.2532	0	"Peptidase S1, PA clan"	GO:0016021,GO:0016020,GO:0009405	in-between					TRUE						TRUE
Pc2113T1C00002360g0001660.1																	27.0233	-5.65704	1.49676	-3.11142	0.00186188	0.0371499	21.6437	0.484448	"GAF domain"		in-between					TRUE
Pc2113T1C00002360g0002120.1	1.15761	6.44972	1.40423	3.88092	0.000104062	0.00941984	0.0752275	4.16935																	"Phosphoethanolamine N-methyltransferase"	GO:0008168,GO:0016740,GO:0032259	in-between					TRUE							TRUE
Pc2113T1C00002364g0000030.1																	20.8466	-4.82825	1.06888	-3.58155	0.000341562	0.00985357	24.0128	0.757052	"1,3-beta-glucan synthase"	GO:0016757,GO:0055085,GO:0000148,GO:0022857,GO:0006075,GO:0016020,GO:0016021,GO:0016740,GO:0003843	GDR		GT48			TRUE
Pc2113T1C00002364g0000340.1	16.9565	4.11415	0.890406	3.49745	0.000469732	0.0286142	2.35157	40.4727																	"Zinc finger, RING/FYVE/PHD-type"	GO:0022857,GO:0016021,GO:0055085,GO:0016020	in-between					TRUE				TRUE			TRUE
Pc2113T1C00002373g0000080.1	5.33626	8.74366	2.1235	3.64664	0.000265689	0.0188863	0.00779935	0	5.33626	11.2534	1.88877	5.42858	5.68e-08	1.4e-05	0.00779935	17.9436	5.33626	8.23177	2.04906	3.52931	0.000416642	0.0116361	0.00779935	2.42224	"Elicitin"	GO:0009405,GO:0034053,GO:0005576	in-between	TRUE				TRUE										TRUE
Pc2113T1C00002373g0000110.1																	1.14291	2.94851	0.540277	3.60649	0.000310365	0.00910974	0.668147	5.28377	"Neutral zinc metallopeptidase"		GSR						TRUE
Pc2113T1C00002374g0000140.1																	8.76287	-2.68451	0.508541	-3.31243	0.000924902	0.0215675	27.373	4.31487	"Abc transporter"	GO:0000166,GO:0042626,GO:0005524,GO:0016020,GO:0016887,GO:0016021,GO:0055085	GSR					TRUE
Pc2113T1C00002374g0000150.1																	16.2374	-2.93557	0.502895	-3.84885	0.000118672	0.00426339	54.8234	7.07048	"ABC transporter-like protein"	GO:0055085,GO:0016021,GO:0042626,GO:0005524,GO:0016020,GO:0016887,GO:0000166	in-between					TRUE						TRUE
Pc2113T1C00002374g0000180.1									22.8443	2.68332	0.505809	3.32797	0.000874809	0.0349128	7.16125	43.401									"Elongation factor Tu"	GO:0003924,GO:0000166,GO:0003746,GO:0009536,GO:0006412,GO:0005525,GO:0006414	GDR															TRUE
Pc2113T1C00002374g0000320.1																	1.51265	2.97451	0.486748	4.05653	4.98e-05	0.00210419	0.873228	7.00972	"Dynein alpha chain"	GO:0016021,GO:0016020	in-between												TRUE
Pc2113T1C00002374g0000350.1																	1.95119	-5.50523	1.45795	-3.09011	0.00200081	0.0391546	7.15437	0	"Leucine-rich repeat domain, L domain-like"	GO:0016020,GO:0016021	GDR					TRUE						TRUE
Pc2113T1C00002374g0001050.1	108.785	5.56887	1.16962	3.90627	9.37e-05	0.00860945	4.79554	226.575	108.785	5.10272	1.16812	3.51225	0.000444329	0.020005	4.79554	164.419									"Major Facilitator Superfamily (MFS)"	GO:0022857,GO:0016021,GO:0055085,GO:0016020	GSR					TRUE							TRUE
Pc2113T1C00002374g0001060.1	41.7972	6.45559	1.14661	4.75804	1.95e-06	0.000387242	0.625048	53.0411	41.7972	7.27128	1.08134	5.79953	6.65e-09	1.92e-06	0.625048	96.0376									"Major Facilitator Superfamily (MFS)"	GO:0016021,GO:0055085,GO:0016020,GO:0022857	GSR									TRUE
Pc2113T1C00002375g0000010.1																	15.1301	-3.93844	0.617975	-4.75494	1.99e-06	0.000148464	53.0346	3.66374	"Protein kinase domain-containing protein"	GO:0006468,GO:0005524,GO:0007166,GO:0004672	ND											TRUE
Pc2113T1C00002377g0000110.1	5.79279	5.93734	1.43093	3.45046	0.000559642	0.0325165	0.393451	20.8468																	"ABC transporter"	GO:0055085,GO:0016021,GO:0016020,GO:0042626,GO:0005524,GO:0000166	in-between					TRUE							TRUE
Pc2113T1C00002377g0000120.1	0.526771	6.06773	1.40081	3.61772	0.000297208	0.0207414	0.0505306	0	0.526771	6.29949	1.34215	3.9485	7.86e-05	0.00508999	0.0505306	1.88096									"MFS domain-containing protein"	GO:0016020,GO:0016021,GO:0055085,GO:0022857	in-between	TRUE					TRUE
Pc2113T1C00002379g0000330.1	1.24446	5.54616	1.33352	3.40914	0.00065168	0.036592	0.141307	4.16935																	"Unknown protein"		in-between
Pc2113T1C00002381g0000200.1																	5.466	3.01725	0.397204	5.07863	3.8e-07	3.28e-05	1.21882	10.0831	"Medium-chain specific acyl-CoA dehydrogenase, mitochondrial"	GO:0016627,GO:0003995,GO:0055114,GO:0050660,GO:0016491	GDR					TRUE										TRUE
Pc2113T1C00002381g0000230.1	1.26418	5.52396	1.2359	3.66047	0.000251753	0.0183912	0.143017	4.16935																	"Kazal-like domain-containing protein"		in-between	TRUE		Cytoplasmic effector		TRUE
Pc2113T1C00002383g0000010.1	0.534784	5.39944	1.29051	3.40908	0.000651833	0.036592	0.0799121	0	0.534784	5.63836	1.22441	3.78825	0.000151711	0.00865437	0.0799121	1.88096									"ABC transporter G family member 36"	GO:0055085,GO:0016021,GO:0016020,GO:0042626,GO:0005524,GO:0000166	ND					TRUE										TRUE
Pc2113T1C00002383g0000150.1									5.3297	4.89925	1.17043	3.33148	0.000863849	0.0346122	0.250908	11.2757									"Beta-glucosidase 32"	GO:0005975,GO:0016021,GO:0016020,GO:0004553	GDR		GH1			TRUE										TRUE
Pc2113T1C00002383g0000280.1									20.1522	-5.10216	1.23619	-3.3184	0.000905352	0.0357083	72.6298	0	20.1522	-5.12634	0.77614	-5.3165	1.06e-07	1.08e-05	72.6298	1.89263	"2-hydroxyacid dehydrogenase"	GO:0051287,GO:0016491,GO:0055114,GO:0016616	GDR											TRUE
Pc2113T1C00002383g0000290.1	33.003	-5.14508	1.25308	-3.30793	0.000939895	0.0477283	119.931	0	33.003	-5.82573	1.25308	-3.85111	0.000117583	0.00702507	119.931	0	33.003	-6.15449	0.86908	-5.93097	3.01e-09	4.17e-07	119.931	1.62003	"2-hydroxyacid dehydrogenase"	GO:0051287,GO:0016491,GO:0055114,GO:0016616	GDR											TRUE
Pc2113T1C00002385g0000050.1																	2.78572	-6.01866	1.49026	-3.36764	0.000758144	0.0183573	10.2143	0	"D-lactate dehydrogenase"	GO:0055114,GO:0016616,GO:0051287,GO:0016491	GSR
Pc2113T1C00002385g0000330.1																	23.308	-3.39606	0.416417	-5.75398	8.72e-09	1.13e-06	67.1707	6.41935	"AB hydrolase-1 domain-containing protein"	GO:0016021,GO:0016020	in-between	TRUE				TRUE						TRUE
Pc2113T1C00002385g0000700.1	8.59235	5.03814	0.742537	5.4383	5.38e-08	1.98e-05	0.717623	23.2767																	"Aldo_ket_red domain-containing protein"	GO:0016491,GO:0055114	GDR
Pc2113T1C00002389g0000100.1																	5.64679	-2.8861	0.615359	-3.06504	0.00217638	0.040998	18.9083	2.69484	"t-SNARE coiled-coil homology domain-containing protein"	GO:0006886,GO:0016020,GO:0005484,GO:0016021,GO:0061025,GO:0016192,GO:0031201	ND					TRUE						TRUE
Pc2113T1C00002392g0000050.1	24.795	4.80195	0.755566	5.03192	4.86e-07	0.000126373	1.69116	47.479	24.795	4.76756	0.689	5.46816	4.55e-08	1.18e-05	1.69116	37.1017									"Elicitin"	GO:0009405,GO:0034053,GO:0005576	in-between	TRUE				TRUE										TRUE
Pc2113T1C00002392g0000070.1	2.29869	6.99446	1.1616	5.16052	2.46e-07	6.84e-05	0.0898324	8.33871																	"Elicitin"	GO:0034053,GO:0005576,GO:0009405	GDR	TRUE
Pc2113T1C00002392g0000190.1																	14.5129	-8.39994	1.9182	-3.85775	0.000114436	0.00419048	53.2139	0	"AAA domain-containing protein"	GO:0016887,GO:0005524,GO:0000166	GDR							TRUE				TRUE
Pc2113T1C00002392g0000200.1																	26.288	-9.25701	1.87227	-4.41016	1.03e-05	0.000613498	96.3892	0	"AAA domain-containing protein"	GO:0016021,GO:0016020,GO:0016887,GO:0005524,GO:0000166	in-between											TRUE
Pc2113T1C00002392g0000210.1																	17.5766	-8.67627	1.74139	-4.40814	1.04e-05	0.000615645	64.4474	0	"AAA domain-containing protein"	GO:0000166,GO:0016021,GO:0005524,GO:0016020,GO:0016887	in-between											TRUE
Pc2113T1C00002392g0000220.1																	28.0129	-9.3487	1.96846	-4.24122	2.22e-05	0.00108435	102.714	0	"AAA domain-containing protein"	GO:0016887,GO:0005524,GO:0000166	GDR											TRUE
Pc2113T1C00002392g0000260.1																	8.46821	-3.51059	0.649473	-3.86558	0.000110826	0.00408398	29.2535	2.69484	"FYVE-type domain-containing protein"	GO:0046872	GDR					TRUE						TRUE
Pc2113T1C00002395g0000100.1																	14.2855	3.93762	0.682277	4.30561	1.67e-05	0.000884945	3.6149	55.6072	"4-hydroxyphenylpyruvate dioxygenase"	GO:0046872,GO:0055114,GO:0009072,GO:0051213,GO:0016701,GO:0003868	in-between					TRUE										TRUE
Pc2113T1C00002395g0000120.1																	0.965798	3.03963	0.548769	3.71674	0.000201812	0.00648948	0.523451	4.52671	"3-oxoacyl-[acyl-carrier-protein] reductase"	GO:0016491,GO:0102131,GO:0004316,GO:0030497,GO:0006631,GO:0102132,GO:0055114,GO:0051287,GO:0006633,GO:0006629,GO:0016616	GDR					TRUE										TRUE
Pc2113T1C00002395g0000240.1																	22.9584	-7.12382	1.51284	-4.0479	5.17e-05	0.00216515	21.972	0	"Gal_mutarotas_2 domain-containing protein"	GO:0004553,GO:0005975,GO:0030246,GO:0003824	GDR	TRUE				TRUE						TRUE
Pc2113T1C00002395g0000650.1																	3.24379	-6.23841	1.68425	-3.11024	0.00186935	0.0371499	11.8939	0	"Calmodulin"	GO:0005509	in-between					TRUE						TRUE
Pc2113T1C00002396g0000020.1																	6.21855	-5.7079	1.5447	-3.04778	0.00230537	0.0424768	22.4784	0.484448	"Golgi pH regulator"	GO:0016020,GO:0016021	GDR					TRUE						TRUE
Pc2113T1C00002396g0000030.1									29.1589	3.46685	0.526997	4.68095	2.86e-06	0.000364961	5.1871	53.6617	29.1589	2.67577	0.455229	3.68115	0.00023218	0.00717042	5.1871	32.9301	"Peptidylprolyl isomerase"	GO:0016853,GO:0003755,GO:0000413	GDR					TRUE										TRUE
Pc2113T1C00002396g0000340.1	1.14967	7.16404	1.254	4.9155	8.86e-07	0.000201131	0.0460858	4.16935	1.14967	5.52357	1.26374	3.5795	0.000344251	0.0164225	0.0460858	0									"Serine/threonine-protein phosphatase 2A 65 kDa regulatory subunit A alpha isoform"	GO:0016328,GO:0000775,GO:0005737,GO:0042995,GO:0005694,GO:0007059,GO:0016020,GO:0006470,GO:0005886,GO:0065003,GO:0030425,GO:0000159,GO:0019888,GO:0008287,GO:0005634,GO:0043666	GDR					TRUE							TRUE
Pc2113T1C00002397g0000110.1									17.6784	-4.93243	1.22963	-3.19806	0.00138357	0.0492364	64.5685	0	17.6784	-7.24484	1.45433	-4.29395	1.76e-05	0.000918253	64.5685	0.378526	"Myb-like DNA-binding protein"	GO:0003677	in-between					TRUE						TRUE
Pc2113T1C00002397g0000120.1																	6.70455	-7.28584	1.61741	-3.88637	0.000101754	0.00381936	24.5833	0	"Concanavalin A-like lectin/glucanase domain"	GO:0030246	GSR											TRUE
Pc2113T1C00002397g0000250.1																	15.6247	-3.36838	0.601182	-3.93953	8.16e-05	0.00314626	44.0943	4.31487	"Protein kinase domain-containing protein"	GO:0006468,GO:0016021,GO:0016020,GO:0005524,GO:0004672	GSR											TRUE
Pc2113T1C00002397g0000330.1	16.6431	3.98387	0.832075	3.58606	0.000335713	0.0226688	1.82129	26.5206									16.6431	3.63363	0.601451	4.37878	1.19e-05	0.000676972	1.82129	22.3626	"Propionyl-CoA carboxylase beta chain, mitochondrial"	GO:0009317,GO:0006633,GO:0003989,GO:0016874	GDR					TRUE										TRUE
Pc2113T1C00002397g0000360.1	18.6704	3.86056	0.635097	4.50414	6.66e-06	0.00111002	3.4334	40.3611																	"3-hydroxyisobutyryl-CoA hydrolase, mitochondrial"	GO:0005739,GO:0006574,GO:0009083,GO:0003860,GO:0016787	in-between					TRUE										TRUE
Pc2113T1C00002397g0000380.1																	6.57241	-3.42008	0.788098	-3.07078	0.00213499	0.0404447	22.6958	2.10447	"cGMP-dependent protein kinase"	GO:0030553,GO:0016301,GO:0004672,GO:0004692,GO:0004674,GO:0016310,GO:0016740,GO:0000166,GO:0005524,GO:0006468	GDR					TRUE						TRUE
Pc2113T1C00002397g0000390.1																	8.94581	-2.67242	0.477889	-3.49961	0.000465947	0.0127153	29.743	4.58747	"3hydroxyisobutyryl hydrolase"	GO:0016787	in-between					TRUE						TRUE
Pc2113T1C00002397g0000710.1									2.25265	4.09707	0.832428	3.72053	0.000198804	0.0110902	0.735872	7.52386									"Unknown protein"		GSR												TRUE
Pc2113T1C00002397g0000820.1																	1.78373	4.37133	0.744807	4.52645	6e-06	0.000380908	0.43411	9.15935	"S5A_REDUCTASE domain-containing protein"	GO:0016627,GO:0055114,GO:0006629,GO:0016021,GO:0016020	in-between					TRUE							TRUE
Pc2113T1C00002398g0000050.1																	8.21763	-3.04336	0.664802	-3.07363	0.00211468	0.0402867	27.9007	3.34597	"Myosin"	GO:0046872,GO:0016459,GO:0003779,GO:0003774,GO:0000166,GO:0005524	in-between											TRUE
Pc2113T1C00002399g0000240.1																	1.87872	5.90042	0.549866	8.91203	5.01e-19	2.53e-16	0.166594	10.0831	"PX domain-containing protein"	GO:0035091	GDR					TRUE
Pc2113T1C00002399g0000330.1	2.78591	6.774	1.28069	4.5085	6.53e-06	0.00110215	0.0306395	0	2.78591	6.09335	1.28069	3.97702	6.98e-05	0.00466622	0.0306395	0	2.78591	8.95944	0.594388	13.391	6.83e-41	1.72e-37	0.0306395	15.2765	"PKS_ER domain-containing protein"	GO:0016491,GO:0055114	GDR					TRUE
Pc2113T1C00002399g0000490.1	4.57824	5.0961	0.861422	4.75505	1.98e-06	0.000387242	0.516402	16.2705																	"Polyamine aminopropyltransferase"	GO:0005737,GO:0008295,GO:0006596,GO:0004766,GO:0016740,GO:0003824	GDR	TRUE
Pc2113T1C00002399g0000550.1																	3.28733	3.87836	0.463329	6.21236	5.22e-10	8.75e-08	0.95712	13.8232	"CDAN1-interacting nuclease 1"	GO:0035091,GO:0030218	in-between					TRUE							TRUE
Pc2113T1C00002399g0000880.1																	6.15644	-7.16282	1.63739	-3.76382	0.000167339	0.00565091	22.5736	0	"FCP1 homology domain-containing protein"	GO:0016791,GO:0016311	in-between					TRUE						TRUE
Pc2113T1C00002399g0000890.1																	6.03488	-7.13411	1.46701	-4.18136	2.9e-05	0.00134634	22.1279	0	"FCP1 homology domain-containing protein"	GO:0016311,GO:0016791	GSR					TRUE						TRUE
Pc2113T1C00002399g0000970.1																	13.2292	-4.13453	0.863043	-3.63195	0.000281288	0.00840285	46.6399	2.80077	"Poly(A) RNA polymerase protein 2"	GO:0016021,GO:0016779,GO:0016020	GDR											TRUE
Pc2113T1C00002400g0000420.1																	11.2567	-4.83597	0.903184	-4.24716	2.16e-05	0.00106115	36.6143	1.34742	"Unknown protein"		in-between					TRUE						TRUE
Pc2113T1C00002401g0000050.1																	7.57503	-3.8793	0.843051	-3.41533	0.000637044	0.016243	24.8141	1.62003	"Unknown protein"		in-between					TRUE						TRUE
Pc2113T1C00002401g0000180.1																	14.994	-2.68066	0.476246	-3.52897	0.000417181	0.0116361	45.995	7.07048	"PX domain-containing protein"	GO:0035091	in-between					TRUE						TRUE
Pc2113T1C00002401g0000350.1									90.4759	2.91635	0.483254	3.96551	7.32e-05	0.00483326	16.4924	116.569	90.4759	3.81876	0.462491	6.09473	1.1e-09	1.65e-07	16.4924	232.97	"Calcium-transporting ATPase"	GO:0006816,GO:0005388,GO:0006811,GO:0070588,GO:0016020,GO:0005524,GO:0016021,GO:0000166	GSR					TRUE					TRUE
Pc2113T1C00002401g0000360.1	24.9283	5.78772	1.19401	4.00976	6.08e-05	0.00604294	0.221454	14.0125	24.9283	8.11734	0.737297	9.65328	4.76e-22	9.61e-19	0.221454	64.2305	24.9283	6.44359	0.745617	7.30078	2.86e-13	8.5e-11	0.221454	19.4091	"Sodium-dependent phosphate transport protein 2A"	GO:0035435,GO:0016021,GO:0035725,GO:0015114,GO:0016020,GO:0044341,GO:0005436	GSR					TRUE										TRUE
Pc2113T1C00002401g0000370.1																	1.58766	2.90463	0.442616	4.30313	1.68e-05	0.000890233	0.966556	7.28232	"Calcium-transporting ATPase"	GO:0006811,GO:0005388,GO:0006816,GO:0070588,GO:0016021,GO:0005524,GO:0016020,GO:0000166	in-between						TRUE
Pc2113T1C00002401g0000380.1																	20.4608	-3.95095	0.580928	-5.07972	3.78e-07	3.28e-05	65.9961	4.31487	"FAD_binding_2 domain-containing protein"	GO:0016491,GO:0000104,GO:0055114	GDR					TRUE						TRUE
Pc2113T1C00002403g0000130.1																	8.86474	-7.68881	1.5524	-4.30868	1.64e-05	0.000882046	32.5041	0	"cGMP-dependent protein kinase"	GO:0005524,GO:0006468,GO:0004674,GO:0016310,GO:0016740,GO:0000166,GO:0004692,GO:0030553,GO:0004672,GO:0016301	GDR					TRUE						TRUE
Pc2113T1C00002403g0000400.1																	2.57245	-5.90383	1.52177	-3.22245	0.00127098	0.0275387	9.43233	0	"Unknown protein"		in-between					TRUE						TRUE
Pc2113T1C00002403g0000540.1	10.6301	3.4145	0.678855	3.55673	0.000375498	0.024688	2.77527	32.134																	"Unknown protein"		GDR					TRUE										TRUE
Pc2113T1C00002403g0000640.1																	15.6622	7.76463	1.1253	6.01142	1.84e-09	2.62e-07	0.393038	85.5527	"SCP domain-containing protein"		in-between	TRUE		Cytoplasmic effector	TRUE	TRUE										TRUE
Pc2113T1C00002405g0000350.1	2.20445	5.4479	1.31142	3.39166	0.000694696	0.0384156	0.151219	7.93177																	"RRM domain-containing protein"	GO:0003723,GO:0003676	GDR					TRUE
Pc2113T1C00002405g0000590.1																	12.5544	-3.23543	0.524957	-4.25831	2.06e-05	0.00103471	32.0382	3.4519	"Protein kinase, putative"	GO:0006468,GO:0005524,GO:0000166,GO:0004672,GO:0016301,GO:0016310,GO:0004674	GDR					TRUE						TRUE
Pc2113T1C00002405g0000840.1																	13.3044	-4.85545	0.932418	-4.13489	3.55e-05	0.00160076	47.7735	1.5141	"PPM-type phosphatase domain-containing protein"	GO:0046872,GO:0004722,GO:0006470,GO:0016020,GO:0004721,GO:0043169,GO:0016787,GO:0016791	in-between											TRUE
Pc2113T1C00002407g0000080.1																	0.90888	3.00776	0.657244	3.05481	0.00225203	0.0418294	0.526594	4.20895	"Unknown protein"		in-between					TRUE										TRUE
Pc2113T1C00002407g0000100.1	1.17241	6.83603	1.59845	3.65106	0.000261158	0.0187493	0.0294217	0	1.17241	7.16066	1.53956	4.00157	6.29e-05	0.00432202	0.0294217	4.26941									"Peroxisomal trans-2-enoyl-CoA reductase"	GO:0055114	GDR
Pc2113T1C00002407g0000110.1																	0.384493	4.73093	1.04903	3.55656	0.000375746	0.010657	0.0774412	1.99855	"Peroxisomal trans-2-enoyl-CoA reductase"	GO:0055114	GDR					TRUE										TRUE
Pc2113T1C00002407g0000350.1	1.54751	6.75783	1.43275	4.01873	5.85e-05	0.00599136	0.0313291	0	1.54751	8.13231	1.2152	5.86927	4.38e-09	1.38e-06	0.0313291	5.64289									"Expansin-YoaJ"	GO:0005576,GO:0005618	in-between	TRUE		Apoplastic effector		TRUE							TRUE
Pc2113T1C00002407g0000660.1	1.1723	6.86219	1.67671	3.49624	0.000471864	0.0286142	0.0290204	0	1.1723	7.20017	1.62012	3.82697	0.000129728	0.00748495	0.0290204	4.26941									"STAS domain-containing protein"	GO:0015116,GO:0008272,GO:0016020,GO:1902358,GO:0016021	GSR	TRUE		Cytoplasmic effector	TRUE								TRUE
Pc2113T1C00002407g0000900.1																	9.50992	2.39439	0.326728	4.26775	1.97e-05	0.00100186	4.00351	20.8329	"3,2-trans-enoyl-CoA isomerase, mitochondrial"	GO:0003824,GO:0016853	in-between					TRUE										TRUE
Pc2113T1C00002407g0001200.1																	1.05169	3.66681	0.720768	3.69995	0.000215641	0.00682548	0.404314	5.17784	"Selenoprotein O"	GO:0046872,GO:0016740,GO:0000166,GO:0005524,GO:0016779	in-between					TRUE							TRUE
Pc2113T1C00002407g0001290.1	7.98785	8.53931	1.54068	4.89348	9.91e-07	0.000220988	0.00872809	0	7.98785	8.84143	1.48059	5.29615	1.18e-07	2.47e-05	0.00872809	4.26941	7.98785	12.0048	1.08955	10.1003	5.51e-24	5.56e-21	0.00872809	37.516	"Avirulence protein 1b"	GO:0005576	GSR	TRUE		Cytoplasmic effector	TRUE											TRUE
Pc2113T1C00002407g0001320.1																	10.9447	2.83422	0.428623	4.27933	1.87e-05	0.000955943	4.15424	29.8707	"3-oxoacyl-[acyl-carrier-protein] reductase"	GO:0006629,GO:0016616,GO:0051287,GO:0006633,GO:0030497,GO:0102132,GO:0006631,GO:0055114,GO:0016491,GO:0004316,GO:0102131	GSR					TRUE										TRUE
Pc2113T1C00002408g0000070.1	1.15186	6.93077	1.467	4.04279	5.28e-05	0.00559155	0.0541389	4.16935																	"RxLR effector protein"		GSR	TRUE		Cytoplasmic effector	TRUE	TRUE
Pc2113T1C00002408g0000080.1									24.9861	-5.40454	1.18974	-3.70211	0.000213813	0.0115804	89.567	0	24.9861	-4.90893	0.576078	-6.78541	1.16e-11	2.85e-09	89.567	3.07337	"Unknown protein"		in-between					TRUE						TRUE
Pc2113T1C00002408g0000130.1	2.4329	8.65041	1.46683	5.21563	1.83e-07	5.45e-05	0.00844879	0	2.4329	7.96976	1.46683	4.75159	2.02e-06	0.000271701	0.00844879	0	2.4329	10.6193	0.973452	9.88163	5e-23	4.21e-20	0.00844879	13.3683	"Tweety"	GO:0006811,GO:0016021,GO:0005886,GO:0016020	GSR					TRUE							TRUE
Pc2113T1C00002408g0000140.1									5.69641	5.29363	1.32072	3.25098	0.00115009	0.0424869	0.101462	1.88096	5.69641	8.12113	0.820459	8.67945	3.98e-18	1.67e-15	0.101462	28.3566	"Carbohydrate-binding protein, putative"		GSR					TRUE							TRUE
Pc2113T1C00002408g0000150.1																	20.2697	10.477	0.873232	10.8528	1.93e-27	2.17e-24	0.0775527	111.367	"Tweety"	GO:0016020,GO:0006811,GO:0016021,GO:0005886	GSR	TRUE
Pc2113T1C00002409g0000220.1	95.6179	5.16567	0.7973	5.22472	1.74e-07	5.31e-05	5.6214	204.161	95.6179	4.59206	0.796987	4.50705	6.57e-06	0.000711018	5.6214	140.494									"Acetohydroxy-acid reductoisomerase"	GO:0016853,GO:0008652,GO:0004455,GO:0046872,GO:0009082,GO:0055114,GO:0016491,GO:0009097,GO:0009099	in-between					TRUE										TRUE
Pc2113T1C00002414g0000090.1	2.31333	6.21226	1.54885	3.36525	0.00076475	0.041245	0.143504	8.33871																	"SCP domain-containing protein"		in-between	TRUE				TRUE							TRUE
Pc2113T1C00002418g0000090.1									2.35981	5.95035	1.05889	4.67503	2.94e-06	0.000370957	0.113798	8.53882									"Amino Acid/Auxin Permease"	GO:0016020,GO:0016021	GDR					TRUE							TRUE
Pc2113T1C00002418g0000240.1	15.0014	4.51743	1.04113	3.37848	0.000728883	0.0399351	0.517767	14.0125	15.0014	6.0082	0.50951	9.82944	8.41e-23	2.12e-19	0.517767	36.2256	15.0014	3.69807	0.436151	6.18609	6.17e-10	9.88e-08	0.517767	6.37418	"15-hydroxyprostaglandin dehydrogenase"	GO:0055114	GDR					TRUE										TRUE
Pc2113T1C00002418g0000250.1																	6.41541	-7.22226	1.65962	-3.74922	0.000177387	0.0058917	23.5232	0	"cAMP-dependent protein kinase catalytic subunit"	GO:0000166,GO:0016740,GO:0016310,GO:0004674,GO:0006468,GO:0005524,GO:0004672,GO:0016301	in-between					TRUE						TRUE
Pc2113T1C00002418g0000480.1																	8.72288	2.81793	0.475291	3.82489	0.000130831	0.00458683	0.718845	4.86008	"CIA30 domain-containing protein"	GO:0032981	GDR					TRUE							TRUE
Pc2113T1C00002418g0000840.1																	19.3104	-5.99531	1.25975	-3.96532	7.33e-05	0.00285752	56.1465	0.968896	"Cytochrome b5 reductase with F-box domain"	GO:0016021,GO:0016020,GO:0020037,GO:0046872	in-between					TRUE						TRUE
Pc2113T1C00002418g0001170.1																	16.5667	-3.60848	0.519911	-5.01717	5.24e-07	4.49e-05	52.1545	4.42079	"HECT domain-containing protein"	GO:0016567,GO:0046872,GO:0004842	in-between					TRUE						TRUE
Pc2113T1C00002418g0001530.1									3.24883	4.53808	0.768299	4.60508	4.12e-06	0.000484072	0.670481	9.40482									"HIT-type domain-containing protein"	GO:0006338,GO:0046872,GO:0043486	GDR												TRUE
Pc2113T1C00002418g0001730.1	9.95072	9.96073	1.19008	7.52949	5.09e-14	7.07e-11	0.0121277	14.0125	9.95072	10.4369	0.906259	10.4131	2.16e-25	7.27e-22	0.0121277	19.6554	9.95072	8.45472	0.802081	9.29422	1.48e-20	8.81e-18	0.0121277	4.20895	"Deacetylase sirtuin-type domain-containing protein"	GO:0016740	GDR
Pc2113T1C00002418g0001740.1	4.16254	7.31654	1.57621	4.00742	6.14e-05	0.00604294	0.0413617	4.16935	4.16254	7.58753	1.41967	4.64019	3.48e-06	0.000423446	0.0413617	8.53882	4.16254	6.48142	1.27558	4.29722	1.73e-05	0.000909548	0.0413617	3.76966	"Protein-ADP-ribose hydrolase"	GO:0016787,GO:0016798,GO:0008152	GDR					TRUE
Pc2113T1C00002418g0002160.1																	52.9497	3.09317	0.496639	4.21467	2.5e-05	0.00119139	24.4231	208.611	"Glutamate decarboxylase"	GO:0030170,GO:0004351,GO:0019752,GO:0016831,GO:0003824,GO:0016829,GO:0006536	GDR					TRUE					TRUE		TRUE
Pc2113T1C00002418g0002260.1									6.68456	4.43899	0.783103	4.3915	1.13e-05	0.00107232	0.806774	18.9586									"3-oxoacyl-[acyl-carrier-protein] reductase FabG"	GO:0006629,GO:0006633,GO:0051287,GO:0102132,GO:0006631,GO:0055114,GO:0030497,GO:0004316,GO:0050661,GO:0102131,GO:0016491	in-between					TRUE										TRUE
Pc2113T1C00002418g0002530.1	2.18463	6.40195	1.23481	4.37473	1.22e-05	0.00174579	0.0785516	7.93177																	"Unknown protein"		in-between						TRUE									TRUE
Pc2113T1C00002418g0002660.1	9.32011	5.8991	1.33437	3.67147	0.00024116	0.017721	0.21045	14.0125	9.32011	5.79424	1.19943	3.99711	6.41e-05	0.00437453	0.21045	15.8935	9.32011	4.82609	1.05902	3.61287	0.000302824	0.0089666	0.21045	6.08598	"Sodium/glucose cotransporter"	GO:0016020,GO:0055085,GO:0016021,GO:0022857	in-between					TRUE										TRUE
Pc2113T1C00002418g0002680.1	0.867775	8.57163	1.98845	3.80781	0.000140203	0.0110849	0.00901714	0	0.867775	8.78003	1.9519	3.98587	6.72e-05	0.00452575	0.00901714	1.88096	0.867775	7.726	1.90031	3.53942	0.00040101	0.0113417	0.00901714	1.93779	"Elicitin"	GO:0034053,GO:0005576,GO:0009405	GDR	TRUE		Apoplastic effector		TRUE										TRUE
Pc2113T1C00002418g0002800.1																	0.805373	4.40721	0.760665	4.47925	7.49e-06	0.000455618	0.187576	4.14819	"6-pyruvoyltetrahydropterin synthase"	GO:0006729,GO:0046872,GO:0003874,GO:0016829	GDR
Pc2113T1C00002418g0002870.1																	7.54382	-3.58506	0.812592	-3.18125	0.00146642	0.0305917	26.1165	2.31632	"cAMP-dependent protein kinase regulatory subunit"	GO:0005952,GO:0016301,GO:0001932,GO:2000479,GO:0008603,GO:0030552,GO:0016310,GO:0000166	in-between					TRUE						TRUE
Pc2113T1C00002420g0000130.1	1.87044	5.78457	1.27538	3.7515	0.00017578	0.013478	0.0619784	0	1.87044	6.78736	1.08976	5.31068	1.09e-07	2.4e-05	0.0619784	6.15038									"Peptidase S1 domain-containing protein"	GO:0008233,GO:0009405,GO:0006508,GO:0004252,GO:0016787,GO:0008236	GSR	TRUE				TRUE										TRUE
Pc2113T1C00002420g0000620.1																	4.91767	2.89964	0.573063	3.3149	0.000916772	0.0214771	0.945271	7.32748	"Glutaredoxin"	GO:0022900,GO:0009055,GO:0055114,GO:0015035	GDR															TRUE
Pc2113T1C00002420g0000820.1																	12.3401	-2.72201	0.50845	-3.38678	0.00070717	0.0175007	33.7638	5.17784	"Protein kinase, putative"	GO:0016301,GO:0004672,GO:0000166,GO:0016740,GO:0004674,GO:0016310,GO:0006468,GO:0005524	in-between					TRUE						TRUE
Pc2113T1C00002420g0001060.1																	0.693723	3.12882	0.65231	3.26351	0.00110041	0.024636	0.383615	3.24005	"Multiple inositol polyphosphate phosphatase 1, putative"	GO:0016311,GO:0016791	in-between												TRUE
Pc2113T1C00002420g0001290.1																	8.18117	-7.573	1.57302	-4.17858	2.93e-05	0.00135243	29.9976	0	"Tudor domain-containing protein"	GO:0004519,GO:0003676,GO:0090305	in-between					TRUE						TRUE
Pc2113T1C00002424g0000500.1	5.29411	4.87046	1.09647	3.52992	0.000415683	0.0262258	0.402235	11.1756																	"Pyruvate dehydrogenase E1 component subunit beta"	GO:0006086,GO:0016491,GO:0003824,GO:0055114,GO:0004739	GDR					TRUE
Pc2113T1C00002425g0000040.1									11.1119	3.67426	0.593545	4.50557	6.62e-06	0.000711018	1.99884	20.173									"RxLR-like protein"		GDR															TRUE
Pc2113T1C00002426g0000070.1	5.11197	10.4956	1.66848	5.69119	1.26e-08	5.59e-06	0.0043235	7.93177	5.11197	11.4897	1.41985	7.38786	1.49e-13	1.06e-10	0.0043235	9.40482	5.11197	8.84543	1.4367	5.46073	4.74e-08	5.32e-06	0.0043235	2.10447	"Fe2OG dioxygenase domain-containing protein"	GO:0055114,GO:0046872,GO:0016491	in-between					TRUE
Pc2113T1C00002426g0000080.1																	7.89947	-7.52247	1.7114	-3.8112	0.000138295	0.00481507	28.9647	0	"Cell wall protein YJL171C"	GO:0005783,GO:0009277,GO:0005886,GO:0016020,GO:0003674,GO:0031225,GO:0008150,GO:0005739	GSR	TRUE		Apoplastic effector		TRUE						TRUE
Pc2113T1C00002426g0000090.1	3.52337	5.19555	1.16519	3.60074	0.000317308	0.0216602	0.310895	8.33871																	"TOS1 protein"	GO:0016310,GO:0016301	in-between	TRUE				TRUE										TRUE
Pc2113T1C00002426g0000100.1	7.9286	5.03133	1.1525	3.4979	0.000468937	0.0286142	0.670009	19.5143																	"Amb_all domain-containing protein"	GO:0016829	in-between	TRUE	PL1_4								TRUE		TRUE
Pc2113T1C00002426g0000110.1									2.27176	4.73374	0.783655	4.76452	1.89e-06	0.000258295	0.482982	7.52386									"Fe2OG dioxygenase domain-containing protein"	GO:0016491,GO:0055114,GO:0046872	in-between					TRUE
Pc2113T1C00002426g0000240.1									13.1202	3.25057	0.505404	4.45302	8.47e-06	0.000863543	4.02527	29.7369									"Thaumatin protein"	GO:0016020,GO:0016021	in-between					TRUE
Pc2113T1C00002426g0000340.1																	24.7557	4.13059	1.02818	3.04477	0.00232857	0.0428262	2.15384	37.6096	"3-hydroxyisobutyrate dehydrogenase"	GO:0051287,GO:0016491,GO:0050661,GO:0009083,GO:0008442,GO:0055114,GO:0006574	GDR					TRUE										TRUE
Pc2113T1C00002426g0000850.1	2.32584	5.91313	1.14835	4.27842	1.88e-05	0.00250141	0.189378	8.33871																	"Tat-linked quality control protein TatD"	GO:0055114	in-between												TRUE
Pc2113T1C00002426g0001250.1																	3.43378	-5.8083	1.48217	-3.2441	0.00117823	0.0259752	8.8286	0	"Protein kinase domain-containing protein"	GO:0004672,GO:0016021,GO:0006468,GO:0005524,GO:0016020	GSR	TRUE		Apoplastic effector								TRUE
Pc2113T1C00002430g0000310.1									23.0001	-5.3177	1.22963	-3.51138	0.000445789	0.020005	84.3337	0	23.0001	-9.06426	1.49562	-5.39193	6.97e-08	7.33e-06	84.3337	0	"Myb-like DNA-binding protein"	GO:0003677	in-between					TRUE						TRUE
Pc2113T1C00002430g0001100.1									2.14389	5.20698	0.861731	4.88201	1.05e-06	0.000153662	0.337069	7.52386									"zf-met2 domain-containing protein"		GDR					TRUE										TRUE
Pc2113T1C00002430g0001200.1									5.29221	5.47589	0.914283	4.89552	9.8e-07	0.000145587	0.225549	10.4198									"GH131_N domain-containing protein"		in-between					TRUE										TRUE
Pc2113T1C00002430g0001380.1																	14.7477	-7.66446	1.46944	-4.53538	5.75e-06	0.000369801	31.9614	0	"DEP domain-containing protein"	GO:0035556	GSR					TRUE
Pc2113T1C00002434g0000140.1																	3.86675	3.87723	0.826735	3.48023	0.000500987	0.0133685	1.3093	19.3032	"EamA domain-containing protein"	GO:0016020,GO:0016021	in-between					TRUE							TRUE
Pc2113T1C00002434g0000190.1																	1.9011	3.89992	0.944046	3.0718	0.00212773	0.0403828	0.457102	6.94895	"Na_H_Exchanger domain-containing protein"	GO:0055085,GO:0016021,GO:0016020,GO:0006812,GO:1902600,GO:0015299	GSR					TRUE										TRUE
Pc2113T1C00002435g0000250.1																	1.55014	2.88629	0.470171	4.01193	6.02e-05	0.00241308	0.970205	7.07048	"Acetyl-CoA acetyltransferase"	GO:0016746,GO:0016740,GO:0016747	GDR							TRUE								TRUE
Pc2113T1C00002435g0000260.1	0.162792	7.29388	1.53554	4.0988	4.15e-05	0.00459114	0.0215863	0																	"Acetyl-CoA acetyltransferase"	GO:0016747,GO:0016746,GO:0016740	GDR					TRUE							TRUE
Pc2113T1C00002435g0000310.1									2.85333	3.91382	0.862363	3.37888	0.000727818	0.0296322	0.649969	5.64289									"Chorismate synthase"	GO:0008652,GO:0009073,GO:0016829,GO:0009423,GO:0004107	in-between					TRUE										TRUE
Pc2113T1C00002440g0000200.1																	3.96127	3.94383	0.463267	6.35449	2.09e-10	3.84e-08	1.10726	17.3046	"Pyr_redox_2 domain-containing protein"	GO:0016491,GO:0055114	GSR					TRUE
Pc2113T1C00002440g0000260.1	32.8211	7.80643	0.463765	14.6765	9.12e-49	1.14e-44	0.392794	87.0262	32.8211	6.24875	0.558475	9.39836	5.54e-21	9.33e-18	0.392794	31.9561									"Pyr_redox_2 domain-containing protein"	GO:0016491,GO:0055114	GSR												TRUE
Pc2113T1C00002444g0000390.1																	0.914823	3.65157	0.609182	4.35267	1.34e-05	0.000754422	0.36665	4.48155	"Retinol dehydrogenase 12"	GO:0055114	in-between												TRUE
Pc2113T1C00002444g0000470.1	44.6662	7.54191	0.984329	6.64605	3.01e-11	2.64e-08	0.196733	32.0224	44.6662	5.13323	1.25841	3.2845	0.00102164	0.03878	0.196733	8.88721	44.6662	9.86744	0.881942	10.0545	8.78e-24	8.06e-21	0.196733	184.005	"Glucose-6-phosphate 1-epimerase"	GO:0047938,GO:0030246,GO:0005975,GO:0003824,GO:0016853	in-between					TRUE										TRUE
Pc2113T1C00002444g0000580.1																	2.39701	4.13703	0.487095	6.44029	1.19e-10	2.36e-08	0.694102	12.1424	"Guanine deaminase"	GO:0016810,GO:0006147,GO:0046872,GO:0016787,GO:0008892,GO:0008270	GDR					TRUE										TRUE
Pc2113T1C00002444g0000730.1									5.07978	5.09176	0.758165	5.39693	6.78e-08	1.56e-05	0.397585	17.0776									"Sugar phosphate phosphatase"	GO:0006479,GO:0051998,GO:0046872,GO:0016787	GDR															TRUE
Pc2113T1C00002444g0000740.1									1.0542	5.98074	1.09803	4.53605	5.73e-06	0.000635964	0.103487	3.76193									"Sugar phosphate phosphatase"	GO:0046872,GO:0016787,GO:0051998,GO:0006479	GDR					TRUE										TRUE
Pc2113T1C00002444g0000790.1																	2.53531	-5.88283	1.56563	-3.11875	0.00181617	0.0366025	9.29613	0	"Zinc finger, FYVE-related"	GO:0046872	GDR					TRUE						TRUE
Pc2113T1C00002444g0000820.1																	10.4781	8.17257	1.77708	4.03615	5.43e-05	0.0022393	0.198546	57.3315	"Sulfatase domain-containing protein"	GO:0003824,GO:0008484,GO:0016020,GO:0016021	in-between					TRUE							TRUE
Pc2113T1C00002444g0000850.1	1.57946	9.83483	2.63491	3.35299	0.00079943	0.0424956	0.00715479	4.16935																	"Sulfatase domain-containing protein"	GO:0016021,GO:0016020,GO:0008484,GO:0003824	in-between					TRUE										TRUE
Pc2113T1C00002444g0000890.1																	9.22318	-4.78433	1.04258	-3.62976	0.000283687	0.00844952	23.4303	0.862974	"ANK_REP_REGION domain-containing protein"		GDR					TRUE
Pc2113T1C00002444g0001080.1																	23.0852	-3.37308	0.434145	-5.46611	4.6e-08	5.22e-06	75.8171	7.60008	"Protein kinase domain-containing protein"	GO:0005524,GO:0006468,GO:0004672	in-between					TRUE						TRUE
Pc2113T1C00002444g0001150.1									3.53074	6.50232	1.72319	3.19311	0.00140749	0.0496904	0.137817	12.8082									"Isoleucine--tRNA ligase"	GO:0016021,GO:0016020,GO:0016874	GDR					TRUE
Pc2113T1C00002444g0001330.1																	16.7173	8.65067	0.818214	9.35045	8.73e-21	5.51e-18	0.220603	88.7927	"FAD-binding FR-type domain-containing protein"	GO:0055114,GO:0016020,GO:0016491,GO:0016021	GDR															TRUE
Pc2113T1C00002448g0000140.1																	2.13268	-5.63345	1.47395	-3.14356	0.00166908	0.0342534	7.81984	0	"Phosphoglycerate kinase"	GO:0016310,GO:0016301,GO:0000166,GO:0016740,GO:0006096,GO:0005524,GO:0004618	in-between						TRUE					TRUE
Pc2113T1C00002450g0000030.1																	24.7199	5.97583	1.10528	4.50189	6.74e-06	0.000417933	1.35943	85.629	"Glucosylceramidase 3"	GO:0004348,GO:0006665,GO:0016787	GDR					TRUE										TRUE
Pc2113T1C00002450g0000060.1	4.33981	8.2144	2.18507	3.30167	0.000961106	0.0486078	0.0491048	15.8635																	"Glucosylceramidase"	GO:0016787,GO:0004348,GO:0006665	GDR	TRUE														TRUE
Pc2113T1C00002453g0000040.1	3.27467	6.30608	1.08852	4.87457	1.09e-06	0.00023898	0.14592	8.33871									3.27467	5.13649	0.574147	7.20457	5.82e-13	1.68e-10	0.14592	5.28377	"GST C-terminal domain-containing protein"	GO:0004364	in-between					TRUE										TRUE
Pc2113T1C00002453g0000060.1	3.83741	6.82114	1.30681	4.45446	8.41e-06	0.00129705	0.0580007	7.00625	3.83741	6.13013	1.24766	4.11182	3.93e-05	0.00298016	0.0580007	7.00625									"GST C-terminal domain-containing protein"	GO:0004364	GSR						TRUE
Pc2113T1C00002458g0000150.1																	11.7529	-2.88688	0.600992	-3.13961	0.00169172	0.0345775	39.6722	5.13268	"ABC transporter A family member 1"	GO:0016021,GO:0055085,GO:0016020,GO:0016887,GO:0005524,GO:0042626,GO:0000166	GSR											TRUE
Pc2113T1C00002458g0000180.1																	1.85235	-5.42993	1.46117	-3.03176	0.00243129	0.044553	6.79194	0	"SLC26A/SulP transporter domain"	GO:0016020,GO:0055085,GO:0016021,GO:1902358,GO:0015116,GO:0008271,GO:0008272	in-between								TRUE
Pc2113T1C00002466g0000350.1																	1.05879	3.34458	0.49452	4.74112	2.13e-06	0.000157798	0.500932	5.07192	"Transposase, putative, helix-turn-helix domain"	GO:0016020,GO:0016021	in-between												TRUE
Pc2113T1C00002466g0000510.1	1.17028	7.2819	1.75605	3.57729	0.000347175	0.0231921	0.0216224	0	1.17028	7.63135	1.70168	3.89694	9.74e-05	0.0059938	0.0216224	4.26941									"MFS domain-containing protein"	GO:0016020,GO:0055085,GO:0016021,GO:0022857	GSR					TRUE										TRUE
Pc2113T1C00002466g0000580.1																	34.1796	-3.88672	0.716095	-4.03119	5.55e-05	0.00226855	115.908	7.72161	"C2 domain-containing protein"		GDR					TRUE						TRUE
Pc2113T1C00002466g0000910.1																	3.34841	-6.28426	1.51935	-3.47797	0.000505234	0.0134246	12.2775	0	"Unknown protein"		GDR	TRUE		Apoplastic effector								TRUE
Pc2113T1C00002466g0001130.1									19.6832	3.73522	0.631853	4.32888	1.5e-05	0.00136326	2.62409	33.3296	19.6832	3.34943	0.512736	4.58214	4.6e-06	0.000305729	2.62409	27.0544	"Glucose-6-phosphate 1-dehydrogenase"	GO:0006006,GO:0006098,GO:0016491,GO:0050661,GO:0004345,GO:0055114,GO:0005975,GO:0016614	in-between					TRUE										TRUE
Pc2113T1C00002468g0000180.1																	13.2825	-2.80509	0.510898	-3.53317	0.000410607	0.0115807	29.8617	4.42079	"Adenine phosphoribosyltransferase"	GO:0016757,GO:0009116,GO:0006168,GO:0005737,GO:0016740,GO:0006166,GO:0003999,GO:0044209	GDR					TRUE
Pc2113T1C00002468g0000200.1																	1.89495	2.52282	0.489698	3.1097	0.00187276	0.0371499	1.03998	6.04082	"Cation Diffusion Facilitator (CDF) Family"		in-between
Pc2113T1C00002468g0000480.1	2.6116	5.07621	1.14106	3.57229	0.000353869	0.0235135	0.338893	8.33871																	"Gibberellin 2-beta-dioxygenase 2"	GO:0055114,GO:0009686,GO:0051213,GO:0046872,GO:0052634,GO:0045543,GO:0016491	in-between					TRUE										TRUE
Pc2113T1C00002468g0001070.1																	10.6765	-5.49938	1.22715	-3.66654	0.000245856	0.00754531	38.5718	0.862974	"N-acetylated-alpha-linked acidic dipeptidase-like protein"	GO:0016021,GO:0016020	GDR					TRUE						TRUE
Pc2113T1C00002468g0001520.1																	4.99004	-6.52779	1.48119	-3.73201	0.000189961	0.00622739	14.5349	0	"Inosine-5'-monophosphate dehydrogenase"	GO:0003824,GO:0000166,GO:0006164,GO:0005886,GO:0006204,GO:0046872,GO:0005618,GO:0055114,GO:0006177,GO:0003938,GO:0016491,GO:0006183,GO:0097293	GDR					TRUE
Pc2113T1C00002468g0001570.1																	2.05853	-5.58249	1.46106	-3.13641	0.00171028	0.0348863	7.54793	0	"Unknown protein"		GDR					TRUE						TRUE
Pc2113T1C00002468g0001840.1	4.52934	6.93888	1.09828	5.40742	6.39e-08	2.28e-05	0.0981037	15.8635																	"Unknown protein"		GSR															TRUE
Pc2113T1C00002468g0001950.1									8.19736	4.50895	0.791967	4.43068	9.39e-06	0.000929885	0.740676	16.5702	8.19736	3.2443	0.609681	3.68111	0.00023222	0.00717042	0.740676	7.22156	"Jacalin-type lectin domain-containing protein"	GO:0016021,GO:0016020	GSR					TRUE										TRUE
Pc2113T1C00002468g0001970.1																	4.45986	4.92007	1.28456	3.05168	0.00227563	0.0420825	0.769465	23.375	"Sphingosine-1-phosphate lyase"	GO:0016831,GO:0030170,GO:0019752,GO:0003824,GO:0016829	in-between					TRUE										TRUE
Pc2113T1C00002468g0001980.1																	3.46102	4.93886	1.22864	3.20588	0.00134652	0.0286831	0.589075	18.152	"Sphingosine-1-phosphate lyase"	GO:0016829,GO:0019752,GO:0030170,GO:0016831,GO:0003824	GDR					TRUE										TRUE
Pc2113T1C00002468g0002010.1																	2.6189	-5.92968	1.64503	-2.99672	0.00272905	0.049118	9.60263	0	"Rhomboid domain-containing protein"	GO:0016020,GO:0016021,GO:0004252,GO:0006508	GDR											TRUE
Pc2113T1C00002468g0002170.1																	3.332	-6.03589	1.5513	-3.24624	0.0011694	0.0259401	10.3364	0	"AB hydrolase-1 domain-containing protein"	GO:0003824	in-between					TRUE						TRUE
Pc2113T1C00002468g0002420.1																	28.3175	-3.09024	0.636699	-3.28293	0.00102732	0.0234151	90.9312	10.8853	"Calmodulin"	GO:0005524,GO:0006468,GO:0046872,GO:0005509,GO:0004672,GO:0000166	in-between					TRUE						TRUE
Pc2113T1C00002468g0002520.1	1.16229	6.1497	1.29567	3.97453	7.05e-05	0.00677626	0.09236	4.16935																	"UDP-N-acetyl-alpha-D-muramoyl-L-alanyl-L-glutamate epimerase"	GO:0016853,GO:0016855,GO:0005737,GO:0042546,GO:0008360,GO:0009252,GO:0007049,GO:0071555,GO:0051301	GDR															TRUE
Pc2113T1C00002468g0002560.1	1.05008	5.2542	1.26486	3.36337	0.000769958	0.041245	0.0883609	0	1.05008	6.20563	1.08864	4.78176	1.74e-06	0.000240346	0.0883609	3.76193									"AIR carboxylase"	GO:0016831,GO:0004638,GO:0016787,GO:0006189,GO:0043727	GDR					TRUE										TRUE
Pc2113T1C00002468g0002780.1																	4.41973	2.72092	0.405015	4.24903	2.15e-05	0.00105745	3.03363	19.7581	"2-oxoisovalerate dehydrogenase subunit beta"	GO:0003824	GDR					TRUE										TRUE
Pc2113T1C00002468g0002800.1																	2.40001	4.21574	0.610762	5.26513	1.4e-07	1.4e-05	0.664613	12.2032	"Dihydrolipoamide acetyltransferase component of pyruvate dehydrogenase complex"	GO:0016746,GO:0016740	GDR					TRUE										TRUE
Pc2113T1C00002468g0002940.1	21.0467	8.27688	1.09617	6.63848	3.17e-11	2.64e-08	0.166712	48.2929	21.0467	7.50185	1.10736	5.87147	4.32e-09	1.38e-06	0.166712	28.7118									"Aquaporin"	GO:0055085,GO:0016021,GO:0016020,GO:0015267	in-between					TRUE										TRUE
Pc2113T1C00002468g0003080.1									1.17175	7.33292	1.76289	3.59234	0.000327716	0.0159853	0.0270064	4.26941									"Pyridoxal 5'-phosphate synthase subunit PdxS"	GO:0003824,GO:0042819,GO:0036381,GO:0042823,GO:0016829	GDR					TRUE
Pc2113T1C00002468g0003260.1																	17.9013	2.54354	0.38816	3.97655	6.99e-05	0.00276863	4.68411	27.5544	"Acyl-CoA-binding-like protein"	GO:0000062	GDR					TRUE										TRUE
Pc2113T1C00002468g0003500.1																	1.48212	4.33193	0.552622	6.02931	1.65e-09	2.38e-07	0.367715	7.60008	"HTH myb-type domain-containing protein"	GO:0005634	GSR					TRUE
Pc2113T1C00002468g0004110.1																	6.08965	2.68355	0.4163	4.04407	5.25e-05	0.00217381	1.24683	7.82753	"Formiminoglutamate deiminase"	GO:0016787,GO:0016810	GDR					TRUE
Pc2113T1C00002468g0004160.1																	23.4033	-5.50719	1.44454	-3.12015	0.0018076	0.0365027	84.5203	1.93779	"Nitric oxide dioxygenase"	GO:0020037,GO:0055114,GO:0051409,GO:0008941,GO:0071949,GO:0016491,GO:0019825	GSR					TRUE						TRUE
Pc2113T1C00002468g0004170.1																	1.99567	3.47891	0.400073	6.19614	5.79e-10	9.42e-08	0.847754	9.70456	"DAO domain-containing protein"	GO:0055114,GO:0016021,GO:0016491,GO:0016020	in-between					TRUE										TRUE
Pc2113T1C00002468g0004660.1									12.526	3.81409	0.682276	4.12457	3.71e-05	0.00288487	2.49971	27.3485									"Urease"	GO:0016810,GO:0009039,GO:0046872,GO:0016787,GO:0016151,GO:0006807,GO:0043419	in-between															TRUE
Pc2113T1C00002468g0004670.1																	13.1493	-2.73353	0.46304	-3.7438	0.000181258	0.00600054	39.8467	6.14674	"Serine/threonine-protein phosphatase 6 regulatory ankyrin repeat subunit A"	GO:0005216,GO:0034220,GO:0016020,GO:0016021,GO:0055085,GO:0006811	GSR					TRUE						TRUE
Pc2113T1C00002468g0004800.1																	2.66491	-5.95464	1.45797	-3.39832	0.000678012	0.0170296	9.77133	0	"EF-hand domain pair"	GO:0016020,GO:0055085,GO:0030001,GO:0005509,GO:0046873	GDR											TRUE
Pc2113T1C00002468g0004820.1																	3.29951	3.67087	0.763858	3.49655	0.000471323	0.0128273	0.23654	3.07337	"DASH complex subunit DAD1"	GO:0005856,GO:0007052,GO:0072686,GO:0005634,GO:0005737,GO:0000777,GO:0051301,GO:0005874,GO:0042729,GO:0005819,GO:0007049	GDR												TRUE
Pc2113T1C00002468g0004980.1																	9.03749	-7.71663	1.7414	-3.85703	0.000114772	0.00419048	33.1375	0	"Carbonic anhydrase"	GO:0008270,GO:0015976,GO:0004089,GO:0016829	GDR											TRUE
Pc2113T1C00002468g0005060.1	11.2445	3.89842	0.848699	3.41513	0.000637505	0.0361987	1.1886	18.1818	11.2445	4.05895	0.613814	4.98351	6.24e-07	0.000100072	1.1886	21.5364									"Carbonic anhydrase"	GO:0008270,GO:0016829,GO:0015976,GO:0004089	in-between					TRUE
Pc2113T1C00002468g0005110.1	2.20767	5.33855	1.29705	3.34492	0.00082305	0.0433149	0.163015	7.93177																	"Tyrosyl-DNA phosphodiesterase 1"	GO:0005634,GO:0016787,GO:0008081,GO:0006281,GO:0006974	in-between					TRUE							TRUE
Pc2113T1C00002469g0000100.1																	3.44458	3.50361	0.436416	5.73676	9.65e-09	1.22e-06	0.560017	6.2075	"Mitochondrial carrier family"	GO:0016020,GO:0016021	in-between					TRUE
Pc2113T1C00002469g0000290.1	0.595913	6.02496	1.30035	3.86431	0.000111403	0.00986979	0.0516984	0	0.595913	6.26364	1.23485	4.26257	2.02e-05	0.00178988	0.0516984	1.88096									"RxLR effector protein"	GO:0005576	GDR	TRUE		Cytoplasmic effector	TRUE											TRUE
Pc2113T1C00002471g0000060.1																	4.07262	3.04236	0.460954	4.43073	9.39e-06	0.000567829	1.71361	14.1861	"3-hydroxy-3-methylglutarate-CoA lyase"	GO:0004419,GO:0003824,GO:0016833,GO:0016829,GO:0005829	GDR					TRUE										TRUE
Pc2113T1C00002471g0000080.1	36.5917	5.52503	1.06368	4.25414	2.1e-05	0.00264793	1.84979	81.2407	36.5917	4.80637	1.06955	3.55884	0.000372499	0.0172982	1.84979	46.5065									"Malate dehydrogenase"	GO:0003824,GO:0016616,GO:0016615,GO:0006108,GO:0055114,GO:0030060,GO:0005975,GO:0019752,GO:0006099,GO:0016491	in-between					TRUE										TRUE
Pc2113T1C00002474g0000310.1	2.28359	7.4754	1.90996	3.39033	0.000698073	0.0384156	0.0188722	0	2.28359	8.90946	1.76274	4.48702	7.22e-06	0.000759658	0.0188722	8.03134									"Unknown protein"		GSR	TRUE				TRUE										TRUE
Pc2113T1C00002474g0000430.1	0.521962	6.67746	1.63023	3.48261	0.000496557	0.0296794	0.0328976	0	0.521962	6.89725	1.58289	3.72562	0.000194838	0.0109293	0.0328976	1.88096									"Unknown protein"		GDR
Pc2113T1C00002475g0000120.1	11.0139	6.80626	0.992541	5.84989	4.92e-09	2.28e-06	0.158678	18.1818	11.0139	6.79032	0.840923	6.88567	5.75e-12	2.42e-09	0.158678	22.0438									"Unknown protein"		GDR
Pc2113T1C00002475g0000230.1	23.2692	3.67666	0.666717	4.01468	5.95e-05	0.00604294	4.10577	51.6483																	"Methyltransf_11 domain-containing protein"	GO:0008168	GDR					TRUE							TRUE
Pc2113T1C00002485g0000020.1									1.23554	5.7421	1.0761	4.40674	1.05e-05	0.00101881	0.12244	3.76193									"ANK_REP_REGION domain-containing protein"		GSR												TRUE
Pc2113T1C00002485g0000060.1	3.83747	6.82321	1.47809	3.93968	8.16e-05	0.00760626	0.0582391	7.00625	3.83747	6.16244	1.42456	3.62387	0.000290223	0.014579	0.0582391	7.00625									"TauD domain-containing protein"	GO:0016491,GO:0055114	GSR												TRUE
Pc2113T1C00002485g0000190.1																	8.3623	-2.89161	0.620373	-3.04915	0.00229491	0.0423615	28.1788	3.7245	"Unknown protein"		in-between					TRUE						TRUE
Pc2113T1C00002485g0000210.1																	13.685	-8.04609	1.47253	-4.78502	1.71e-06	0.000129793	41.6397	0	"Unknown protein"		GSR											TRUE
Pc2113T1C00002489g0000370.1	9.24521	4.09945	0.860738	3.60092	0.000317088	0.0216602	1.03585	19.1074																	"ATP-dependent helicase"	GO:0046872,GO:0000166,GO:0003677,GO:0008270,GO:0005524,GO:0005634,GO:0004386	GDR					TRUE							TRUE
Pc2113T1C00002491g0000050.1	16.3366	4.05479	0.70597	4.32709	1.51e-05	0.00207413	2.46319	40.4727																	"Voltage-dependent anion-selective channel protein"	GO:0015698,GO:0098656,GO:0055085,GO:0008308,GO:0005741	GDR					TRUE										TRUE
Pc2113T1C00002491g0000510.1									2.36201	5.66514	0.92946	5.01919	5.19e-07	8.59e-05	0.238568	7.52386									"COX assembly mitochondrial protein"	GO:0005739	GDR
Pc2113T1C00002491g0000780.1	1.15191	6.91433	1.27151	4.65141	3.3e-06	0.000588313	0.0543266	4.16935	1.15191	5.27425	1.28107	3.33648	0.000848472	0.0342681	0.0543266	0									"Arabinan endo-1,5-alpha-L-arabinosidase"	GO:0005975,GO:0004553,GO:0046558,GO:0031222	in-between	TRUE	GH43_6	Apoplastic effector		TRUE										TRUE
Pc2113T1C00002491g0000850.1																	5.80625	2.63193	0.47173	3.45946	0.000541254	0.0141949	1.35923	8.31198	"ABC transporter A family member 1"	GO:0005524,GO:0042626,GO:0016887,GO:0016020,GO:0055085,GO:0016021,GO:0000166	in-between					TRUE										TRUE
Pc2113T1C00002491g0000860.1									4.02284	4.53229	0.989811	3.56865	0.000358826	0.0170097	0.468584	12.8082									"ABC transporter A family member 1"	GO:0005524,GO:0042626,GO:0016020,GO:0016887,GO:0016021,GO:0055085,GO:0000166	in-between					TRUE
Pc2113T1C00002491g0000880.1																	2.07982	2.95414	0.352686	5.54075	3.01e-08	3.54e-06	1.25703	9.55348	"Unknown protein"		GDR									TRUE			TRUE
Pc2113T1C00002496g0000110.1									8.08305	3.26073	0.576816	3.91932	8.88e-05	0.00553463	2.42498	22.7205									"MORN repeat-containing protein 5"	GO:0016021,GO:0016020	in-between					TRUE							TRUE
Pc2113T1C00002496g0000380.1																	44.5605	-2.44082	0.314873	-4.57586	4.74e-06	0.000310953	120.041	22.1196	"Calmodulin"	GO:0016301,GO:0004672,GO:0046872,GO:0005509,GO:0006468,GO:0005524,GO:0000166,GO:0016310	GDR					TRUE						TRUE
Pc2113T1C00002496g0000550.1																	2.99929	-6.12537	1.60363	-3.1961	0.00139298	0.0294244	10.9974	0	"cGMP-dependent protein kinase"	GO:0016301,GO:0004672,GO:0030553,GO:0004692,GO:0000166,GO:0016740,GO:0016310,GO:0004674,GO:0006468,GO:0005524	in-between					TRUE						TRUE
Pc2113T1C00002507g0000110.1																	0.662587	3.63393	0.684903	3.8457	0.000120211	0.00427382	0.269451	3.24005	"Short/branched chain specific acyl-CoA dehydrogenase"	GO:0003995,GO:0016627,GO:0055114,GO:0016491,GO:0050660	in-between					TRUE										TRUE
Pc2113T1C00002515g0000360.1																	7.042	-6.61123	1.45727	-3.8505	0.000117875	0.00425065	15.4009	0	"WRKY transcription factor 19"		GSR					TRUE
Pc2113T1C00002515g0000500.1																	1.60037	3.53106	0.745845	3.39355	0.000689935	0.0172275	0.660072	7.81193	"Cytochrome p450"	GO:0046872,GO:0055114,GO:0004497,GO:0020037,GO:0005506,GO:0016491,GO:0016705	GSR															TRUE
Pc2113T1C00002515g0000540.1	3.58126	4.72338	1.08373	3.43571	0.000590998	0.0340219	0.623224	12.5081																	"Glucose-induced degradation protein 8"	GO:0016020,GO:0016757,GO:0016021,GO:0006486	in-between					TRUE							TRUE
Pc2113T1C00002517g0000110.1																	4.93522	-3.76117	0.865865	-3.18892	0.00142807	0.0300114	17.2681	1.2415	"Copper-transporting ATPase, putative"	GO:0098655,GO:0030001,GO:0046872,GO:0005507,GO:0000166,GO:0006812,GO:0016021,GO:0019829,GO:0016020,GO:0005524	GDR					TRUE						TRUE
Pc2113T1C00002520g0000030.1	18.9591	3.96975	0.744328	3.98984	6.61e-05	0.00644802	1.52214	30.8016	18.9591	4.44654	0.499781	6.8961	5.35e-12	2.35e-09	1.52214	33.4887									"ATP synthase subunit d, mitochondrial"	GO:0016020,GO:0005743,GO:0000276,GO:0045263,GO:0005739,GO:0015986,GO:0015078,GO:0006811	GDR					TRUE										TRUE
Pc2113T1C00002528g0000150.1	63.1514	-6.08861	1.4535	-3.50095	0.000463608	0.028529	230.657	0	63.1514	-6.76926	1.4535	-3.96923	7.21e-05	0.00478973	230.657	0	63.1514	-7.46336	1.26004	-5.12947	2.91e-07	2.64e-05	230.657	1.34742	"VWFA domain-containing protein"		GDR					TRUE						TRUE
Pc2113T1C00002528g0000440.1																	2.28433	-5.73261	1.48423	-3.18859	0.00142968	0.0300114	8.37588	0	"Protein kinase domain-containing protein"	GO:0004672,GO:0006468,GO:0005524	GDR					TRUE						TRUE
Pc2113T1C00002528g0000480.1									7.70093	5.17565	0.865269	4.82584	1.39e-06	0.000198261	0.668103	16.9287									"Diatom spindle kinesin-1"	GO:0016020,GO:0016021	GDR												TRUE
Pc2113T1C00002528g0000490.1									2.37614	5.32426	1.04099	4.15398	3.27e-05	0.00263934	0.173692	8.53882									"Unknown protein"		GDR					TRUE							TRUE
Pc2113T1C00002528g0000520.1									6.36275	5.81118	1.18333	4.06578	4.79e-05	0.00353319	0.350587	15.0477									"SCP domain-containing protein"		GSR	TRUE		Apoplastic effector									TRUE
Pc2113T1C00002528g0000530.1	1.15353	6.76739	1.35311	4.26233	2.02e-05	0.00263256	0.0602685	4.16935																	"SCP domain-containing protein"		GSR	TRUE		Apoplastic effector		TRUE							TRUE
Pc2113T1C00002528g0000560.1									6.48933	3.85531	0.83159	3.43356	0.000595714	0.0255954	0.89878	12.6491									"6-phosphogluconate dehydrogenase, decarboxylating"	GO:0016491,GO:0006098,GO:0050661,GO:0004616,GO:0055114,GO:0019521	in-between					TRUE										TRUE
Pc2113T1C00002528g0001040.1																	0.545733	4.31651	0.925809	3.58229	0.000340601	0.00985357	0.133843	2.80077	"Dolichyldiphosphatase"	GO:0005789,GO:0006487,GO:0047874,GO:0030176,GO:0016787,GO:0006486,GO:0005783,GO:0016020,GO:0016021	GDR					TRUE
Pc2113T1C00002528g0001280.1									2.34165	7.48374	1.81931	3.56384	0.000365465	0.0172435	0.0472274	8.53882									"Unknown protein"		in-between					TRUE							TRUE
Pc2113T1C00002528g0001340.1									65.7713	-3.36733	0.640296	-3.69724	0.000217954	0.0116631	201.209	16.4111	65.7713	-5.07528	0.460123	-8.85693	8.23e-19	3.95e-16	201.209	6.04082	"Calcium permeable stress-gated cation channel 1"	GO:0016020,GO:0006811,GO:0016021	GDR					TRUE						TRUE
Pc2113T1C00002541g0000120.1																	1.84793	-5.42673	1.48047	-2.99008	0.00278901	0.0499301	6.77574	0	"Unknown protein"		in-between											TRUE
Pc2113T1C00002541g0000490.1	0.568364	6.59598	1.3661	4.09631	4.2e-05	0.00460003	0.0350892	0	0.568364	5.91533	1.3661	3.59806	0.000320594	0.0157904	0.0350892	0	0.568364	6.43184	0.935362	5.80721	6.35e-09	8.33e-07	0.0350892	3.07337	"Sodium/glucose cotransporter"	GO:0016020,GO:0016021,GO:0055085,GO:0022857	in-between					TRUE
Pc2113T1C00002541g0000600.1	0.609464	6.79457	1.60003	3.62155	0.000292844	0.0205517	0.0307706	0	0.609464	7.01587	1.55141	3.87768	0.000105456	0.00641438	0.0307706	1.88096									"Major facilitator superfamily domain"	GO:0016021,GO:0016020	in-between					TRUE
Pc2113T1C00002541g0000610.1																	2.45643	-5.49916	1.4607	-3.08015	0.00206899	0.0400451	7.12594	0	"Major facilitator superfamily domain"	GO:0016020,GO:0016021	GDR					TRUE
Pc2113T1C00002541g0000630.1																	14.5216	-3.45721	0.752813	-3.26403	0.00109838	0.024636	40.4844	3.51266	"Calmodulin"	GO:0016021,GO:0055085,GO:0016020,GO:0046873,GO:0005509,GO:0030001	GSR											TRUE
Pc2113T1C00002541g0000830.1	2.32208	6.01113	1.19172	4.20495	2.61e-05	0.00326222	0.175571	8.33871																	"Unknown protein"		in-between	TRUE
Pc2113T1C00002541g0001350.1																	40.1486	-4.5942	0.931955	-3.85663	0.000114961	0.00419048	98.7472	3.9971	"Beta-glucan synthesis-associated protein"	GO:0016021,GO:0006078,GO:0016020	GSR					TRUE						TRUE
Pc2113T1C00002541g0001390.1																	9.86724	10.4841	1.83464	5.16946	2.35e-07	2.19e-05	0.0378858	54.213	"Elicitin"	GO:0009405,GO:0034053,GO:0005576	in-between					TRUE										TRUE
Pc2113T1C00002544g0000050.1																	1.04862	3.94211	0.727507	4.04409	5.25e-05	0.00217381	0.167425	2.69484	"Krueppel-like factor 2"	GO:0003677,GO:0000122,GO:0071498,GO:0097533,GO:0043249,GO:0040029,GO:0070301,GO:0032715,GO:0045944,GO:0006357,GO:0045893,GO:0071356,GO:0003700,GO:0071499,GO:0034616,GO:0045429,GO:1903671,GO:0000981,GO:0071407,GO:0035264,GO:0000902,GO:1901653,GO:0060509,GO:0046872,GO:1990837,GO:0001701,GO:0034101,GO:0071409,GO:0048386,GO:0036003,GO:0005634,GO:0000790,GO:0000978,GO:0051247,GO:0071347	in-between					TRUE
Pc2113T1C00002545g0000030.1																	1.33365	3.78497	0.53316	5.22351	1.76e-07	1.72e-05	0.469243	6.63119	"Krueppel-like factor 2"	GO:0071407,GO:1903671,GO:0000981,GO:0000902,GO:0035264,GO:0034616,GO:0045429,GO:0045944,GO:0032715,GO:0071499,GO:0071356,GO:0003700,GO:0045893,GO:0006357,GO:0071498,GO:0000122,GO:0003677,GO:0070301,GO:0097533,GO:0043249,GO:0040029,GO:0051247,GO:0071347,GO:0000978,GO:0005634,GO:0000790,GO:0071409,GO:0034101,GO:0036003,GO:0048386,GO:0001701,GO:0060509,GO:0046872,GO:1901653,GO:1990837	in-between					TRUE							TRUE
Pc2113T1C00002549g0000300.1																	5.09335	-6.88936	1.59923	-3.68262	0.000230853	0.00717042	18.6756	0	"Protein kinase, putative"	GO:0004672,GO:0016301,GO:0005524,GO:0006468,GO:0016310,GO:0004674,GO:0000166,GO:0016740	GDR					TRUE						TRUE
Pc2113T1C00002549g0000650.1																	3.19421	-6.2162	1.57714	-3.30738	0.00094174	0.0218091	11.7121	0	"Eukaryotic translation initiation factor 3 subunit E"	GO:0001732,GO:0006412,GO:0033290,GO:0016282,GO:0003743,GO:0006413,GO:0005737,GO:0071540,GO:0002183,GO:0005852	GDR											TRUE
Pc2113T1C00002550g0000060.1									2.90247	3.76315	0.754084	3.66425	0.000248069	0.0129111	0.958496	7.52386									"SCP2 domain-containing protein"	GO:0005777,GO:0055114	GDR					TRUE										TRUE
Pc2113T1C00002553g0000170.1																	24.6901	-3.59031	0.73573	-3.52073	0.000430362	0.0119378	64.1462	5.49561	"DENN domain-containing protein 5A"	GO:0017137,GO:0005794,GO:0017112,GO:0005515,GO:0000139,GO:0010977,GO:0005802,GO:0016020,GO:0005829,GO:0005085,GO:0042147	in-between					TRUE						TRUE
Pc2113T1C00002554g0000320.1																	22.0585	-3.65891	0.581667	-4.5712	4.85e-06	0.000315898	43.0438	3.4519	"Unknown protein"		GDR					TRUE						TRUE
Pc2113T1C00002554g0000370.1																	3.78542	5.36872	0.580534	7.52535	5.26e-14	1.71e-11	0.334781	13.9135	"NAD(P)H dehydrogenase (quinone)"	GO:0050661,GO:0016491,GO:0055114,GO:0010181,GO:0050660,GO:0051287,GO:0000166,GO:0003955	GSR		AA6			TRUE										TRUE
Pc2113T1C00002554g0000390.1																	1.27123	4.42045	1.14175	2.99579	0.00273731	0.049179	0.186081	3.89118	"NAD(P)H dehydrogenase (quinone)"	GO:0000166,GO:0003955,GO:0051287,GO:0010181,GO:0050660,GO:0055114,GO:0016491,GO:0050661	in-between		AA6			TRUE										TRUE
Pc2113T1C00002554g0000400.1	3.74884	5.21669	1.06904	3.94438	8e-05	0.00751451	0.312751	8.33871	3.74884	4.40782	1.0226	3.33249	0.000860716	0.0346122	0.312751	3.76193									"NAD(P)H dehydrogenase (quinone)"	GO:0003955,GO:0000166,GO:0050660,GO:0010181,GO:0051287,GO:0055114,GO:0050661,GO:0016491	in-between		AA6			TRUE										TRUE
Pc2113T1C00002554g0000460.1																	5.68493	4.70194	0.842722	4.39283	1.12e-05	0.000648395	1.14168	29.5546	"Protein TCP17"	GO:0005737	GDR					TRUE										TRUE
Pc2113T1C00002554g0000470.1																	2.10392	-5.61376	1.527	-3.02146	0.00251561	0.0456017	7.71436	0	"Phosphatidylinositol 3-/4-kinase, catalytic domain"	GO:0016301,GO:0016310	in-between					TRUE						TRUE
Pc2113T1C00002554g0000640.1																	16.3373	-2.7279	0.430461	-4.01407	5.97e-05	0.00240077	39.771	6.35858	"NAD(P)H dehydrogenase (quinone)"	GO:0055114,GO:0016491,GO:0050661,GO:0000166,GO:0003955,GO:0051287,GO:0010181,GO:0050660	GDR		AA6			TRUE
Pc2113T1C00002554g0000710.1	8.51252	3.36254	0.714197	3.30796	0.000939772	0.0477283	2.78851	20.8468																	"NADH dehydrogenase [ubiquinone] iron-sulfur protein 4, mitochondrial"	GO:0005743,GO:0070469,GO:0055114,GO:0005739,GO:0016020,GO:0022900,GO:0016651	GDR															TRUE
Pc2113T1C00002555g0000180.1																	26.7336	2.41906	0.279003	5.08616	3.65e-07	3.24e-05	8.15783	43.7998	"Copper transporter"	GO:0030001,GO:0046872,GO:0006811,GO:0006825,GO:0005375,GO:0016020,GO:0016021,GO:0006878,GO:0035434	GDR					TRUE					TRUE		TRUE
Pc2113T1C00002555g0000290.1																	5.36788	-5.49676	1.48917	-3.01964	0.00253075	0.0457939	19.3593	0.484448	"Phosphorylase kinase"	GO:0005524,GO:0005634,GO:0006468,GO:0005516,GO:0004689,GO:0000166,GO:0000775,GO:0005964,GO:0005977,GO:0005978,GO:0005975,GO:0004672,GO:0045132	GDR					TRUE						TRUE
Pc2113T1C00002560g0000080.1																	3.28172	5.64123	1.10223	4.21075	2.55e-05	0.00120092	0.224237	11.309	"Alkaline ceramidase 3"	GO:0016021,GO:0016811,GO:0016020,GO:0006672,GO:0016787	in-between					TRUE										TRUE
Pc2113T1C00002579g0000480.1																	6.84769	-7.31635	1.57553	-4.00903	6.1e-05	0.00243325	25.1082	0	"Aquaporin, putative"	GO:0016020,GO:0055085,GO:0016021,GO:0015267	GDR											TRUE
Pc2113T1C00002589g0000610.1	18.4554	3.83353	0.652419	4.34311	1.4e-05	0.00196384	3.38664	52.1669																	"ABC transporter G family member 31"	GO:0016755	GSR	TRUE
Pc2113T1C00002589g0000640.1	40.0165	6.77724	0.720067	8.02319	1.03e-15	1.61e-12	0.485181	44.5304	40.0165	6.06525	0.719317	7.04174	1.9e-12	9.18e-10	0.485181	31.1003	40.0165	7.76638	0.59839	11.3076	1.2e-29	2.43e-26	0.485181	105.917	"Transglutaminase elicitor"	GO:0016755	GSR	TRUE				TRUE										TRUE
Pc2113T1C00002589g0000720.1																	22.3094	-8.4151	2.21418	-3.34891	0.000811297	0.0194115	53.7762	0	"Betaine aldehyde dehydrogenase"	GO:0016021,GO:0016020	GSR					TRUE						TRUE
Pc2113T1C00002589g0000950.1																	16.3549	3.13808	0.292091	7.31991	2.48e-13	7.59e-11	5.90905	52.2629	"Cell 12A endoglucanase"	GO:0004553,GO:0008810,GO:0000272	in-between	TRUE	GH12	Apoplastic effector		TRUE										TRUE
Pc2113T1C00002589g0001020.1									6.35432	4.63235	1.12897	3.21739	0.00129361	0.0469842	0.161614	1.88096	6.35432	7.62049	0.311146	21.2778	1.82e-100	1.84e-96	0.161614	31.8849	"Mucin-like protein"	GO:0016020,GO:0016021	in-between					TRUE										TRUE
Pc2113T1C00002589g0001060.1																	4.37023	2.6456	0.480509	3.4247	0.000615471	0.0157726	2.76772	17.0632	"Choline/ethanolamine kinase"	GO:0016310,GO:0016301	GDR					TRUE							TRUE
Pc2113T1C00002589g0001640.1	2.74773	7.13572	1.74077	3.52472	0.000423927	0.0264785	0.0242603	0	2.74773	9.00021	1.51622	5.27641	1.32e-07	2.66e-05	0.0242603	9.40482									"Endo-1,4-beta-xylanase 4"	GO:0004553,GO:0045493,GO:0031176,GO:0008152,GO:0016787,GO:0005975,GO:0016798	in-between	TRUE	GH10	Cytoplasmic effector		TRUE										TRUE
Pc2113T1C00002589g0001700.1	9.29724	9.03942	0.819817	9.80637	1.06e-22	3.3e-19	0.0449949	23.2767	9.29724	7.78725	0.920655	7.3722	1.68e-13	1.06e-10	0.0449949	10.7682									"MFS domain-containing protein"	GO:0022857,GO:0016021,GO:0055085,GO:0016020	GSR					TRUE										TRUE
Pc2113T1C00002589g0001820.1																	19.5037	-2.53362	0.498461	-3.07671	0.00209301	0.0401769	30.0127	5.49561	"ANK_REP_REGION domain-containing protein"		in-between
Pc2113T1C00002589g0001830.1																	4.12933	-6.58662	1.79226	-3.11709	0.00182647	0.0367367	15.1409	0	"Calmodulin"	GO:0005509	GDR					TRUE						TRUE
Pc2113T1C00002589g0002050.1	4.59386	4.30852	0.863672	3.83077	0.000127745	0.0104986	0.884203	12.5081									4.59386	2.53053	0.477082	3.20811	0.00133612	0.0285822	0.884203	5.17784	"Unknown protein"		in-between												TRUE
Pc2113T1C00002589g0002080.1																	2.89068	-6.07204	1.49796	-3.38596	0.000709286	0.0175102	10.5992	0	"Unknown protein"		GSR					TRUE						TRUE
Pc2113T1C00002589g0002100.1																	15.9813	-6.10747	1.09781	-4.65242	3.28e-06	0.000225341	58.0934	0.757052	"Protein-tyrosine-phosphatase"	GO:0016311,GO:0008138,GO:0007049,GO:0051301,GO:0007096,GO:0035335,GO:0006470,GO:0004721,GO:0004725,GO:0016791,GO:0016787	GDR					TRUE						TRUE
Pc2113T1C00002591g0000570.1																	21.9711	-7.6186	1.62621	-4.06995	4.7e-05	0.00201181	30.9609	0	"Amino Acid-Polyamine-Organocation (APC) Family"	GO:0016021,GO:0016020	in-between											TRUE
Pc2113T1C00002607g0000050.1	1.18582	5.20904	1.2093	3.48056	0.000500365	0.0297645	0.178645	4.16935																	"Protein MON2 homolog"	GO:0015031	GDR					TRUE							TRUE
Pc2113T1C00002607g0000300.1									6.86142	3.83849	0.681128	4.16734	3.08e-05	0.0025505	1.14058	11.7933	6.86142	2.37705	0.443263	3.10663	0.00189234	0.0373913	1.14058	5.82898	"50S ribosomal protein L19"	GO:0016559,GO:0016020,GO:0005840,GO:0005777,GO:0005779	in-between															TRUE
Pc2113T1C00002607g0000420.1																	4.90105	3.52039	0.598324	4.21242	2.53e-05	0.00119767	2.09322	23.8159	"Membrane protein"	GO:0016021,GO:0016020	in-between
Pc2113T1C00002607g0000450.1	15.0017	3.43152	0.549647	4.42379	9.7e-06	0.00142531	4.30625	37.1173																	"Acidic elicitin A1"	GO:0006094,GO:0004612,GO:0005524,GO:0004611,GO:0017076	GDR					TRUE										TRUE
Pc2113T1C00002607g0000540.1	1.21814	5.84422	1.3083	3.7027	0.000213319	0.0158618	0.0586501	0	1.21814	6.77744	1.14578	5.04237	4.6e-07	7.74e-05	0.0586501	3.76193									"Amino acid transporter"	GO:0015810,GO:0016021,GO:0016020,GO:0015813,GO:0015293	in-between					TRUE										TRUE
Pc2113T1C00002609g0000540.1									1.05497	5.95301	1.07036	4.62744	3.7e-06	0.000445005	0.106279	3.76193									"PH-BEACH domain"	GO:0016020,GO:0055085,GO:0016021,GO:0022857	GDR												TRUE
Pc2113T1C00002610g0000110.1																	30.5302	-4.23617	0.872468	-3.70922	0.000207899	0.0066429	106.389	5.51121	"E3 ubiquitin-protein ligase hel2"	GO:2000765,GO:0072344,GO:0016567,GO:0046872,GO:0061630,GO:0005829,GO:0005737,GO:0070647,GO:0016740,GO:0008270	in-between					TRUE						TRUE
Pc2113T1C00002611g0000230.1									0.628435	5.31317	1.25081	3.4483	0.000564127	0.0245517	0.100332	1.88096									"RxLR effector protein"	GO:0016021,GO:0016020	GSR					TRUE										TRUE
Pc2113T1C00002611g0000550.1	7.65673	8.06017	1.88898	3.73755	0.000185819	0.014154	0.0496878	14.0125	7.65673	7.78181	1.83226	3.70133	0.000214473	0.0115804	0.0496878	14.0125									"Mannan endo-1,4-beta-mannosidase, putative"	GO:0016787,GO:0005975,GO:0016798,GO:0004553,GO:0008152	ND	TRUE	GH5_7	Apoplastic effector									TRUE
Pc2113T1C00002613g0000100.1																	13.0117	-8.24242	1.9182	-3.77563	0.000159606	0.00544441	47.7095	0	"Non-specific serine/threonine protein kinase"	GO:0006468,GO:0005524,GO:0000166,GO:0016740,GO:0004674,GO:0016310,GO:0106310,GO:0106311,GO:0016301,GO:0004672	GSR					TRUE						TRUE
Pc2113T1C00002616g0000100.1	5.57161	5.49968	0.934731	4.81388	1.48e-06	0.000308194	0.396355	20.0329																	"MFS domain-containing protein"	GO:0016021,GO:0055085,GO:0016020,GO:0022857	in-between												TRUE
Pc2113T1C00002632g0000090.1																	1.95144	10.129	2.21637	4.11889	3.81e-05	0.00169336	0.00953972	10.7186	"Aquaporin, putative"	GO:0055085,GO:0016021,GO:0016020,GO:0015267	GDR					TRUE										TRUE
Pc2113T1C00002636g0000120.1																	40.2941	-3.4165	0.498799	-4.84462	1.27e-06	9.78e-05	107.244	10.2949	"Protein kinase, putative"	GO:0006468,GO:0005524,GO:0000166,GO:0016740,GO:0004674,GO:0016310,GO:0004672,GO:0016301,GO:0046872	in-between					TRUE						TRUE
Pc2113T1C00002636g0000390.1	1.70054	7.64155	1.33508	4.97465	6.54e-07	0.000163314	0.0171007	0	1.70054	9.09773	1.07105	7.56055	4.01e-14	3.31e-11	0.0171007	5.64289	1.70054	5.64935	1.22353	3.79995	0.000144723	0.00500436	0.0171007	0.862974	"Myosin"	GO:0016459,GO:0003774,GO:0003779,GO:0000166,GO:0005524,GO:0035091	GSR	TRUE		Apoplastic/cytoplasmic effector												TRUE
Pc2113T1C00002636g0000770.1																	2.57057	-5.90286	1.53729	-3.18928	0.00142626	0.0300114	9.42542	0	"Long-chain-fatty-acid-CoA ligase"	GO:0016874	GDR					TRUE						TRUE
Pc2113T1C00002636g0001040.1	2.4431	6.64756	1.14643	4.92623	8.38e-07	0.000198303	0.114615	8.33871																	"Lipase"	GO:0016788,GO:0016787,GO:0006629,GO:0016042	GSR	TRUE				TRUE										TRUE
Pc2113T1C00002636g0001080.1																	8.77439	-4.6468	0.957927	-3.80697	0.00014068	0.00488125	31.4157	1.13558	"1,3-beta-glucanosyltransferase gas4"	GO:0071555,GO:0031225,GO:0031505,GO:0005628,GO:0005618,GO:0071970,GO:0034411,GO:0016020,GO:0031321,GO:0005886,GO:0005783,GO:0009277,GO:0042124,GO:0034412,GO:0016740	GSR	TRUE	GH72			TRUE						TRUE
Pc2113T1C00002636g0001320.1																	6.17664	-5.71731	1.45578	-3.2404	0.00119361	0.0261428	22.3953	0.378526	"ANK_REP_REGION domain-containing protein"		GDR											TRUE
Pc2113T1C00002636g0001410.1																	21.6807	6.3176	0.839698	6.33275	2.41e-10	4.27e-08	1.38665	110.76	"FAD-binding FR-type domain-containing protein"	GO:0055114,GO:0016021,GO:0016020,GO:0016491	GDR					TRUE										TRUE
Pc2113T1C00002636g0001420.1	19.4182	5.72701	1.05606	4.4761	7.6e-06	0.00120208	0.43859	22.3512	19.4182	5.8603	0.939783	5.17172	2.32e-07	4.34e-05	0.43859	28.1942	19.4182	6.10313	0.861573	5.92304	3.16e-09	4.31e-07	0.43859	30.324	"DOMON domain-containing protein"	GO:0016021,GO:0016020	in-between															TRUE
Pc2113T1C00002636g0001440.1																	9.18492	4.69275	1.06408	3.47036	0.000519759	0.0137382	0.842683	21.8765	"AB hydrolase-1 domain-containing protein"	GO:0016021,GO:0016020	in-between					TRUE										TRUE
Pc2113T1C00002636g0001580.1																	1.26526	4.88918	0.583006	6.67091	2.54e-11	5.97e-09	0.21848	6.63119	"6-O-methylguanine-DNA methyltransferase"	GO:0008168,GO:0003824,GO:0016740,GO:0006281,GO:0003908,GO:0032259	GDR												TRUE
Pc2113T1C00002636g0001760.1																	1.23102	4.06323	0.630757	4.85644	1.2e-06	9.3e-05	0.375412	6.2075	"Aspartate aminotransferase"	GO:0030170,GO:0016829,GO:0009058,GO:0008483,GO:0009094,GO:0008652,GO:0004664,GO:0009073,GO:0003824,GO:0016740	in-between					TRUE										TRUE
Pc2113T1C00002636g0002210.1	4.03885	5.37438	0.888764	4.92187	8.57e-07	0.000198303	0.420075	12.5081																	"Gamma-butyrobetaine dioxygenase"	GO:0051213,GO:0055114,GO:0046872,GO:0016491	GDR															TRUE
Pc2113T1C00002636g0002350.1																	4.90927	2.33506	0.274311	4.86698	1.13e-06	9.01e-05	3.12319	15.9121	"UMP pyrophosphorylase"	GO:0044206,GO:0046872,GO:0055114,GO:0009116,GO:0004845,GO:0005525,GO:0008152,GO:0006223,GO:0003824,GO:0000166	GDR															TRUE
Pc2113T1C00002636g0002380.1																	2.01101	-5.54863	1.46246	-3.11027	0.00186918	0.0371499	7.37369	0	"Proteasome endopeptidase complex"	GO:0051603,GO:0019773,GO:0006508,GO:0000502,GO:0005839,GO:0016787,GO:0008233,GO:0016021,GO:0016020,GO:0005634,GO:0004298,GO:0006511,GO:0005737	GDR
Pc2113T1C00002636g0002420.1																	4.15916	-6.59706	1.54852	-3.61445	0.000300989	0.00893849	15.2503	0	"Phosphatidylinositol 3 and 4-kinase-like protein"	GO:0016310,GO:0016301	in-between											TRUE
Pc2113T1C00002642g0000190.1									27.3898	4.50781	0.385338	9.10319	8.77e-20	8.86e-17	2.34569	62.5388	27.3898	2.28682	0.314528	4.09127	4.29e-05	0.00188651	2.34569	11.2794	"3-ketoacyl-CoA thiolase"	GO:0016021,GO:0016020,GO:0016740,GO:0016746,GO:0016747	GDR					TRUE										TRUE
Pc2113T1C00002642g0000200.1																	6.52364	-3.28071	0.684472	-3.33208	0.000862004	0.0204311	20.6361	2.10447	"AMP_N domain-containing protein"	GO:0030145,GO:0070006,GO:0046872,GO:0016787,GO:0006508	GDR					TRUE
Pc2113T1C00002642g0000230.1																	1.8025	-5.39089	1.46667	-2.99379	0.00275532	0.0494147	6.60915	0	"RWP-RK domain-containing protein"	GO:0005634	GDR					TRUE
Pc2113T1C00002642g0000430.1									7.9582	4.56086	0.631033	5.64291	1.67e-08	4.56e-06	1.04039	15.0477	7.9582	3.69508	0.444212	6.06709	1.3e-09	1.93e-07	1.04039	13.3839	"Methylcrotonoyl-CoA carboxylase beta chain, mitochondrial"	GO:0016874	GDR					TRUE										TRUE
Pc2113T1C00002642g0000620.1																	6.8883	-5.86573	1.44043	-3.37796	0.000730256	0.0178665	24.9341	0.484448	"Tubulin alpha chain"	GO:0007017,GO:0005874,GO:0005525,GO:0003924,GO:0000166,GO:0007010,GO:0005200	GDR					TRUE						TRUE
Pc2113T1C00002643g0000160.1																	7.47156	2.96521	0.530914	3.70155	0.000214284	0.00680387	2.78796	22.0432	"C2 domain-containing protein"	GO:0016021,GO:0016020	in-between					TRUE										TRUE
Pc2113T1C00002647g0000220.1									2.35578	4.64818	1.01365	3.59907	0.000319361	0.0157904	0.46807	7.52386									"DUF775 domain-containing protein"	GO:0005634,GO:0061608,GO:0005829,GO:0006606	GSR					TRUE
Pc2113T1C00002647g0000700.1									1.11801	4.30894	1.0023	3.30136	0.000962165	0.0372222	0.337428	3.76193									"Cilia-and flagella-associated protein 57"	GO:0031514	GDR					TRUE							TRUE
Pc2113T1C00002659g0000210.1									4.08198	5.87102	0.691809	7.04099	1.91e-12	9.18e-10	0.280828	14.1817									"ULP_PROTEASE domain-containing protein"	GO:0008234,GO:0006508	GDR												TRUE
Pc2113T1C00002661g0000080.1																	6.00951	-4.02662	0.901314	-3.35801	0.000785053	0.018873	21.066	1.45334	"Ras-related protein"	GO:0003924,GO:0007264,GO:0005525	GDR					TRUE						TRUE
Pc2113T1C00002661g0000100.1																	24.1402	-9.13406	1.74138	-4.67103	3e-06	0.000208689	88.5142	0	"PX domain-containing protein"	GO:0035091	GDR					TRUE						TRUE
Pc2113T1C00002661g0000410.1	2.17073	7.90285	1.30858	5.27507	1.33e-07	4.36e-05	0.0275691	7.93177	2.17073	6.2587	1.31836	3.98882	6.64e-05	0.00449973	0.0275691	0									"Calmodulin"	GO:0005509	ND					TRUE							TRUE
Pc2113T1C00002662g0000190.1																	10.2414	-6.43763	1.52083	-3.57545	0.000349631	0.0100576	37.2288	0.484448	"Calcium-transporting ATPase"	GO:0016021,GO:0016020,GO:0005524,GO:0000166,GO:0005388,GO:0006811,GO:0006816,GO:0070588	in-between					TRUE						TRUE
Pc2113T1C00002662g0000280.1																	75.595	-2.84984	0.434063	-4.26168	2.03e-05	0.00102433	139.485	19.4699	"RlpA-like double-psi beta-barrel domain"	GO:0016021,GO:0016020	GSR					TRUE						TRUE
Pc2113T1C00002662g0000330.1	31.9152	2.88612	0.565511	3.33524	0.000852262	0.0445458	7.82495	53.0411																	"Protein disulfide-isomerase domain"	GO:0016853,GO:0016021,GO:0016020,GO:0003756	GDR					TRUE							TRUE
Pc2113T1C00002662g0000500.1	6.56215	3.42064	0.68481	3.53476	0.000408148	0.0259496	2.70973	20.8468																	"Signal recognition particle subunit SRP72"	GO:0006614,GO:0005737,GO:0005786	in-between							TRUE					TRUE
Pc2113T1C00002662g0000830.1																	35.7968	-9.07749	1.48113	-5.45361	4.94e-08	5.48e-06	85.1085	0	"CCHC-type domain-containing protein"	GO:0008270,GO:0003676	GDR	TRUE		Apoplastic effector								TRUE
Pc2113T1C00002668g0000330.1																	43.4823	-2.9233	0.572707	-3.35827	0.000784326	0.018873	117.361	15.6846	"Cysteine-rich protein"		in-between	TRUE		Apoplastic effector		TRUE
Pc2113T1C00002668g0000430.1	0.29864	7.80126	1.51509	4.48902	7.16e-06	0.0011761	0.014995	0																	"Avh176"	GO:0016020,GO:0016021	in-between															TRUE
Pc2113T1C00002668g0000670.1																	14.5156	-6.70738	1.51501	-3.76721	0.00016508	0.00561216	44.8694	0.484448	"1,3-beta-glucan synthase"	GO:0022857,GO:0006075,GO:0000148,GO:0055085,GO:0016757,GO:0016740,GO:0003843,GO:0016021,GO:0016020	in-between						TRUE					TRUE
Pc2113T1C00002668g0000680.1									51.9629	-5.36052	1.17996	-3.69548	0.00021947	0.0116631	167.074	4.26941	51.9629	-3.9747	0.555822	-5.35188	8.7e-08	8.97e-06	167.074	10.6283	"1,3-beta-glucan synthase"	GO:0003843,GO:0016740,GO:0016021,GO:0016020,GO:0022857,GO:0006075,GO:0000148,GO:0055085,GO:0016757	GDR		GT48			TRUE						TRUE
Pc2113T1C00002668g0000710.1																	10.1894	-5.86253	1.49818	-3.24561	0.00117198	0.0259401	9.16697	0	"Unknown protein"		in-between											TRUE
Pc2113T1C00002668g0000760.1																	9.43901	-6.2508	1.4091	-3.72636	0.000194264	0.00629488	32.4764	0.378526	"C2 domain-containing protein"		GDR					TRUE						TRUE
Pc2113T1C00002668g0000800.1																	24.2583	-5.5108	1.47473	-3.05874	0.00222272	0.0414853	7.18213	0	"Elicitin"	GO:0009405,GO:0034053,GO:0005576	GSR	TRUE		Apoplastic effector		TRUE						TRUE
Pc2113T1C00002668g0000860.1																	15.8545	-2.75562	0.471175	-3.72604	0.000194513	0.00629488	37.3512	5.55637	"Protein kinase domain-containing protein"	GO:0004672,GO:0005524,GO:0006468	in-between					TRUE						TRUE
Pc2113T1C00002668g0000890.1	38.542	4.63997	1.06791	3.4085	0.00065322	0.036592	2.33173	57.7291	38.542	5.02311	1.01593	3.96002	7.49e-05	0.00489226	2.33173	76.8796									"EF-hand domain-containing protein"	GO:0016020,GO:0016021,GO:0005509	in-between
Pc2113T1C00002668g0001340.1																	0.636025	3.07039	0.626238	3.30608	0.000946123	0.0218604	0.353792	2.96745	"SP-RING-type domain-containing protein"	GO:0046872,GO:0008270	GSR												TRUE
Pc2113T1C00002668g0001370.1																	18.2721	2.49156	0.364847	4.08818	4.35e-05	0.00190034	7.76116	43.9961	"Formin like protein"	GO:0071203,GO:0046872	in-between					TRUE					TRUE		TRUE
Pc2113T1C00002668g0001380.1																	3.33811	-6.27979	1.61735	-3.26447	0.00109669	0.024636	12.2397	0	"PH domain-containing protein DDB_G0274775"	GO:0005769,GO:0005802,GO:0055037,GO:0005547,GO:0031252,GO:0001881,GO:0042147,GO:0005886,GO:0007032,GO:0005829	GDR					TRUE						TRUE
Pc2113T1C00002668g0001410.1																	23.8953	-4.97452	0.846526	-4.6951	2.66e-06	0.000189482	40.0652	1.2415	"1,3-beta-glucan synthase"	GO:0016021,GO:0016020,GO:0016740,GO:0003843,GO:0055085,GO:0016757,GO:0022857,GO:0000148,GO:0006075	in-between		GT48			TRUE						TRUE
Pc2113T1C00002670g0000090.1	85.0513	4.42413	0.54947	6.23169	4.61e-10	2.74e-07	4.46057	96.9296	85.0513	5.30998	0.465354	9.26172	2.01e-20	2.54e-17	4.46057	171.594	85.0513	3.71385	0.476413	5.69642	1.22e-08	1.49e-06	4.46057	58.3053	"Pyruvate carboxylase"	GO:0006090,GO:0046872,GO:0016874,GO:0009374,GO:0005524,GO:0006094,GO:0000166,GO:0003824,GO:0004736	in-between					TRUE										TRUE
Pc2113T1C00002670g0000130.1									1.07426	5.23421	1.01888	4.15575	3.24e-05	0.00263934	0.177021	3.76193									"Bifunctional dethiobiotin synthetase/adenosylmethionine-8-amino-7-oxononanoate aminotransferase"	GO:0004015,GO:0016874,GO:0009102,GO:0030170,GO:0008483,GO:0000287,GO:0004141,GO:0016740,GO:0003824,GO:0000166,GO:0005524	in-between					TRUE										TRUE
Pc2113T1C00002670g0000660.1																	6.66722	-3.17777	0.666042	-3.26972	0.00107656	0.0243096	22.8617	2.37708	"Arf-GAP domain-containing protein"	GO:0005096,GO:0043547	GSR					TRUE
Pc2113T1C00002674g0000230.1									10.0863	3.61155	0.617158	4.23157	2.32e-05	0.0019857	3.09132	32.1254									"S-(hydroxymethyl)glutathione dehydrogenase"	GO:0106322,GO:0008270,GO:0016491,GO:0046872,GO:0051903,GO:0006069,GO:0055114,GO:0106321	GSR					TRUE										TRUE
Pc2113T1C00002674g0000450.1									2.39541	4.84488	1.05516	3.64389	0.000268551	0.0137735	0.244348	8.53882									"Unknown protein"		GSR							TRUE					TRUE
Pc2113T1C00002674g0000560.1																	3.33786	3.99036	0.481505	6.21043	5.28e-10	8.75e-08	0.715337	11.6424	"Lysosomal thioesterase PPT2-B"	GO:0008474,GO:0002084	in-between	TRUE				TRUE										TRUE
Pc2113T1C00002674g0000600.1																	2.00838	2.96464	0.649496	3.02486	0.00248746	0.0452538	0.499862	4.04227	"Lysosomal thioesterase PPT2-B"	GO:0002084,GO:0008474	in-between					TRUE										TRUE
Pc2113T1C00002674g0000730.1																	7.15178	-6.89125	1.45192	-4.05756	4.96e-05	0.00210375	18.6994	0	"PNPLA domain-containing protein"	GO:0006629,GO:0016787,GO:0016042,GO:0016021,GO:0016020	GDR					TRUE						TRUE
Pc2113T1C00002675g0000220.1									5.19927	3.34996	0.601817	3.90478	9.43e-05	0.00584215	2.19299	13.1667									"Aldehyde dehydrogenase"	GO:0016620,GO:0016491,GO:0055114	GDR					TRUE							TRUE
Pc2113T1C00002675g0000240.1	9.77547	4.50725	1.03995	3.37252	0.000744826	0.0406304	0.520168	14.0125	9.77547	4.98967	0.68247	5.84592	5.04e-09	1.51e-06	0.520168	19.6554									"DLH domain-containing protein"	GO:0016787	GDR					TRUE										TRUE
Pc2113T1C00002675g0000250.1	2.87284	5.21675	1.05228	4.00723	6.14e-05	0.00604294	0.314091	8.33871																	"L-galactono-1,4-lactone dehydrogenase"	GO:0050660,GO:0016633,GO:0016020,GO:0071949,GO:0003885,GO:0016491,GO:0016899,GO:0055114	in-between					TRUE										TRUE
Pc2113T1C00002678g0000020.1																	18.0365	-4.41813	0.926272	-3.6902	0.000224076	0.00702638	62.3453	2.86153	"PX domain-containing protein"	GO:0035091	in-between					TRUE						TRUE
Pc2113T1C00002678g0000400.1	6.82598	4.20203	0.878169	3.64625	0.00026609	0.0188863	0.980915	23.7953																	"Phytanoyl-CoA dioxygenase"	GO:0051213,GO:0055114	GDR												TRUE
Pc2113T1C00002678g0000730.1	5.96613	7.11987	1.42773	4.28643	1.82e-05	0.00243886	0.0852261	12.1011	5.96613	6.527	1.36846	4.03885	5.37e-05	0.00381937	0.0852261	8.53882									"Glutathione S-transferase"	GO:0016740	in-between
Pc2113T1C00002678g0001280.1	30.6511	2.77567	0.536563	3.30934	0.00093517	0.0477283	9.17708	54.3736																	"Transaldolase"	GO:0005737,GO:0006098,GO:0004801,GO:0005975,GO:0003824,GO:0016740	in-between					TRUE					TRUE					TRUE
Pc2113T1C00002678g0001490.1																	7.21192	-4.42997	1.09622	-3.12891	0.00175454	0.0355023	18.3445	0.862974	"E3 ubiquitin-protein ligase AIP2"	GO:0016874	in-between					TRUE						TRUE
Pc2113T1C00002678g0001520.1																	48.4086	-2.86856	0.564016	-3.31294	0.000923193	0.0215675	90.9528	12.3091	"GPI-anchored serine rich tenascin-like glycoprotein"		GDR					TRUE						TRUE
Pc2113T1C00002678g0001650.1									1.66461	4.34281	0.984046	3.39701	0.000681269	0.0283077	0.46068	5.64289									"RING-type domain-containing protein"	GO:0005777,GO:0046872	GDR															TRUE
Pc2113T1C00002680g0000200.1																	3.7258	-6.22454	1.48001	-3.53006	0.000415458	0.0116361	11.7803	0	"C2H2-type domain-containing protein"		in-between					TRUE						TRUE
Pc2113T1C00002680g0000440.1									1.06375	5.55853	1.09467	4.1643	3.12e-05	0.00256368	0.138492	3.76193									"4-coumarate-CoA ligase"	GO:0016874,GO:0016021,GO:0016020	in-between															TRUE
Pc2113T1C00002680g0000740.1	1.14035	9.11194	2.35917	3.43848	0.000584991	0.033832	0.0119295	4.16935																	"RWD domain-containing protein"	GO:0005737,GO:0006417	GDR												TRUE
Pc2113T1C00002680g0001050.1	1.16995	7.37322	1.33906	4.75947	1.94e-06	0.000387242	0.0204143	0	1.16995	7.64443	1.2714	5.22608	1.73e-07	3.36e-05	0.0204143	4.26941									"Kanadaptin"		GSR	TRUE				TRUE							TRUE
Pc2113T1C00002700g0000050.1																	10.778	-5.62008	1.42518	-3.24176	0.00118795	0.0261323	21.0145	0.484448	"AGC/RSK/RSKP90 protein kinase"	GO:0016301,GO:0004672,GO:0005524,GO:0035556,GO:0006468,GO:0004674,GO:0016787,GO:0016310,GO:0000166,GO:0016740	GSR					TRUE						TRUE
Pc2113T1C00002700g0000140.1	4.35822	6.04538	1.3093	3.8535	0.000116441	0.0098951	0.100468	7.00625	4.35822	5.35611	1.25016	3.48445	0.000493146	0.021839	0.100468	7.00625	4.35822	4.72925	0.877263	4.25101	2.13e-05	0.00105332	0.100468	2.80077	"TKL protein kinase"	GO:0016310,GO:0004672,GO:0016301,GO:0016020,GO:0005524,GO:0006468,GO:0016021	in-between
Pc2113T1C00002700g0000390.1									4.03808	4.93303	0.926006	4.2473	2.16e-05	0.00189641	0.342731	12.8082									"J domain-containing protein"	GO:0007049,GO:0007062,GO:0008278	GDR					TRUE							TRUE
Pc2113T1C00002700g0000590.1									8.48103	3.8855	0.879923	3.27927	0.00104076	0.039358	0.686441	15.8935									"FOG: PPR repeat"		in-between					TRUE							TRUE
Pc2113T1C00002702g0000090.1																	21.7071	-4.01774	0.777584	-3.88092	0.000104064	0.0038916	49.479	3.17929	"Protein kinase domain-containing protein"	GO:0005524,GO:0016020,GO:0016021,GO:0006468,GO:0004672	in-between					TRUE						TRUE
Pc2113T1C00002702g0000370.1	1.1696	7.45536	1.7208	3.75138	0.000175866	0.013478	0.0191155	0	1.1696	7.79846	1.66551	4.0819	4.47e-05	0.00334085	0.0191155	4.26941									"Pectinesterase"	GO:0045330,GO:0042545,GO:0016787,GO:0045490,GO:0030599	GSR		CE8			TRUE										TRUE
Pc2113T1C00002702g0000470.1									12.0354	3.61672	0.771298	3.39262	0.000692269	0.02853	2.48946	25.975	12.0354	3.25102	0.680527	3.30776	0.000940437	0.0218091	2.48946	23.4982	"Propanoyl-CoA:carbon dioxide ligase subunit alpha"	GO:0005524,GO:0004658,GO:0016874,GO:0046872,GO:0016042,GO:0000166	GDR					TRUE										TRUE
Pc2113T1C00002702g0000480.1																	8.15324	3.50907	0.38757	6.47384	9.55e-11	1.99e-08	1.43173	16.0336	"Propanoyl-CoA:carbon dioxide ligase subunit alpha"	GO:0004658,GO:0005524,GO:0000166,GO:0046872,GO:0016874,GO:0016042	in-between					TRUE										TRUE
Pc2113T1C00002702g0000500.1									0.520915	7.0691	1.77911	3.41132	0.000646495	0.0273124	0.0290565	1.88096									"Rab-GAP TBC domain-containing protein"	GO:0043547,GO:0005096	GSR															TRUE
Pc2113T1C00002703g0000150.1	0.751168	5.24689	1.28939	3.29373	0.000988672	0.0496004	0.0895475	0									0.751168	5.53336	0.742999	6.10143	1.05e-09	1.61e-07	0.0895475	3.9971	"Unknown protein"		ND							TRUE					TRUE
Pc2113T1C00002741g0000070.2																	2.44606	-5.83113	1.47778	-3.26918	0.00107861	0.0243096	8.96889	0	"ANK_REP_REGION domain-containing protein"		GDR					TRUE						TRUE
Pc2113T1C00002741g0000080.1																	2.32596	-5.75844	1.49265	-3.18792	0.00143301	0.0300189	8.52853	0	"Alpha-latrocrustotoxin-Lt1a"	GO:0006887,GO:0005576,GO:0035821,GO:0090729,GO:0016021,GO:0016020,GO:0044218	in-between					TRUE						TRUE
Pc2113T1C00002742g0000060.1																	3.54042	-6.36455	1.46626	-3.65867	0.000253523	0.0077336	12.9816	0	"Unknown protein"		GDR					TRUE						TRUE
Pc2113T1C00002742g0000080.1																	5.35509	-6.96159	1.55696	-3.82899	0.000128668	0.00452669	19.6353	0	"ANK_REP_REGION domain-containing protein"	GO:0005634,GO:0006357	GSR											TRUE
Pc2113T1C00002747g0000070.1																	1.84841	-5.42713	1.46231	-3.0275	0.00246583	0.0449414	6.7775	0	"Glycosyltransferase, GlcNAc"	GO:0016740,GO:0016020,GO:0016021	GSR	TRUE	GT60			TRUE						TRUE
Pc2113T1C00002751g0000100.1																	7.71599	-7.48854	1.91821	-3.38259	0.00071805	0.0176833	28.2919	0	"Bet1 SNARE 1-2"		GSR					TRUE						TRUE
Pc2113T1C00002751g0000110.1																	2.0774	-5.59539	1.45048	-3.16818	0.00153397	0.0318693	7.61714	0	"FYVE-type domain-containing protein"	GO:0046872	in-between					TRUE						TRUE
Pc2113T1C00002751g0000120.1																	6.80806	-7.30798	1.47341	-4.28122	1.86e-05	0.000953797	24.9629	0	"FYVE-type domain-containing protein"	GO:0046872	in-between											TRUE
Pc2113T1C00002751g0000130.1																	6.75703	-7.29702	1.45768	-4.3199	1.56e-05	0.000847393	24.7758	0	"Unknown protein"		in-between					TRUE						TRUE
Pc2113T1C00002751g0000160.1																	24.1459	-6.55912	1.66497	-3.33887	0.000841196	0.020032	86.0081	0.968896	"Aa_trans domain-containing protein"	GO:0016020,GO:0016021	in-between											TRUE
Pc2113T1C00002751g0000170.1									3.74748	4.08628	0.900623	3.42683	0.000610673	0.026127	0.609549	12.8082									"Non-specific serine/threonine protein kinase"	GO:0016301,GO:0106311,GO:0044877,GO:0106310,GO:0004674,GO:0016310,GO:0000166,GO:0016740,GO:0005524,GO:0006468	GDR												TRUE
Pc2113T1C00002751g0000320.1	5.40611	5.71223	1.22365	3.85095	0.000117661	0.00993123	0.240833	15.8635																	"N-acetyltransferase domain-containing protein"	GO:0009058,GO:0008080,GO:0003824	GSR					TRUE										TRUE
Pc2113T1C00002752g0000120.1																	4.65814	-6.76055	1.48538	-3.87817	0.000105244	0.00392119	17.0798	0	"Branched-chain-amino-acid aminotransferase"	GO:0008483,GO:0052654,GO:0009082,GO:0004084,GO:0052655,GO:0009081,GO:0003824,GO:0016740,GO:0008652,GO:0052656	GDR											TRUE
Pc2113T1C00002752g0000250.1																	8.17003	3.97462	0.749062	3.97112	7.15e-05	0.00282142	1.52745	24.1928	"Hydrolase_4 domain-containing protein"	GO:0016298,GO:0016020	in-between					TRUE										TRUE
Pc2113T1C00002752g0000350.1	95.5589	3.56691	0.495105	5.18457	2.17e-07	6.29e-05	15.5744	181.526	95.5589	3.06977	0.488056	4.24085	2.23e-05	0.0019217	15.5744	133.308									"Malate dehydrogenase, cytoplasmic"	GO:0016491,GO:0055114,GO:0005975,GO:0019752,GO:0016615,GO:0006108,GO:0003824,GO:0016616	in-between					TRUE					TRUE		TRUE
Pc2113T1C00002752g0000580.1																	12.1818	-4.09047	0.841823	-3.67116	0.000241449	0.00743264	43.0111	2.483	"Kelch domain-containing protein 10"	GO:0032874,GO:0005737,GO:0005634	in-between					TRUE						TRUE
Pc2113T1C00002753g0000220.1																	7.1244	-4.56033	1.05476	-3.37548	0.000736881	0.0179717	19.9752	0.757052	"4-hydroxy-tetrahydrodipicolinate synthase"	GO:0009085,GO:0016829,GO:0003824,GO:0009089,GO:0019877,GO:0008840,GO:0008652	GSR											TRUE
Pc2113T1C00002754g0000030.1																	9.89181	-6.40287	1.45734	-3.70736	0.000209434	0.00667083	36.0176	0.378526	"Protein kinase-like domain"	GO:0016301,GO:0004672,GO:0016310,GO:0006468,GO:0005524	GSR					TRUE						TRUE
Pc2113T1C00002759g0000090.1																	6.02975	-3.63266	0.759272	-3.46735	0.000525614	0.0138206	21.0291	1.62003	"PPM-type phosphatase domain-containing protein"	GO:0046872,GO:0004722,GO:0016791,GO:0016787,GO:0043169,GO:0004721,GO:0016020,GO:0006470	in-between					TRUE						TRUE
Pc2113T1C00002759g0000320.1									10.9551	5.74877	1.0652	4.45813	8.27e-06	0.000851852	0.125587	6.15038	10.9551	8.64735	0.497332	15.3767	2.34e-53	7.89e-50	0.125587	50.8391	"Kazal-like domain-containing protein"		GSR					TRUE										TRUE
Pc2113T1C00002759g0000550.1																	11.0668	2.54337	0.504815	3.05729	0.00223346	0.0416074	2.55129	15.0942	"Protein kinase, putative"	GO:0006468,GO:0005524,GO:0016301,GO:0004672,GO:0016310	GSR					TRUE
Pc2113T1C00002766g0000100.1																	8.61248	3.98184	0.854375	3.49008	0.000482874	0.0130015	2.1949	34.8507	"Fumarylacetoacetase"	GO:0004334,GO:0016787,GO:0046872,GO:0003824,GO:0009072,GO:0006572,GO:0006559	in-between					TRUE										TRUE
Pc2113T1C00002766g0000400.1	22.9627	4.15406	0.95067	3.31773	0.000907525	0.0472367	3.0523	55.4107																	"Delta(12) fatty acid desaturase"	GO:0006629,GO:0016020,GO:0016021	in-between					TRUE
Pc2113T1C00002768g0000100.1	1.18835	5.26919	1.24554	3.42758	0.000608987	0.0347373	0.0878834	0	1.18835	5.5282	1.17339	3.85909	0.000113811	0.00684015	0.0878834	4.26941									"SGL domain-containing protein"		in-between					TRUE										TRUE
Pc2113T1C00002768g0000170.1																	0.726719	3.54789	0.588606	4.32868	1.5e-05	0.000823149	0.292758	3.55782	"Riboflavin synthase subunit alpha, putative"	GO:0016020,GO:0016021	GDR												TRUE
Pc2113T1C00002770g0000080.1																	33.4503	4.30633	1.02012	3.24112	0.00119063	0.0261343	3.99901	78.9748	"Methylmalonate-semialdehyde dehydrogenase (CoA acylating)"	GO:0055114,GO:0004491,GO:0016620,GO:0016491	GDR					TRUE										TRUE
Pc2113T1C00002770g0000230.1																	4.80921	2.73863	0.500942	3.47073	0.000519053	0.0137382	1.73492	11.3402	"Histone-arginine methyltransferase"	GO:0018216,GO:0035246,GO:0016274,GO:0032259,GO:0008168,GO:0016740	GDR					TRUE							TRUE
Pc2113T1C00002770g0000280.1									32.131	5.85683	1.02972	4.71665	2.4e-06	0.000314391	1.42437	83.1891									"Elongation of fatty acids protein"	GO:0006631,GO:0006633,GO:0016021,GO:0102756,GO:0016020,GO:0102336,GO:0102337,GO:0016740,GO:0006629,GO:0102338	GDR					TRUE										TRUE
Pc2113T1C00002770g0000310.1																	4.71045	-6.77659	1.53733	-3.75755	0.000171584	0.00577053	17.2716	0	"TRP domain-containing protein"	GO:0016021,GO:0016020,GO:0005576	in-between					TRUE						TRUE
Pc2113T1C00002770g0000660.1																	6.85006	-4.23483	0.86116	-3.75637	0.000172396	0.00577053	24.148	1.45334	"RWP-RK domain-containing protein"	GO:0005634	in-between					TRUE						TRUE
Pc2113T1C00002783g0000130.1	1.14188	8.56361	1.53624	4.92346	8.5e-07	0.000198303	0.017547	4.16935	1.14188	6.92718	1.54373	3.83952	0.000123277	0.00723681	0.017547	0									"Unknown protein"		GSR							TRUE					TRUE
Pc2113T1C00002783g0000290.1	2.5071	6.23524	1.35043	3.87673	0.00010587	0.00951463	0.0444569	0	2.5071	6.47051	1.28847	4.24574	2.18e-05	0.00189641	0.0444569	1.88096	2.5071	7.92505	0.782833	8.84614	9.06e-19	4.16e-16	0.0444569	10.9009	"NADH ubiquinone oxidoreductase"	GO:0048038,GO:0051539,GO:0051536,GO:0046872,GO:0008137,GO:0055114	GDR					TRUE										TRUE
Pc2113T1C00002783g0000370.1																	1.15483	4.08732	0.472246	6.53752	6.25e-11	1.37e-08	0.348378	5.82898	"Natural resistance-associated macrophage protein 1"	GO:0046873,GO:0032496,GO:0002606,GO:0006909,GO:0042832,GO:0050766,GO:0030001,GO:0002369,GO:0070821,GO:0071577,GO:0055072,GO:0042803,GO:0006829,GO:0070839,GO:0006826,GO:0048255,GO:0051139,GO:0045342,GO:0034341,GO:0071421,GO:0042742,GO:0016020,GO:0001819,GO:0010008,GO:0005384,GO:0050829,GO:0032729,GO:0042116,GO:0010628,GO:0006879,GO:0070574,GO:0005770,GO:0060586,GO:0006954,GO:0032623,GO:0030670,GO:…	in-between					TRUE
Pc2113T1C00002783g0000770.1																	1.18837	3.81285	0.789832	3.56133	0.000368985	0.010541	0.430873	5.88974	"CobW C-terminal domain-containing protein"	GO:0016020,GO:0016021	GDR															TRUE
Pc2113T1C00002783g0001460.1	25.2701	6.41003	0.853481	6.33878	2.32e-10	1.52e-07	0.685725	57.7291	25.2701	5.45263	0.879771	5.06113	4.17e-07	7.13e-05	0.685725	32.3045									"MFS domain-containing protein"	GO:0022857,GO:0016020,GO:0016021,GO:0055085	GSR					TRUE										TRUE
Pc2113T1C00002783g0001510.1																	20.3689	-5.08517	0.907508	-4.50152	6.75e-06	0.000417933	73.2124	2.2104	"Flavohemoprotein"	GO:0016567,GO:0004842	in-between											TRUE
Pc2113T1C00002785g0000420.1																	0.998812	3.65954	0.860969	3.08901	0.00200824	0.0392209	0.196627	2.37708	"ABC transporter G family member 31"	GO:0042626,GO:0005524,GO:0016020,GO:0016021,GO:0055085,GO:0000166	in-between
Pc2113T1C00002785g0000750.1	4.23937	5.67751	1.25858	3.71649	0.000202007	0.0151106	0.128871	7.00625	4.23937	4.97923	1.19752	3.3229	0.000890856	0.0352744	0.128871	7.00625	4.23937	4.0373	0.831616	3.65228	0.000259921	0.00788116	0.128871	2.10447	"DDE_Tnp_1_7 domain-containing protein"		GSR															TRUE
Pc2113T1C00002785g0000960.1									11.5928	3.72246	0.823043	3.3078	0.000940322	0.036517	1.95977	24.9499									"Elongation of fatty acids protein"	GO:0102336,GO:0102756,GO:0016020,GO:0016021,GO:0006633,GO:0006629,GO:0102338,GO:0016740,GO:0102337,GO:0006631	in-between					TRUE										TRUE
Pc2113T1C00002788g0000240.1																	2.5772	-5.90649	1.47777	-3.32019	0.000899557	0.0212163	9.44973	0	"Purple acid phosphatase"	GO:0016787,GO:0046872,GO:0003993,GO:0016311	GDR											TRUE
Pc2113T1C00002788g0000250.1									1.059	5.66799	1.37499	3.39493	0.000686472	0.028407	0.12106	3.76193									"Purple acid phosphatase"	GO:0016787,GO:0046872,GO:0003993,GO:0016311	in-between	TRUE				TRUE										TRUE
Pc2113T1C00002788g0000520.1	0.481847	6.36081	1.3048	4.10852	3.98e-05	0.00447371	0.0408238	0	0.481847	5.68016	1.3048	3.58687	0.00033467	0.0160913	0.0408238	0	0.481847	5.95804	0.851574	5.82221	5.81e-09	7.72e-07	0.0408238	2.58892	"TKL protein kinase"	GO:0016021,GO:0006468,GO:0005524,GO:0016020,GO:0016301,GO:0004672,GO:0016310	in-between															TRUE
Pc2113T1C00002790g0000060.1																	15.2343	-8.46991	2.36201	-3.16252	0.00156407	0.032428	55.8592	0	"AAA domain-containing protein"	GO:0016887,GO:0005524,GO:0000166	GDR											TRUE
Pc2113T1C00002790g0000070.1									32.6556	-5.82034	1.47564	-3.26662	0.00108841	0.0408537	119.485	0	32.6556	-8.14459	1.71946	-4.15514	3.25e-05	0.00147858	119.485	0.378526	"AAA domain-containing protein"	GO:0000166,GO:0016887,GO:0005524	GDR											TRUE
Pc2113T1C00002790g0000080.1																	15.0065	-8.44817	2.42238	-3.07473	0.00210695	0.0402867	55.024	0	"AAA domain-containing protein"	GO:0016887,GO:0005524,GO:0000166	GDR											TRUE
Pc2113T1C00002790g0000090.1																	8.76436	-7.67233	2.08332	-3.20274	0.00136127	0.0288863	32.136	0	"AAA domain-containing protein"	GO:0005524,GO:0016887,GO:0000166	GDR											TRUE
Pc2113T1C00002790g0000100.1																	4.4741	-6.52652	1.48661	-3.71753	0.000201178	0.00648948	14.5241	0	"ABC transporter A family member 1"	GO:0005524,GO:0042626,GO:0016887,GO:0016020,GO:0016021,GO:0055085,GO:0000166	GDR					TRUE						TRUE
Pc2113T1C00002790g0000110.1																	4.18015	-6.60422	1.5408	-3.63722	0.0002756	0.00828195	15.3272	0	"ABC transporter A family member 1"	GO:0042626,GO:0005524,GO:0016887,GO:0016020,GO:0016021,GO:0055085,GO:0000166	GDR					TRUE						TRUE
Pc2113T1C00002790g0000150.1																	3.28423	-6.25625	1.53439	-3.42564	0.00061335	0.0157582	12.0422	0	"Deoxyuridine 5'-triphosphate nucleotidohydrolase"	GO:0004170,GO:0000287,GO:0009117,GO:0046872,GO:0006226,GO:0046081,GO:0016787	in-between											TRUE
Pc2113T1C00002790g0000280.1																	5.115	-6.89543	1.68422	-3.50038	0.000464595	0.0127128	18.755	0	"Laccase-2"	GO:0055114,GO:0046872,GO:0005507,GO:0016491	GSR	TRUE	AA1									TRUE
Pc2113T1C00002790g0000300.1																	0.851141	7.7304	1.81385	3.71056	0.000206804	0.0066289	0.0220278	4.64824	"Dehydrogenase"	GO:0016491,GO:0055114	in-between					TRUE										TRUE
Pc2113T1C00002790g0000520.1									7.78437	3.42774	0.678316	3.57907	0.000344813	0.0164225	1.9334	23.228									"MOB kinase activator family"	GO:0016301,GO:0016310	GDR					TRUE							TRUE
Pc2113T1C00002790g0000690.2																	15.2722	-3.0094	0.530913	-3.7848	0.000153833	0.00528318	31.2181	4.25411	"Myosin-6"	GO:0005524,GO:0016459,GO:0000166,GO:0003779,GO:0003774,GO:0046872	in-between					TRUE						TRUE
Pc2113T1C00002790g0000700.1	34.3927	-5.12295	1.21495	-3.39352	0.000690002	0.0384156	118.105	0									34.3927	-4.28069	0.506859	-6.47258	9.63e-11	1.99e-08	118.105	6.35858	"PX domain-containing protein"	GO:0035091	in-between					TRUE						TRUE
Pc2113T1C00002790g0000740.1																	1.19002	2.91756	0.490203	3.91175	9.16e-05	0.00347808	0.729778	5.45045	"CAMKK/CAMKK-META protein kinase"	GO:0016311,GO:0030553,GO:0004672,GO:0016301,GO:0005524,GO:0006468,GO:0016310,GO:0000166,GO:0016791	GDR					TRUE							TRUE
Pc2113T1C00002790g0000750.1									3.71887	4.48493	1.0898	3.19778	0.00138488	0.0492364	0.504637	12.8082									"Cyclic AMP-dependent protein kinase-like protein regulatory subunit"	GO:0016310,GO:0003676,GO:0016301	GDR												TRUE
Pc2113T1C00002790g0001370.1																	53.0425	-5.29373	1.25224	-3.42883	0.000606182	0.0156538	49.4595	1.2415	"FAD-binding FR-type domain-containing protein"	GO:0055114,GO:0003824,GO:0016491	in-between					TRUE
Pc2113T1C00002790g0001590.1									173.853	-3.15465	0.607181	-3.54861	0.000387265	0.0178549	455.244	47.3522	173.853	-2.74283	0.532153	-3.27506	0.00105641	0.0239703	455.244	68.1142	"Cellulose synthase 2"	GO:0016020,GO:0016021	GSR											TRUE
Pc2113T1C00002790g0001600.1																	193.739	-3.24707	0.626775	-3.58514	0.000336899	0.00977492	466.683	49.2798	"PH domain-containing protein"	GO:0016021,GO:0016020	in-between											TRUE
Pc2113T1C00002790g0001760.1																	3.13415	3.31102	0.706045	3.27319	0.00106342	0.0240748	1.0079	10.0831	"YrhK domain"	GO:0016020,GO:0016021	GSR					TRUE				TRUE			TRUE
Pc2113T1C00002790g0001850.1																	3.15348	3.51166	0.502848	4.99487	5.89e-07	4.95e-05	1.12267	12.8387	"W2 domain-containing protein"	GO:0009058,GO:0016779	GSR															TRUE
Pc2113T1C00002790g0002150.1									6.5249	5.06342	1.2737	3.19024	0.00142153	0.0499004	0.4505	14.5301									"Alternative oxidase, mitochondrial"	GO:0055114,GO:0009916,GO:0046872,GO:0016021,GO:0016020,GO:0016491	in-between					TRUE							TRUE
Pc2113T1C00002790g0002200.1																	2.25696	-5.71505	1.54387	-3.05404	0.0022578	0.0418294	8.27553	0	"ABC transporter domain-containing protein"	GO:0000166,GO:0005524,GO:0042626,GO:0016887,GO:0016020,GO:0055085,GO:0016021	in-between					TRUE						TRUE
Pc2113T1C00002790g0002210.1																	12.7445	-7.92891	1.48598	-4.66285	3.12e-06	0.000215671	38.3911	0	"ABC transporter-like protein"	GO:0000166,GO:0016887,GO:0016020,GO:0042626,GO:0005524,GO:0055085,GO:0016021	GDR					TRUE						TRUE
Pc2113T1C00002815g0000220.1																	13.6777	-6.53732	1.65131	-3.35329	0.000798577	0.0191526	14.6325	0	"Cytochrome P450"	GO:0005506,GO:0016491,GO:0016705,GO:0046872,GO:0020037,GO:0004497,GO:0055114	in-between
Pc2113T1C00002815g0000260.1																	3.02095	-6.13569	1.58081	-3.24878	0.00115902	0.0257767	11.0768	0	"Tr-type G domain-containing protein"	GO:0000166,GO:0003924,GO:0005525	GSR					TRUE						TRUE
Pc2113T1C00002815g0000510.1																	33.0855	-3.84573	0.705759	-4.03215	5.53e-05	0.00226851	88.1147	6.25266	"Shisa family"	GO:0016020,GO:0016021	GDR					TRUE						TRUE
Pc2113T1C00002830g0000170.1									2.30268	3.81524	0.770332	3.65457	0.000257611	0.0133389	0.919298	7.52386									"Alpha/Beta hydrolase fold"	GO:0016787	in-between	TRUE														TRUE
Pc2113T1C00002830g0000180.1									2.13327	7.76529	1.63854	4.12884	3.65e-05	0.00285376	0.045796	7.52386									"Lipase"	GO:0005576,GO:0006629,GO:0046872,GO:0016787,GO:0016042,GO:0004806	GSR	TRUE														TRUE
Pc2113T1C00002830g0000230.1																	12.3829	-8.17096	1.55424	-4.6138	3.95e-06	0.000264376	45.4039	0	"Jacalin-type lectin domain-containing protein"	GO:0005576,GO:0009405	in-between							TRUE				TRUE
Pc2113T1C00002831g0000210.1																	1.17296	3.9086	0.914085	3.18198	0.00146274	0.0305783	0.384773	5.87414	"Alcohol acetyltransferase"	GO:0016740	in-between															TRUE
Pc2113T1C00002831g0000220.1	2.30194	6.82061	1.11081	5.23999	1.61e-07	5.02e-05	0.101742	8.33871																	"STAS domain-containing protein"	GO:0008272,GO:0015116,GO:1902358,GO:0016021,GO:0016020	in-between												TRUE
Pc2113T1C00002831g0000230.1	1.17718	5.48761	1.20696	3.7181	0.000200726	0.0151052	0.146985	4.16935																	"STAS domain-containing protein"	GO:0016020,GO:1902358,GO:0016021,GO:0015116,GO:0008272	GDR												TRUE
Pc2113T1C00002832g0000410.1																	107.132	-2.23573	0.314717	-3.9265	8.62e-05	0.00329651	198.504	41.9836	"Sodium/solute symporter"	GO:0055085,GO:0016021,GO:0016020,GO:0022857	in-between					TRUE						TRUE
Pc2113T1C00002840g0000070.1									1.58299	5.88437	0.94082	5.19161	2.08e-07	3.97e-05	0.161421	5.64289									"FSH1 domain-containing protein"	GO:0005634,GO:0005737	in-between					TRUE							TRUE
Pc2113T1C00002852g0000120.1	0.517632	7.64235	1.41329	4.69993	2.6e-06	0.000500166	0.0170196	0	0.517632	7.87561	1.35476	5.07514	3.87e-07	6.8e-05	0.0170196	1.88096									"Para-aminobenzoate synthase"		GSR
Pc2113T1C00002861g0000090.1	38.0482	-5.35539	1.20453	-3.61583	0.000299385	0.0207773	138.753	0	38.0482	-6.03604	1.20453	-4.18091	2.9e-05	0.00244305	138.753	0	38.0482	-6.77584	0.882269	-6.54657	5.89e-11	1.32e-08	138.753	1.13558	"DUF4203 domain-containing protein"	GO:0090263,GO:0016021,GO:0016020	GDR					TRUE						TRUE
Pc2113T1C00002861g0000140.1	5.0405	4.24321	0.761563	4.25862	2.06e-05	0.00264793	1.2291	16.6774																	"TBC1 domain family member 23"	GO:0042147,GO:0007275,GO:0005794,GO:0005829	in-between						TRUE						TRUE
Pc2113T1C00002875g0000260.1	7.83697	4.34545	0.829297	4.03408	5.48e-05	0.00570646	1.13498	19.5143																	"Leucyl-tRNA synthetase"	GO:0016874,GO:0106074,GO:0006412,GO:0006418,GO:0004812,GO:0000166,GO:0004823,GO:0006429,GO:0005524,GO:0002161	GDR					TRUE										TRUE
Pc2113T1C00002876g0000040.1	3.50115	5.57713	1.29186	3.54306	0.000395508	0.0254675	0.329499	12.5081																	"RING-type domain-containing protein"	GO:0035091	in-between					TRUE							TRUE
Pc2113T1C00002891g0000420.1	1.04239	5.82415	1.375	3.50846	0.000450701	0.0280108	0.0601618	0	1.04239	6.72905	1.23053	4.65576	3.23e-06	0.000402362	0.0601618	3.76193									"Glucosylceramidase"	GO:0016787,GO:0006665,GO:0004348	in-between		GH30_1			TRUE										TRUE
Pc2113T1C00002891g0000840.1									25.175	-4.94666	1.23724	-3.18988	0.00142333	0.0499004	65.2084	0									"Major facilitator superfamily domain"	GO:0008643,GO:0016020,GO:0016021	GSR					TRUE						TRUE
Pc2113T1C00002891g0001940.1																	2.07452	-5.59339	1.47987	-3.10391	0.00190983	0.0376632	7.60656	0	"ANK_REP_REGION domain-containing protein"	GO:0016020,GO:0016021	in-between					TRUE						TRUE
Pc2113T1C00002896g0000080.1																	30.461	-4.63996	0.75441	-4.82491	1.4e-06	0.000107141	42.4193	1.72595	"Isoleucyl-tRNA synthetase"	GO:0005524,GO:0002161,GO:0006428,GO:0000166,GO:0004812,GO:0006412,GO:0004822,GO:0006418,GO:0000049,GO:0016874,GO:0106074	GDR
Pc2113T1C00002896g0000130.1	4.87164	4.37989	1.01068	3.34419	0.000825244	0.0433149	0.835147	16.2705																	"Serine/threonineprotein phosphatase 4 catalytic subunit putative"		GDR												TRUE
Pc2113T1C00002900g0000140.1	0.5328	5.53672	1.3074	3.47004	0.000520386	0.0305196	0.0726353	0	0.5328	5.77448	1.24255	3.84249	0.000121791	0.00720374	0.0726353	1.88096									"Kinesin motor domain-containing protein"	GO:0003777,GO:0008017,GO:0005524,GO:0007018	GSR					TRUE							TRUE
Pc2113T1C00002904g0000030.1																	12.1566	-4.6095	0.764759	-4.71979	2.36e-06	0.000172739	41.5425	1.72595	"DUF4203 domain-containing protein"	GO:0090263,GO:0016021,GO:0016020	in-between					TRUE						TRUE
Pc2113T1C00002904g0000060.1																	11.1771	-3.49152	0.554652	-4.49204	7.05e-06	0.00043432	38.5403	3.66374	"Ysc84 domain-containing protein"	GO:0016020,GO:0016021	GDR					TRUE						TRUE
Pc2113T1C00002904g0000180.1									1.18892	5.51872	1.25909	3.58887	0.00033211	0.0160446	0.0899586	4.26941									"Cytochrome p450"	GO:0055114,GO:0020037,GO:0005506,GO:0016705	GDR					TRUE							TRUE
Pc2113T1C00002909g0000070.1	12.5747	6.7819	1.11769	5.17306	2.3e-07	6.54e-05	0.298383	35.8964	12.5747	5.32802	1.22742	3.5261	0.000421725	0.0192677	0.298383	9.9123									"Acyl-CoA desaturase"	GO:0006629,GO:0055114,GO:0016020,GO:0016491,GO:0006633,GO:0016717,GO:0016021	in-between					TRUE										TRUE
Pc2113T1C00002909g0000280.1																	4.36727	-6.66746	1.45823	-3.88652	0.00010169	0.00381936	16.0133	0	"AGC protein kinase"	GO:0016301,GO:0004672,GO:0006468,GO:0005524,GO:0016740,GO:0000166,GO:0016310,GO:0004674	GDR					TRUE						TRUE
Pc2113T1C00002913g0000110.1																	25.6627	-7.69272	1.54492	-4.33208	1.48e-05	0.000814963	87.7938	0.378526	"Multidrug resistance protein ABC superfamily"	GO:0000166,GO:0042626,GO:0005524,GO:0016020,GO:0055085,GO:0016021	GDR					TRUE						TRUE
Pc2113T1C00002940g0000260.1									2.66249	5.27622	1.06089	4.03079	5.56e-05	0.00389785	0.357647	9.40482									"Zinc finger, RING/FYVE/PHD-type"		GDR					TRUE							TRUE
Pc2113T1C00002940g0000300.1	27.2074	4.07433	0.618791	4.96829	6.75e-07	0.000165447	2.4586	42.3841	27.2074	3.67655	0.558963	4.78841	1.68e-06	0.000235751	2.4586	39.1215	27.2074	3.28045	0.376066	6.06398	1.33e-09	1.94e-07	2.4586	23.6944	"FAD-binding FR-type domain-containing protein"	GO:0055114,GO:0016491	GDR					TRUE										TRUE
Pc2113T1C00002944g0000190.1									71.8544	2.41112	0.434598	3.24696	0.00116644	0.0428276	29.1575	148.684									"Unknown protein"		in-between	TRUE									TRUE
Pc2113T1C00002944g0000210.1																	1.94008	-5.49667	1.45519	-3.09009	0.00200097	0.0391546	7.11363	0	"Peptidase A1 domain-containing protein"	GO:0016020,GO:0008233,GO:0004190,GO:0016021,GO:0016787,GO:0006508	in-between					TRUE						TRUE
Pc2113T1C00002944g0000360.1																	1.87203	-5.44522	1.45551	-3.05405	0.00225773	0.0418294	6.8641	0	"AP complex subunit sigma"	GO:0006886,GO:0016020,GO:0015031	GSR					TRUE
Pc2113T1C00002947g0000360.1																	45.7095	3.84636	0.827897	3.43806	0.000585907	0.0152816	10.1725	146.459	"Long-chain-fatty-acid--CoA ligase"	GO:0016874	in-between					TRUE					TRUE					TRUE
Pc2113T1C00002955g0000190.1																	7.64668	-3.25134	0.617651	-3.645	0.000267389	0.0080592	24.3603	2.69484	"AN1-type domain-containing protein"	GO:0046872,GO:0008270	in-between					TRUE						TRUE
Pc2113T1C00002958g0000100.1																	12.7893	2.77223	0.360701	4.91329	8.96e-07	7.29e-05	5.93823	40.9227	"Bap31 domain-containing protein"	GO:0016021,GO:0016020	in-between					TRUE							TRUE
Pc2113T1C00002959g0000440.1																	6.14886	-3.30287	0.714391	-3.22355	0.00126612	0.0274925	21.0722	2.2104	"FYVE-type domain-containing protein"	GO:0046872	GSR					TRUE						TRUE
Pc2113T1C00002967g0000200.1	6.53902	6.90189	1.66076	3.55372	0.000379823	0.0248416	0.181105	23.7953																	"SWEET sugar transporter"	GO:0016021,GO:0016020,GO:0008643	in-between					TRUE
Pc2113T1C00002971g0000090.1	13.2784	5.8014	1.04318	4.60266	4.17e-06	0.000723721	0.691465	36.7103																	"Unknown protein"		GSR	TRUE				TRUE							TRUE
Pc2113T1C00002971g0000240.1	1.04181	7.81115	1.86203	3.65793	0.000254263	0.0184666	0.014995	0	1.04181	7.1305	1.86203	3.29238	0.000993417	0.0379944	0.014995	0	1.04181	8.54761	1.64806	4.5797	4.66e-06	0.00030729	0.014995	5.70745	"Unknown protein"		GDR	TRUE				TRUE										TRUE
Pc2113T1C00002973g0000090.1									1.26677	6.35333	1.66841	3.20864	0.00133362	0.0480914	0.0524496	4.26941									"GlucoKinase"	GO:0016310,GO:0016301,GO:0051156,GO:0006096,GO:0005536,GO:0005524,GO:0004340	GDR					TRUE										TRUE
Pc2113T1C00002973g0000130.1									0.542846	5.19234	1.20406	3.48183	0.000498004	0.0219579	0.10947	1.88096									"GlucoKinase"	GO:0016301,GO:0016310,GO:0004340,GO:0006096,GO:0051156,GO:0005536,GO:0005524	GSR					TRUE										TRUE
Pc2113T1C00002975g0000110.1																	11.2073	-3.51014	0.552217	-4.54557	5.48e-06	0.000354607	38.7923	3.4519	"SAC domain-containing protein"	GO:0042578	GDR					TRUE						TRUE
Pc2113T1C00002975g0000120.1																	2.76469	-6.0078	1.51258	-3.31077	0.000930396	0.0216456	10.1372	0	"Ganglioside-induced differentiation-associated protein 2"	GO:0032526,GO:0003674	GDR					TRUE						TRUE
Pc2113T1C00002975g0000570.1	2.33731	6.75758	1.67977	3.42761	0.000608926	0.0347373	0.0313291	0	2.33731	8.01358	1.52584	4.59654	4.3e-06	0.000498537	0.0313291	8.53882									"2-Hacid_dh_C domain-containing protein"	GO:0051287,GO:0055114	GDR					TRUE										TRUE
Pc2113T1C00002975g0000760.1																	2.13656	-5.63614	1.47274	-3.14797	0.00164411	0.0338788	7.83405	0	"Sodium/potassium-transporting ATPase subunit alpha"	GO:0005524,GO:0016020,GO:0016021,GO:0000166	GDR											TRUE
Pc2113T1C00002975g0000770.1																	5.85095	-3.56615	0.759719	-3.37776	0.000730797	0.0178665	20.2322	1.83187	"Sodium/potassium-transporting ATPase subunit alpha"	GO:0000166,GO:0008556,GO:0071805,GO:0016021,GO:0006813,GO:0005524,GO:0016020	GDR					TRUE						TRUE
Pc2113T1C00002975g0000910.1																	2.86092	-6.05711	1.49176	-3.39002	0.000698869	0.0173378	10.49	0	"ATP-sensitive inward rectifier potassium channel 11"	GO:0006811,GO:0005242,GO:0034220,GO:0005244,GO:0016020,GO:0016021,GO:0006813,GO:0071805,GO:0034765	GSR					TRUE
Pc2113T1C00002975g0000950.1																	2.07686	-5.59505	1.4681	-3.12992	0.00174854	0.0354518	7.61516	0	"PX domain-containing protein"	GO:0035091,GO:0006886,GO:0015031	GSR					TRUE						TRUE
Pc2113T1C00002984g0000100.1	2.25326	6.41179	1.22052	4.43402	9.25e-06	0.0013755	0.0778211	7.93177																	"GST C-terminal domain-containing protein"	GO:0004364	GSR						TRUE
Pc2113T1C00002984g0000110.1	1.86941	5.85076	1.28865	3.76422	0.000167067	0.0129628	0.0582038	0	1.86941	6.85496	1.10604	5.29364	1.2e-07	2.47e-05	0.0582038	6.15038									"GST C-terminal domain-containing protein"	GO:0004364	in-between															TRUE
Pc2113T1C00002984g0000120.1									5.65651	4.86261	0.843203	4.58087	4.63e-06	0.000525311	0.441524	9.9123	5.65651	4.36972	0.540469	6.23481	4.52e-10	7.87e-08	0.441524	9.32603	"GST C-terminal domain-containing protein"	GO:0004364	GDR					TRUE										TRUE
Pc2113T1C00002986g0000020.1									1.45926	5.17353	1.16153	3.59313	0.000326732	0.0159853	0.112302	4.26941									"GST C-terminal domain-containing protein"	GO:0004364	in-between															TRUE
Pc2113T1C00003003g0000160.1									3.1551	4.29833	0.888786	3.71106	0.000206397	0.0113879	0.646976	9.9123									"Nucleoside diphosphate kinase"	GO:0006228,GO:0016310,GO:0016740,GO:0006241,GO:0000166,GO:0005524,GO:0004550,GO:0016301,GO:0006183,GO:0006165	GDR					TRUE										TRUE
Pc2113T1C00003003g0000220.1																	0.714512	5.10463	1.17449	3.49482	0.000474375	0.0128412	0.10677	3.76966	"Fe2OG dioxygenase domain-containing protein"	GO:0016491,GO:0055114,GO:0046872	ND					TRUE							TRUE
Pc2113T1C00003004g0000630.1																	13.2388	-2.78112	0.432003	-4.12293	3.74e-05	0.00167129	44.1214	6.63119	"RxLR effector"		GSR					TRUE						TRUE
Pc2113T1C00003004g0000730.1	119.795	-4.25687	0.96795	-3.36471	0.000766238	0.041245	332.065	15.345																	"Tyrosinase_Cu-bd domain-containing protein"	GO:0055114,GO:0016020,GO:0016491,GO:0016021	GDR					TRUE						TRUE
Pc2113T1C00003018g0000220.1																	1.59875	4.93813	0.62084	6.34323	2.25e-10	4.06e-08	0.280275	8.37274	"Secreted RxLR effector peptide protein"	GO:0016020,GO:0016021	in-between
Pc2113T1C00003030g0000090.1																	4.63542	3.4218	0.649669	3.72774	0.000193202	0.00629488	0.359803	3.93634	"Zinc finger, C2H2-like"		in-between					TRUE							TRUE
Pc2113T1C00003030g0000110.1	1.31634	6.00974	1.32904	3.76945	0.00016361	0.0127738	0.0524698	0	1.31634	6.28481	1.26058	4.19236	2.76e-05	0.00234238	0.0524698	4.26941									"Peptidase_M28 domain-containing protein"	GO:0016021,GO:0016020	GDR							TRUE					TRUE
Pc2113T1C00003058g0000100.1									11.4266	4.75695	1.03108	3.64371	0.000268732	0.0137735	0.812047	26.8207									"Coiled-coil domain-containing protein 39"	GO:0036159,GO:0003341,GO:0005930	GDR												TRUE
Pc2113T1C00003060g0000120.1																	42.9575	-4.4978	0.704845	-4.96251	6.96e-07	5.81e-05	117.425	5.28377	"Cellulase domain-containing protein"	GO:0016787,GO:0016798,GO:0005975,GO:0016020,GO:0004553,GO:0008152,GO:0016021	GDR		GH5_20			TRUE						TRUE
Pc2113T1C00003060g0000220.1																	5.82048	-6.94878	1.50486	-3.95305	7.72e-05	0.00298509	19.4608	0	"AGC/GRK/BARK protein Kinase"	GO:0006468,GO:0005524,GO:0000166,GO:0016740,GO:0004674,GO:0016310,GO:0004672,GO:0016301	GDR					TRUE						TRUE
Pc2113T1C00003060g0000230.1																	1.42008	3.33093	0.531744	4.38356	1.17e-05	0.000666045	0.675058	6.79787	"Short-chain specific acyl-CoA dehydrogenase"	GO:0016491,GO:0050660,GO:0003995,GO:0016627,GO:0055114	GDR					TRUE										TRUE
Pc2113T1C00003060g0000240.1									9.46551	3.96377	0.713938	4.15129	3.31e-05	0.00264928	1.24258	16.0627	9.46551	3.99103	0.466147	6.4165	1.39e-10	2.71e-08	1.24258	19.8484	"Acyl-CoA dehydrogenase, putative"	GO:0016491,GO:0050660,GO:0016627,GO:0055114	GDR					TRUE										TRUE
Pc2113T1C00003060g0000650.1	17.1927	5.48979	1.28706	3.4884	0.000485917	0.0291831	0.587368	28.025	17.1927	5.62516	1.20817	3.82823	0.00012907	0.00748495	0.587368	34.1754									"Unknown protein"		GDR					TRUE
Pc2113T1C00003080g0000070.1									20.3741	2.8615	0.523164	3.55815	0.000373478	0.0172982	5.40624	40.3359									"Alanine--glyoxylate aminotransferase"	GO:0008453,GO:0003824,GO:0004760	GDR															TRUE
Pc2113T1C00003080g0000250.1									0.635664	4.97411	1.21935	3.25921	0.00111724	0.0414735	0.12684	1.88096									"Multi antimicrobial extrusion protein"	GO:0016021,GO:0055085,GO:0042908,GO:0016020,GO:0042910,GO:0015297	in-between
Pc2113T1C00003080g0000350.1	0.160036	8.22397	1.74983	4.12839	3.65e-05	0.004265	0.0114832	0																	"Unknown protein"		in-between												TRUE
Pc2113T1C00003082g0000040.1	7.0401	7.83094	1.0924	6.25315	4.02e-10	2.51e-07	0.0927711	16.6774	7.0401	6.34007	1.22527	4.3583	1.31e-05	0.0012142	0.0927711	8.53882									"NmrA domain-containing protein"		ND					TRUE
Pc2113T1C00003090g0000040.1																	1.98525	-5.53	1.47107	-3.07939	0.00207424	0.0400451	7.27924	0	"HTH myb-type domain-containing protein"	GO:0005634	GSR											TRUE
Pc2113T1C00003090g0000050.1																	4.64307	-6.75577	1.47498	-3.90228	9.53e-05	0.00360358	17.0246	0	"HTH myb-type domain-containing protein"	GO:0005634	in-between					TRUE						TRUE
Pc2113T1C00003100g0000590.1	2.33948	5.58385	1.12976	4.05735	4.96e-05	0.00534486	0.239402	8.33871																	"MARVEL domain-containing protein"	GO:0016020,GO:0016021	GDR					TRUE				TRUE			TRUE
Pc2113T1C00003100g0000630.1									18.3634	3.73173	0.640579	4.26447	2e-05	0.00178988	2.37155	33.9962									"Electron transfer flavoprotein subunit alpha"	GO:0005739,GO:0050660,GO:0005759,GO:0022900,GO:0009055,GO:0055114	GDR					TRUE										TRUE
Pc2113T1C00003100g0000900.1																	14.4421	-8.39289	1.9182	-3.85407	0.000116169	0.00420414	52.9544	0	"HTH psq-type domain-containing protein"	GO:0003677	GDR					TRUE						TRUE
Pc2113T1C00003100g0000960.1									1.69781	6.5166	1.33824	4.12229	3.75e-05	0.00289129	0.0749336	6.15038									"Inorganic phosphate transporter 1-6"	GO:0016020,GO:0016021	in-between					TRUE										TRUE
Pc2113T1C00003102g0000060.1	13.7709	10.4861	1.45127	6.5364	6.3e-11	4.92e-08	0.0170958	25.1881	13.7709	10.2315	1.40987	6.54777	5.84e-11	2.18e-08	0.0170958	25.2882									"Extracellular Glycine-rich protein"		GSR	TRUE				TRUE							TRUE
Pc2113T1C00003106g0000190.1	0.433475	9.4794	1.75844	4.82211	1.42e-06	0.000300763	0.00468877	0	0.433475	8.79875	1.75844	4.43503	9.21e-06	0.000920323	0.00468877	0	0.433475	8.99838	1.53805	5.20035	1.99e-07	1.93e-05	0.00468877	2.37708	"HIG1 domain-containing protein"	GO:0033617,GO:0031305,GO:0016021,GO:0005746,GO:0016020	in-between					TRUE							TRUE
Pc2113T1C00003106g0000280.1																	2.85943	-5.77116	1.55214	-3.07392	0.00211268	0.0402867	8.60363	0	"Peptidase S1 domain-containing protein"	GO:0009405,GO:0016020,GO:0016021,GO:0006508,GO:0004252	in-between											TRUE
Pc2113T1C00003108g0000070.1																	5.74994	2.93463	0.472912	4.09089	4.3e-05	0.00188651	1.54684	11.7639	"RING-type domain-containing protein"	GO:0008270,GO:0035091	in-between					TRUE							TRUE
Pc2113T1C00003114g0000040.1																	5.92197	-7.10675	1.50689	-4.05257	5.07e-05	0.00213127	21.7139	0	"Jacalin-type lectin domain-containing protein"		in-between						TRUE					TRUE
Pc2113T1C00003114g0000060.1																	4.06592	-6.5642	1.48907	-3.73671	0.000186447	0.00613209	14.9084	0	"Unknown protein"		GDR							TRUE				TRUE
Pc2113T1C00003121g0000140.1									1.11169	4.40398	1.02754	3.31273	0.000923889	0.0361843	0.314277	3.76193									"START-like domain"	GO:0005576,GO:0006508	in-between					TRUE							TRUE
Pc2113T1C00003121g0000150.1	0.347312	6.02297	1.30664	3.84417	0.000120959	0.0101411	0.0522307	0	0.347312	5.34232	1.30664	3.32326	0.000889722	0.0352744	0.0522307	0	0.347312	5.05875	0.948094	4.28096	1.86e-05	0.000953797	0.0522307	1.83187	"START-like domain"	GO:0005576,GO:0006508	in-between															TRUE
Pc2113T1C00003122g0000040.1																	0.441204	3.90249	0.931959	3.1144	0.00184322	0.037	0.14415	2.2104	"Protein kinase domain-containing protein"	GO:0004672,GO:0005524,GO:0006468	in-between												TRUE
Pc2113T1C00003122g0000100.1																	25.1958	5.91739	1.15637	4.25245	2.11e-05	0.0010517	2.23563	135.223	"Aa_trans domain-containing protein"	GO:0016021,GO:0016020	GSR
Pc2113T1C00003122g0000310.1																	4.54943	3.36045	0.411387	5.73779	9.59e-09	1.22e-06	1.04516	10.9461	"Unknown protein"		in-between												TRUE
Pc2113T1C00003122g0000350.1																	20.2054	-3.74207	0.517904	-5.29455	1.19e-07	1.2e-05	67.155	4.75416	"Protein kinase domain-containing protein"	GO:0005524,GO:0006468,GO:0004674,GO:0004672,GO:0000166	GDR					TRUE						TRUE
Pc2113T1C00003122g0000360.1																	7.71753	-7.48887	1.51331	-4.28785	1.8e-05	0.000934144	28.2976	0	"DUSP domain-containing protein"	GO:0006508,GO:0004843,GO:0016787,GO:0008234,GO:0008233	in-between					TRUE						TRUE
Pc2113T1C00003123g0000130.1									21.8501	-5.08517	1.24036	-3.29354	0.00098935	0.0379828	71.7782	0	21.8501	-8.83173	1.50665	-5.19811	2.01e-07	1.94e-05	71.7782	0	"Multidrug resistance-associated protein 1"		in-between	TRUE				TRUE						TRUE
Pc2113T1C00003123g0000340.1									1.80578	5.52592	1.14836	3.94121	8.11e-05	0.0051808	0.14787	6.15038									"Inositol 2-dehydrogenase"	GO:0055114,GO:0016491	GDR					TRUE										TRUE
Pc2113T1C00003123g0000370.1																	3.54989	-5.79485	1.48154	-3.2364	0.00121047	0.0264548	8.74684	0	"WRKY transcription factor 19"		GSR					TRUE						TRUE
Pc2113T1C00003123g0000410.1																	51.7593	4.31914	0.797559	4.16162	3.16e-05	0.00144369	8.90304	177.917	"Unknown protein"		GSR					TRUE										TRUE
Pc2113T1C00003123g0000460.1	7.33613	6.33917	1.2096	4.41401	1.01e-05	0.00147398	0.081211	7.00625	7.33613	7.68321	0.721443	9.26367	1.98e-20	2.54e-17	0.081211	19.307									"Carbonic anhydrase"	GO:0004089,GO:0016829,GO:0008270,GO:0046872	GSR	TRUE		Apoplastic effector		TRUE										TRUE
Pc2113T1C00003127g0000090.1																	8.63095	-3.12412	0.628531	-3.3795	0.000726171	0.0178398	25.6404	2.7556	"WRKY transcription factor 19"		GSR					TRUE						TRUE
Pc2113T1C00003127g0000210.1																	19.665	-3.49153	0.824576	-3.02159	0.0025145	0.0456017	19.1649	1.72595	"Transient receptor potential Ca2 channel (TRP-CC) family protein"	GO:0016021,GO:0007165,GO:0016020	in-between											TRUE
Pc2113T1C00003127g0000380.1																	2.23595	-5.70158	1.52032	-3.09249	0.00198488	0.0389908	8.19849	0	"Transient receptor potential ca2 channel (Trp-cc) family protein"	GO:0007165,GO:0016021,GO:0016020	GDR					TRUE
Pc2113T1C00003127g0000520.1																	2.84507	-6.04909	1.48508	-3.39987	0.00067417	0.0169753	10.4319	0	"AP-2 complex subunit mu"	GO:0015031,GO:0005886,GO:0006886,GO:0016020,GO:0016192,GO:0006897,GO:0005905,GO:0030131	in-between					TRUE						TRUE
Pc2113T1C00003127g0000560.1																	5.88095	-5.48899	1.45395	-3.08744	0.00201889	0.0392769	7.0744	0	"PH domain-like"		in-between					TRUE
Pc2113T1C00003130g0000120.1																	2.03638	3.33749	0.557175	4.19525	2.73e-05	0.00127941	0.420791	4.31487	"Acetylornithine deacetylase"	GO:0016787	GDR							TRUE					TRUE
Pc2113T1C00003141g0000080.1																	41.5116	-2.14759	0.326455	-3.51531	0.000439248	0.0121156	89.9437	20.1818	"Protein kinase domain-containing protein"	GO:0016020,GO:0005524,GO:0006468,GO:0016021,GO:0004672	in-between					TRUE						TRUE
Pc2113T1C00003141g0000140.1																	7.64646	-7.2676	1.49919	-4.18065	2.91e-05	0.00134634	24.2751	0	"Glycine amidinotransferase, mitochondrial"	GO:0015068,GO:0016740,GO:0005634,GO:0015067,GO:0006601	GDR					TRUE						TRUE
Pc2113T1C00003141g0000360.1																	109.962	-4.7907	0.619445	-6.11951	9.39e-10	1.46e-07	168.417	5.78381	"GPI-anchored protein 52"	GO:0009277,GO:0005886,GO:0016020,GO:1903561,GO:0003674,GO:0031225,GO:0046658,GO:0008150	in-between	TRUE		Apoplastic effector		TRUE
Pc2113T1C00003155g0000040.1																	0.864345	8.84136	2.60514	3.00995	0.0026129	0.0471958	0.0102252	4.73856	"ArabFuran-catal domain-containing protein"	GO:0019566,GO:0046556,GO:0031221	GSR		GH54			TRUE							TRUE
Pc2113T1C00003155g0000070.1	1.9195	9.13355	1.47811	5.50267	3.74e-08	1.46e-05	0.00606386	0	1.9195	10.0504	1.34167	6.74558	1.52e-11	5.92e-09	0.00606386	3.76193	1.9195	9.63982	1.03803	8.3233	8.55e-17	2.98e-14	0.00606386	4.90524	"ArabFuran-catal domain-containing protein"	GO:0046556,GO:0019566,GO:0031221	GSR		GH54			TRUE										TRUE
Pc2113T1C00003197g0000020.1																	0.400613	3.93728	0.801958	3.66264	0.000249632	0.00763798	0.136547	1.99855	"Magnesium and cobalt transporter CorA"	GO:0046873,GO:0030001,GO:0005509,GO:0055085,GO:0016021,GO:0016020	GDR												TRUE
Pc2113T1C00003197g0000110.1									2.36327	5.88184	1.205	4.05133	5.09e-05	0.00365031	0.126511	8.53882									"Myb-like domain-containing protein"	GO:0035267,GO:0043968,GO:0000122,GO:0006338,GO:0043967,GO:0006281,GO:0045892,GO:0000812,GO:0003714,GO:0005634,GO:0043486	in-between
Pc2113T1C00003197g0000280.1	7.66407	7.42676	1.79326	3.58384	0.000338581	0.0227395	0.0766179	14.0125	7.66407	7.11637	1.73637	3.5225	0.000427496	0.0194434	0.0766179	14.0125									"Beta-glucosidase"	GO:0004553,GO:0030245,GO:0005975,GO:0008422,GO:0102483	GDR												TRUE
Pc2113T1C00003197g0000290.1	3.51227	7.20589	0.894623	6.93687	4.01e-12	4.17e-09	0.117919	12.5081																	"V-type ATPase assembly factor Pkr1"	GO:0016020,GO:0070072,GO:0016021	GDR												TRUE
Pc2113T1C00003206g0000380.1																	12.101	-3.14075	0.456394	-4.69057	2.72e-06	0.000192367	41.2413	4.6934	"Unknown protein"		in-between					TRUE						TRUE
Pc2113T1C00003236g0000160.1																	7.54729	2.01652	0.330805	3.07285	0.00212023	0.0403163	5.11514	21.0291	"Uracil-regulated protein 1"	GO:0005737,GO:0005634,GO:0005525,GO:0005829,GO:0000166,GO:0003935,GO:0016787,GO:0009231,GO:0046872	ND					TRUE
Pc2113T1C00032607g0000100.1	3.92493	5.70249	1.22599	3.83567	0.000125224	0.0104287	0.126566	7.00625	3.92493	4.99803	1.16364	3.43579	0.000590823	0.0254938	0.126566	7.00625									"ADP-ribosylation factor-like protein 2"	GO:0005525,GO:0000166	GDR							TRUE					TRUE
Pc2113T1C00032628g0000250.1	3.65419	4.30284	0.856922	3.85431	0.000116058	0.0098951	0.890619	12.5081																	"HTH CENPB-type domain-containing protein"	GO:0003677	GDR												TRUE
Pc2113T1C00032628g0000300.1																	3.54027	-6.36459	1.71143	-3.13457	0.00172106	0.0350353	12.981	0	"E3 ubiquitin-protein ligase"	GO:0046872,GO:0016567,GO:0061630,GO:0000151,GO:0005737,GO:0008270,GO:0016740,GO:0071596	GDR					TRUE						TRUE
Pc2113T1C00032628g0000320.1																	8.05146	-7.55	1.49037	-4.3949	1.11e-05	0.000646822	29.522	0	"HECT E3 ubiquitin ligase"	GO:0016874	GDR					TRUE						TRUE
Pc2113T1C00032628g0000330.1	10.8428	3.16308	0.617438	3.50332	0.000459498	0.0284161	3.93206	32.541																	"Lateral signaling target protein 2"	GO:0046872	in-between					TRUE							TRUE
Pc2113T1C00032628g0000840.1	12.7203	4.99297	1.20627	3.31018	0.000932357	0.0477283	0.603188	21.0187	12.7203	4.81936	1.12249	3.40259	0.000667504	0.0279659	0.603188	22.8997									"Calmodulin"	GO:0005509,GO:0006851	GDR					TRUE							TRUE
Pc2113T1C00032629g0000680.1	6.80042	4.28337	0.909642	3.60952	0.000306767	0.021172	1.37948	20.8468																	"Lysosomal acid phosphatase"	GO:0043005,GO:0005764,GO:0006470,GO:0016020,GO:0004721,GO:0016791,GO:0010033,GO:0016787,GO:0001501,GO:0031410,GO:0043202,GO:0016021,GO:0007040,GO:0003993,GO:0016311,GO:0001784,GO:0005765,GO:0048102	in-between
Pc2113T1C00032636g0000210.1																	2.44664	2.81351	0.461836	3.92673	8.61e-05	0.00329651	0.845046	5.9349	"Carboxyvinyl-carboxyphosphonate phosphorylmutase"	GO:0003824	in-between					TRUE										TRUE
Pc2113T1C00032636g0000220.1																	28.9072	3.47339	0.559476	4.4209	9.83e-06	0.000590746	10.1928	113.456	"PLAC8 motif-containing protein"	GO:0016020,GO:0016021	GDR					TRUE										TRUE

## Sheet: N. benthamiana
Protein ID	DEseq2 results 16 hpi						Normalized counts 16 hpi		DEseq2 results 24 hpi						Normalized counts 24 hpi		Functional Annotation	Ontology Term	Type	Secretome	CAZY family	EffectorP 3.0 prediction	RXLR	OG7457	OG904	OG-Pc2113	Host-specific intersections from Figure 5.
	Base mean	Log2 fold change	lfcSE (standard error)	Stat (Wald statistic)	P-value	Adjusted P-value	Mycelium mean	Nb16 mean	Base mean	Log2 fold change	lfcSE (standard error)	Stat (Wald statistic)	P-value	Adjusted P-value	Mycelium mean	Nb24 mean											At-specific down-regulated	Avo-specific down-regulated	Nb-specific down-regulated	All hosts down-regulated	At-specific up-regulated	Avo-specific up-regulated	Nb-specific up-regulated	All specific up-regulated
Pc2113T1C00000006g0000040.1	108.878	-4.62707	1.21218	-2.99219	0.00276986	0.0108266	157.915	0									"Transmembrane protein"	GO:0016021,GO:0016020	GDR					TRUE					TRUE
Pc2113T1C00000006g0000060.1									91.8586	2.96636	0.413297	4.75776	1.96e-06	2.18e-05	31.2527	244.323	"Aconitate hydratase, mitochondrial"	GO:0051536,GO:0046872,GO:0006099,GO:0051539,GO:0005739,GO:0016829,GO:0003994	GDR					TRUE
Pc2113T1C00000006g0000070.1									213.073	2.9019	0.400084	4.75376	2e-06	2.23e-05	75.4217	563.797	"Aconitate hydratase, mitochondrial"	GO:0046872,GO:0051536,GO:0005739,GO:0003994,GO:0016829,GO:0006099,GO:0051539	in-between							TRUE
Pc2113T1C00000017g0000020.1									21.8808	-2.72958	0.496357	-3.48455	0.000492968	0.00336603	57.1183	8.52409	"CNNM transmembrane domain-containing protein"	GO:0016020,GO:0016021	in-between					TRUE
Pc2113T1C00000020g0000060.1	343.768	-5.59775	1.21034	-3.79874	0.000145434	0.00123078	309.473	0									"UTP--glucose-1-phosphate uridylyltransferase"	GO:0000287,GO:0071704,GO:0070569,GO:0016868,GO:0006011,GO:0046872,GO:0005975,GO:0003983,GO:0016740	in-between					TRUE					TRUE
Pc2113T1C00000020g0000080.1	113.725	-4.20647	1.19855	-2.67529	0.00746641	0.0215295	117.977	0									"UTP--glucose-1-phosphate uridylyltransferase"	GO:0003983,GO:0016740,GO:0016868,GO:0071704,GO:0070569,GO:0000287,GO:0005975,GO:0046872,GO:0006011	GDR							TRUE			TRUE
Pc2113T1C00000036g0000050.1									169.522	4.41098	0.266503	12.7991	1.66e-37	1.92e-35	22.0973	470.535	"3-ketoacyl-CoA thiolase"	GO:0016740,GO:0016746,GO:0016747	GSR					TRUE
Pc2113T1C00000074g0000080.1									4.11568	-6.7398	1.60734	-3.57099	0.000355632	0.0025103	12.347	0	"Mitogen-activated protein kinase"	GO:0006468,GO:0000165,GO:0005524,GO:0000166,GO:0016740,GO:0004707,GO:0016310,GO:0004674,GO:0004672,GO:0016301	GDR					TRUE
Pc2113T1C00000074g0000100.1	120.355	-4.01423	1.25259	-2.4064	0.0161108	0.0370824	103.26	0									"Leucine-rich repeat protein SHOC-2"		in-between					TRUE					TRUE
Pc2113T1C00000074g0000140.1									46.8883	2.0628	0.309288	3.43628	0.00058977	0.00395011	27.1735	113.491	"Biotin-[acetyl-CoA-carboxylase] ligase"	GO:0004077,GO:0006464,GO:0016874	GDR					TRUE
Pc2113T1C00000074g0000150.1									7.65584	-3.65563	0.941239	-2.82142	0.00478117	0.0247635	21.2392	1.72828	"Katanin p60 ATPase-containing subunit A1"	GO:0008017,GO:0005874,GO:0008568,GO:0005524,GO:0005737,GO:0016887,GO:0016853,GO:0005856,GO:0051013,GO:0000166	GDR					TRUE
Pc2113T1C00000074g0000170.1	45.0637	-3.77069	1.22255	-2.26632	0.0234316	0.0478226	87.2249	0									"Methionine aminopeptidase"	GO:0070084,GO:0008233,GO:0004177,GO:0070006,GO:0046872,GO:0016787,GO:0006508	in-between					TRUE					TRUE
Pc2113T1C00000074g0000210.1									40.1294	2.30325	0.32428	4.01891	5.85e-05	0.000495445	20.2988	100.089	"Zinc (Zn2)-Iron (Fe2) Permease (ZIP) Family"	GO:0016020,GO:0016021,GO:0030001,GO:0046873,GO:0071577,GO:0005385,GO:0055085,GO:0006811	in-between					TRUE									TRUE
Pc2113T1C00000074g0000240.1	68.4456	-3.84441	1.21043	-2.34991	0.0187778	0.0411415	91.8048	0									"Methionine aminopeptidase"	GO:0070006,GO:0016787,GO:0046872,GO:0006508,GO:0070084,GO:0004177,GO:0008233	in-between										TRUE
Pc2113T1C00000074g0000250.1									22.2556	-3.3299	0.733777	-3.17521	0.00149726	0.00901183	60.6505	6.11621	"Calcium-activated potassium channel slowpoke"	GO:0071805,GO:0005267,GO:0006813,GO:0016021,GO:0016020,GO:0005216,GO:0055085,GO:0006811	in-between
Pc2113T1C00000087g0000070.1									2.40169	-5.96266	1.88804	-2.62847	0.00857699	0.0416442	7.20508	0	"ANK_REP_REGION domain-containing protein"		GSR					TRUE
Pc2113T1C00000087g0000190.1									19.4789	5.04489	0.438061	9.23363	2.62e-20	1.2e-18	1.71386	56.7229	"Ribonuclease"	GO:0090502,GO:0003723,GO:0033897	in-between	TRUE
Pc2113T1C00000099g0000140.1									3.14115	-6.35016	1.83188	-2.92058	0.00349381	0.0188201	9.42345	0	"AA_permease domain-containing protein"	GO:0055085,GO:0016021,GO:0016020	GDR					TRUE
Pc2113T1C00000134g0000050.1									14.0177	-4.48864	1.00797	-3.46107	0.000538031	0.00363512	40.3911	1.66208	"RWP-RK domain-containing protein"	GO:0005634	GSR					TRUE
Pc2113T1C00000134g0000120.1									6.23855	-7.33994	1.48379	-4.27281	1.93e-05	0.000178631	18.7157	0	"RWP-RK domain"	GO:0005634	GDR					TRUE
Pc2113T1C00000136g0000160.1									21.2967	-5.09831	0.710806	-5.76571	8.13e-09	1.28e-07	62.1188	1.7712	"PH domain-containing protein"	GO:0035091	GDR
Pc2113T1C00000139g0000170.1									124.446	4.28633	0.30388	10.8146	2.94e-27	2.02e-25	18.1837	355.155	"3-hydroxyisobutyrate dehydrogenase"	GO:0016020,GO:0051287,GO:0016491,GO:0050661,GO:0016021,GO:0055114	GDR					TRUE
Pc2113T1C00000139g0000190.1	346.799	-5.79684	1.11781	-4.2913	1.78e-05	0.000232517	673.435	15.9327									"Polyubiquitin"	GO:0005634,GO:0005737,GO:0016567,GO:0031625,GO:0031386,GO:0019941	GDR										TRUE
Pc2113T1C00000139g0000220.1	166.211	-4.7573	1.20271	-3.12402	0.001784	0.00791704	172.834	0									"CDP-alcohol phosphatidyltransferase"	GO:0016740,GO:0008654,GO:0016780,GO:0016021,GO:0016020	in-between										TRUE
Pc2113T1C00000139g0000280.1	115.745	-5.13901	1.21519	-3.40607	0.000659062	0.00386204	225.187	0									"WD repeat domain phosphoinositide-interacting protein 3"	GO:0005764,GO:0006497,GO:0000045,GO:0032266,GO:0009267,GO:0005829,GO:0000407,GO:0034497,GO:0006914,GO:0080025,GO:0034045,GO:0000422,GO:0044804,GO:0019898	in-between					TRUE					TRUE
Pc2113T1C00000139g0000350.1	57.9693	-3.71353	1.20811	-2.24611	0.0246972	0.0494986	83.8374	0									"MMS19 nucleotide excision repair protein"	GO:0006281,GO:0006974,GO:0016226,GO:0097428,GO:0005634,GO:0097361	GDR					TRUE					TRUE
Pc2113T1C00000139g0000360.1	113.415	-4.62064	1.13641	-3.18604	0.00144235	0.0067638	298.957	18.2462	113.415	-3.68746	0.352741	-7.61878	2.56e-14	7.28e-13	298.957	23.0406	"MMS19 nucleotide excision repair protein"	GO:0006281,GO:0006974,GO:0016226,GO:0097361,GO:0097428,GO:0005634	GDR
Pc2113T1C00000139g0000380.1	71.772	-4.78174	1.24345	-3.04134	0.00235527	0.00963086	175.785	0	71.772	-2.15631	0.412081	-2.80604	0.00501546	0.0258401	175.785	39.5306	"Apoptosis inhibitor 193R"	GO:0046872,GO:0039526,GO:0039650,GO:0016032	in-between
Pc2113T1C00000139g0000510.1	149.679	-4.08442	1.20018	-2.56995	0.0101712	0.0269775	108.409	0									"Proteasome subunit alpha type"	GO:0006508,GO:0019773,GO:0051603,GO:0000502,GO:0005839,GO:0016787,GO:0008233,GO:0006511,GO:0005634,GO:0005737,GO:0004298	GDR					TRUE					TRUE
Pc2113T1C00000139g0000520.1									22.3752	-5.20028	0.737906	-5.69216	1.25e-08	1.91e-07	65.4304	1.69518	"Deubiquitinating enzyme A"	GO:0016579,GO:0004843	GDR					TRUE
Pc2113T1C00000139g0000530.1									33.6657	-2.18233	0.377783	-3.12965	0.00175015	0.0103471	82.705	18.2922	"Deubiquitinating enzyme A"	GO:0004843,GO:0016579	GDR
Pc2113T1C00000139g0000550.1									7.1934	-3.61206	0.96616	-2.70355	0.00686027	0.0340414	19.9468	1.63337	"Alpha/Beta hydrolase fold"	GO:0006508,GO:0016787,GO:0008236	GDR
Pc2113T1C00000139g0000560.1	100.652	-4.57872	1.21521	-2.94494	0.0032302	0.0120438	152.716	0									"Tenascin-N"	GO:0043005,GO:0007160,GO:0043025,GO:0062023,GO:1990026,GO:0005576,GO:0045668,GO:2001223,GO:1990138,GO:0009986,GO:0042802,GO:0002076,GO:0005615,GO:0070593,GO:0005178,GO:0031012,GO:0097442,GO:0033689,GO:1905240,GO:0007409,GO:0003674,GO:0005575	in-between	TRUE				TRUE						TRUE
Pc2113T1C00000139g0000600.1	94.1848	-5.33819	1.24564	-3.4827	0.000496377	0.00313053	258.521	0	94.1848	-3.41235	0.426885	-5.65106	1.59e-08	2.39e-07	258.521	24.0332	"NAD(P)-bd_dom domain-containing protein"	GO:0005737,GO:0048040,GO:0070403	GDR											TRUE
Pc2113T1C00000139g0000630.1									59.9773	2.19254	0.317878	3.75156	0.000175735	0.00133975	32.2928	147.639	"Elongation factor 2"	GO:0003746,GO:0003924,GO:0000166,GO:0006412,GO:0006414,GO:0005525	GSR					TRUE
Pc2113T1C00000139g0000680.1									78.2749	2.30631	0.470736	2.77505	0.00551937	0.0280423	39.4979	195.327	"Succinate dehydrogenase [ubiquinone] iron-sulfur subunit, mitochondrial"	GO:0051536,GO:0051537,GO:0005743,GO:0008177,GO:0051538,GO:0051539,GO:0022900,GO:0046872,GO:0009055,GO:0055114,GO:0016491,GO:0005739,GO:0006099	GDR					TRUE
Pc2113T1C00000139g0000690.1	66.6993	-4.14279	1.21669	-2.58306	0.0097928	0.0262222	112.888	0									"PDZ domain-containing protein"	GO:0007049,GO:0010468,GO:0003682,GO:0005634	in-between					TRUE					TRUE
Pc2113T1C00000150g0000190.1									184.294	4.0784	0.328393	9.37413	6.97e-21	3.33e-19	30.9006	521.981	"6-phosphogluconate dehydrogenase, decarboxylating"	GO:0019521,GO:0055114,GO:0004616,GO:0050661,GO:0006098,GO:0016491	in-between					TRUE										TRUE
Pc2113T1C00000181g0000080.1									25.1278	2.88118	0.479964	3.91941	8.88e-05	0.000724147	9.01776	66.3657	"ACB domain-containing protein"	GO:0000062	GDR
Pc2113T1C00000193g0000010.1									3.6828	-4.832	1.48502	-2.58045	0.00986728	0.0467485	10.735	0.313435	"Unknown protein"		ND	TRUE				TRUE
Pc2113T1C00000193g0000090.1									17.5129	2.40703	0.499931	2.81444	0.00488623	0.0252363	8.34374	44.1951	"YCII domain-containing protein"		GDR					TRUE										TRUE
Pc2113T1C00000223g0000010.1									48.2375	3.32517	0.28108	8.27225	1.31e-16	4.44e-15	13.1152	131.597	"Retinol dehydrogenase"	GO:0055114	ND					TRUE
Pc2113T1C00000223g0000020.1									12.2395	3.26923	0.559009	4.05938	4.92e-05	0.00042354	3.44372	33.2748	"Acyl-coenzyme A oxidase"	GO:0016627,GO:0055114,GO:0006631,GO:0016491,GO:0005777,GO:0003997,GO:0006635,GO:0071949,GO:0006629,GO:0050660	GDR					TRUE									TRUE
Pc2113T1C00000223g0000100.1									14.5038	-2.77813	0.629626	-2.8241	0.0047414	0.0245835	38.0411	5.4703	"Leucine-rich repeat and guanylate kinase domain-containing protein"	GO:0016301,GO:0016310	GDR					TRUE
Pc2113T1C00000223g0000160.1									31.9542	-2.36174	0.410113	-3.32042	0.000898835	0.00573472	80.23	15.6326	"Cyclic nucleotide-binding domain-containing protein"	GO:0016021,GO:0055085,GO:0006811,GO:0016020,GO:0034220,GO:0005216	in-between					TRUE
Pc2113T1C00000223g0000240.1									122.33	4.11375	0.375398	8.29453	1.09e-16	3.73e-15	19.0346	329.71	"Short/branched chain specific acyl-CoA dehydrogenase"	GO:0050660,GO:0016491,GO:0055114,GO:0003995,GO:0016627	in-between					TRUE
Pc2113T1C00000223g0000280.1									3.14935	-6.35375	1.77655	-3.01357	0.00258195	0.0146337	9.44806	0	"Sodium channel protein type 4 subunit alpha B"	GO:0005245,GO:0034765,GO:0005262,GO:0016021,GO:0005886,GO:0005891,GO:0016020,GO:0005244,GO:0070588,GO:0005216,GO:0055085,GO:0006811,GO:0005261,GO:0006816	in-between					TRUE
Pc2113T1C00000223g0000310.1	1308.05	-4.76833	0.914811	-4.11925	3.8e-05	0.00043361	882.369	52.425									"Elongation factor 1-alpha"	GO:0003746,GO:0003924,GO:0000166,GO:0006414,GO:0005525,GO:0006412	in-between					TRUE					TRUE
Pc2113T1C00000223g0000320.1	180.369	-4.24589	1.22198	-2.65625	0.00790143	0.0225339	121.253	0									"Glycerol-3-phosphate dehydrogenase"	GO:0055114,GO:0009331,GO:0004368,GO:0052591,GO:0006072,GO:0016491,GO:0052590	in-between					TRUE					TRUE
Pc2113T1C00000228g0000020.1									2.64228	-6.10029	1.75358	-2.9085	0.00363162	0.0194057	7.92684	0	"Dynein regulatory complex protein 9"	GO:0031514,GO:0005929	GDR					TRUE
Pc2113T1C00000228g0000030.1									3.7113	-6.59053	1.64959	-3.38905	0.000701345	0.00458437	11.1339	0	"Unknown protein"		GDR
Pc2113T1C00000228g0000060.1									68.5617	4.5935	0.31911	11.261	2.04e-29	1.55e-27	8.18159	197.503	"2,4-dienoyl-CoA reductase"	GO:0055114	GDR					TRUE
Pc2113T1C00000228g0000120.1									6.54594	-7.4091	1.64239	-3.90231	9.53e-05	0.000770491	19.6378	0	"NADH-ubiquinone reductase complex 1 MLRQ subunit"		in-between
Pc2113T1C00000228g0000130.1									14.3695	-6.77042	1.23963	-4.65494	3.24e-06	3.48e-05	42.7952	0.313435	"RING-type domain-containing protein"	GO:0004842,GO:0016567	GSR					TRUE
Pc2113T1C00000228g0000140.1	69.9952	-4.5688	1.23765	-2.88354	0.00393239	0.0139786	151.663	0									"PiggyBac transposable element-derived protein"		GSR										TRUE
Pc2113T1C00000228g0000170.1									32.2452	-7.26845	1.02094	-6.1399	8.26e-10	1.47e-08	96.0755	0.659969	"RING-type domain-containing protein"	GO:0016567,GO:0004842	in-between					TRUE
Pc2113T1C00000228g0000180.1									25.3949	-8.40022	1.47318	-5.02329	5.08e-07	6.19e-06	76.028	0.156717	"NADH-ubiquinone reductase complex 1 MLRQ subunit"		in-between
Pc2113T1C00000228g0000200.1									4.11564	-5.75934	1.6326	-2.91519	0.0035547	0.019092	12.1902	0.156717	"RING-type domain-containing protein"	GO:0004842,GO:0016567	in-between						TRUE
Pc2113T1C00000228g0000210.1									16.9609	-8.78257	1.36013	-5.72193	1.05e-08	1.62e-07	50.8826	0	"RING-type domain-containing protein"	GO:0004842,GO:0016567	GDR					TRUE
Pc2113T1C00000228g0000370.1									6.71445	-7.44597	1.4802	-4.35479	1.33e-05	0.00012711	20.1433	0	"cGMP-dependent protein kinase"	GO:0004674,GO:0016310,GO:0016740,GO:0000166,GO:0005524,GO:0006468,GO:0030553,GO:0004672,GO:0016301,GO:0004692	in-between							TRUE
Pc2113T1C00000228g0000380.1									25.8719	-3.88502	0.520329	-5.54461	2.95e-08	4.24e-07	72.6958	4.91989	"PX domain-containing protein"	GO:0035091	in-between					TRUE
Pc2113T1C00000228g0000400.1	1650.17	-6.30502	0.863557	-6.14322	8.09e-10	7.74e-08	2425.6	54.7385									"40S ribosomal protein S25"	GO:0005840	GDR					TRUE					TRUE
Pc2113T1C00000228g0000460.1	180.385	-4.74433	1.20704	-3.10207	0.0019217	0.00840512	171.281	0									"Glucose-6-phosphate 1-epimerase"	GO:0047938,GO:0003824,GO:0030246,GO:0005975,GO:0016853	GDR					TRUE					TRUE
Pc2113T1C00000228g0000470.1									25.6395	-5.74634	0.870934	-5.44971	5.05e-08	7.04e-07	75.5369	1.38175	"Glycoside hydrolase-type carbohydrate-binding, subgroup"	GO:0030246,GO:0005975,GO:0003824,GO:0016853,GO:0016787	in-between					TRUE
Pc2113T1C00000229g0000020.1									3.40869	-6.46792	1.68999	-3.23547	0.00121441	0.00748132	10.2261	0	"Bifunctional folD protein"		in-between					TRUE					TRUE
Pc2113T1C00000229g0000080.1	68.0727	-4.95965	1.25355	-3.15875	0.00158449	0.00727105	198.861	0	68.0727	-5.17187	0.512806	-8.13537	4.11e-16	1.34e-14	198.861	5.3565	"Protein kinase domain-containing protein"	GO:0004672,GO:0005524,GO:0006468	GSR						TRUE					TRUE
Pc2113T1C00000229g0000140.1									18.3664	-4.48035	0.790186	-4.40447	1.06e-05	0.000102668	52.654	2.44537	"Serine/threonine protein Kinase"	GO:0006468,GO:0005524,GO:0004672,GO:0016301,GO:0016310,GO:0004674	in-between						TRUE
Pc2113T1C00000232g0000010.1									20.3037	-2.69671	0.601817	-2.81931	0.00481271	0.0249093	52.938	7.97309	"Lipase_3 domain-containing protein"	GO:0006629	ND
Pc2113T1C00000232g0000080.1									22.2147	-3.77182	0.775358	-3.57489	0.00035037	0.00248152	62.2706	4.37358	"Protein kinase domain-containing protein"	GO:0000166,GO:0004672,GO:0005524,GO:0006468	GDR
Pc2113T1C00000232g0000130.1									9.31931	3.64144	0.565206	4.67342	2.96e-06	3.2e-05	2.0629	25.895	"Tyrosine decarboxylase 1"	GO:0016829,GO:0003824,GO:0016831,GO:0006520,GO:0019752,GO:0030170	GDR															TRUE
Pc2113T1C00000232g0000260.1	57.4246	-4.35924	1.21664	-2.76107	0.00576123	0.0182782	131.149	0									"ELMO domain-containing protein C"	GO:0048365,GO:0007015,GO:0048870,GO:0005886	GDR					TRUE
Pc2113T1C00000232g0000350.1									4.81044	-3.97415	1.15109	-2.58378	0.00977249	0.0464193	13.5197	0.911594	"Unknown protein"		in-between
Pc2113T1C00000232g0000380.1									29.4535	4.40241	0.522803	6.50801	7.62e-11	1.54e-09	3.994	84.3666	"Adenine phosphoribosyltransferase"	GO:0016757,GO:0016740,GO:0009116	GDR															TRUE
Pc2113T1C00000232g0000390.1									69.4473	3.07307	0.286635	7.23245	4.74e-13	1.19e-11	20.4441	171.965	"Succinyl-CoA:3-ketoacid-coenzyme A transferase"	GO:0046952,GO:0005739,GO:0008260,GO:0008410,GO:0016740	GDR					TRUE										TRUE
Pc2113T1C00000232g0000400.1									15.3723	-8.64093	1.31276	-5.82052	5.87e-09	9.39e-08	46.1168	0	"Phospholipase D"	GO:0016042,GO:0070290,GO:0003824,GO:0004630	in-between
Pc2113T1C00000232g0000450.1									14.2779	-2.9624	0.658712	-2.97915	0.00289051	0.0160416	37.9712	4.86233	"Histone-lysine N-methyltransferase"	GO:0032259,GO:0016740,GO:0008168	GSR					TRUE
Pc2113T1C00000251g0000030.1									11.4256	-2.83561	0.688866	-2.66468	0.00770612	0.0378164	29.9318	4.34501	"PX domain-containing protein"	GO:0035091	in-between					TRUE					TRUE
Pc2113T1C00000251g0000100.1									29.7569	-2.86158	0.549064	-3.39047	0.000697737	0.00456451	78.5293	10.7414	"Cystathionine beta-lyase"	GO:0003824,GO:0030170,GO:0071266,GO:0004121,GO:0019346,GO:0016829	GSR					TRUE					TRUE
Pc2113T1C00000255g0000030.1	252.817	-4.61982	1.19608	-3.0264	0.00247486	0.00992947	157.126	0									"H(+)-transporting two-sector ATPase"	GO:0046933,GO:0046034,GO:0005524,GO:0000166,GO:0046961,GO:1902600,GO:0015986,GO:0006811,GO:0033180	GDR					TRUE					TRUE
Pc2113T1C00000255g0000050.1									4.21636	-5.02839	1.46364	-2.75232	0.00591754	0.0298379	12.3357	0.313435	"Nin one binding (NOB1) Zn-ribbon-like"	GO:0004518,GO:0046872,GO:0016787,GO:0090305	in-between					TRUE
Pc2113T1C00000271g0000050.1	92.037	-5.29805	1.31433	-3.27015	0.00107489	0.00542516	251.428	0	92.037	-3.34747	0.598186	-3.92432	8.7e-05	0.00071113	251.428	24.6831	"CBS domain-containing protein"		GDR
Pc2113T1C00000271g0000060.1	114.25	-4.32847	1.32827	-2.50587	0.0122151	0.0309977	128.389	0									"Unknown protein"		in-between					TRUE					TRUE
Pc2113T1C00000271g0000110.1									160.659	2.26114	0.304558	4.14089	3.46e-05	0.000305536	83.1807	398.796	"MICOS complex subunit MIC60"	GO:0016020,GO:0005739,GO:0016021,GO:0005743	in-between					TRUE									TRUE
Pc2113T1C00000271g0000120.1									2.95168	-6.26021	1.78939	-2.93967	0.00328566	0.0178695	8.85504	0	"Crinkler effector protein 8"	GO:0042025,GO:0006468,GO:0005576,GO:0016740,GO:0106310,GO:0016310,GO:0004674,GO:0106311,GO:0009405,GO:0016301	ND
Pc2113T1C00000276g0000050.1									14.9609	2.89941	0.602184	3.1542	0.00160936	0.009625	5.31259	39.57	"Pyruvate dehydrogenase E1 component subunit beta"	GO:0004739,GO:0003824,GO:0055114,GO:0016491,GO:0006086	GDR					TRUE
Pc2113T1C00000276g0000110.1									7.7732	-3.52333	0.957237	-2.63606	0.00838756	0.040765	21.4346	1.885	"Kelch domain-containing protein 10"	GO:0032874,GO:0005737,GO:0005634	GDR					TRUE
Pc2113T1C00000283g0000030.1									9.9597	-5.60759	1.07316	-4.29348	1.76e-05	0.000164225	29.314	0.565061	"Polyketide synthase, enoylreductase domain"	GO:0055114,GO:0016491	GSR					TRUE
Pc2113T1C00000296g0000110.1									29.6099	-3.29439	0.506912	-4.52621	6.01e-06	6.11e-05	80.5329	8.29662	"Sodium/calcium exchanger membrane region"	GO:0055085,GO:0016021,GO:0016020	in-between					TRUE
Pc2113T1C00000296g0000140.1									387.547	5.04088	0.243158	16.6183	5.14e-62	1.48e-59	34.2747	1128.37	"Glycerol kinase"	GO:0016310,GO:0019563,GO:0006072,GO:0006071,GO:0016740,GO:0000166,GO:0005524,GO:0004370,GO:0016773,GO:0005975,GO:0016301	in-between					TRUE
Pc2113T1C00000359g0000010.1									17.1233	2.64658	0.44254	3.72074	0.000198637	0.00148577	7.06726	44.3027	"Inorganic diphosphatase"	GO:0004427,GO:0000287,GO:0005737,GO:0046872,GO:0016787,GO:0006796	ND					TRUE
Pc2113T1C00000359g0000070.1	125.963	-5.57613	1.22824	-3.72576	0.000194724	0.00154044	304.878	0	125.963	-2.05899	0.356452	-2.97091	0.00296923	0.0163917	304.878	73.0099	"Ephrin_rec_like domain-containing protein"		in-between					TRUE
Pc2113T1C00000359g0000440.1									44.6001	5.49237	0.490621	9.15651	5.36e-20	2.38e-18	2.90641	130.894	"Hydroxyacyl-coenzyme A dehydrogenase, mitochondrial"	GO:0006631,GO:0055114,GO:0003857,GO:0016491	GSR
Pc2113T1C00000359g0000460.1									24.7081	4.23354	0.396937	8.14624	3.75e-16	1.23e-14	2.81572	53.0623	"Lipid droplet-associated hydrolase"	GO:0019915,GO:0005811,GO:0016298,GO:0005783,GO:0016787	GDR					TRUE
Pc2113T1C00000361g0000020.1									6.49029	3.49469	0.619933	4.02412	5.72e-05	0.000485435	1.58228	17.8886	"Voltage-gated Ion Channel (VIC) Superfamily"		in-between														TRUE
Pc2113T1C00000361g0000130.1									2.47125	-6.00388	1.82429	-2.74293	0.00608946	0.0305996	7.41374	0	"Inositol phosphoceramide mannosyltransferase 2"	GO:0016757,GO:0016740	in-between	TRUE
Pc2113T1C00000373g0000020.1									21.8841	2.30821	0.473045	2.7655	0.00568362	0.028797	11.0159	54.6363	"Clustered mitochondria protein homolog"	GO:0007005,GO:0005737,GO:0003723,GO:0048312	GDR					TRUE
Pc2113T1C00000373g0000030.1									10.1381	2.77516	0.580734	3.05676	0.00223746	0.0128836	3.86359	26.5508	"HIT domain-containing protein"	GO:0003824	GDR					TRUE
Pc2113T1C00000375g0000080.1									84.6505	6.84699	0.383963	15.228	2.31e-52	5.12e-50	2.18458	251.767	"12-oxophytodienoate reductase, putative"	GO:0010181,GO:0016491,GO:0003824,GO:0055114	in-between
Pc2113T1C00000375g0000090.1									9.50754	-7.94777	1.45747	-4.76702	1.87e-06	2.09e-05	28.5226	0	"Transcription initiation factor TFIID subunit 2"	GO:0003743,GO:0016020,GO:0006413,GO:0016021	GDR
Pc2113T1C00000375g0000120.1									4.54411	-5.89382	1.49439	-3.2748	0.00105737	0.00660258	13.3807	0.251626	"SET domain-containing protein"		ND
Pc2113T1C00000377g0000110.1									11.0879	-8.16955	1.43362	-5.00103	5.7e-07	6.92e-06	33.2637	0	"6-hydroxymethyl-7,8-dihydropterin pyrophosphokinase"	GO:0046872,GO:0046654,GO:0042558,GO:0046656,GO:0016301,GO:0044237,GO:0016310,GO:0003848,GO:0009396,GO:0000166,GO:0016740,GO:0003824,GO:0005524,GO:0004156,GO:0008152	in-between					TRUE
Pc2113T1C00000377g0000120.1									6.15543	-6.34648	1.45205	-3.68201	0.000231402	0.00170367	18.3096	0.156717	"6-hydroxymethyl-7,8-dihydropterin pyrophosphokinase"	GO:0016310,GO:0003848,GO:0009396,GO:0016740,GO:0003824,GO:0000166,GO:0005524,GO:0004156,GO:0008152,GO:0046872,GO:0046654,GO:0046656,GO:0042558,GO:0016301,GO:0044237	GDR							TRUE
Pc2113T1C00000377g0000160.1									66.2738	2.36499	0.465636	2.93146	0.00337377	0.0182877	32.3295	166.492	"DAO domain-containing protein"	GO:0016491,GO:0046416,GO:0071949,GO:0003884,GO:0055114	GDR					TRUE
Pc2113T1C00000377g0000190.1									4.88827	3.99162	0.85259	3.50886	0.000450035	0.00310787	0.868747	13.7961	"Aste57867_15556 protein"	GO:0016787	in-between
Pc2113T1C00000408g0000010.1									4.62601	-6.9084	1.59029	-3.71529	0.000202971	0.00151279	13.878	0	"Peptidase S1 domain-containing protein"	GO:0006508,GO:0004252,GO:0009405	ND					TRUE					TRUE
Pc2113T1C00000408g0000190.1	34.4413	-3.85783	1.24931	-2.28752	0.0221658	0.0462507	92.6489	0	34.4413	-3.11939	0.463043	-4.57709	4.71e-06	4.91e-05	92.6489	10.6749	"Cation-transporting ATPase"	GO:0016021,GO:0016887,GO:0016020,GO:0005524,GO:0000166,GO:0006812,GO:0046872	in-between					TRUE
Pc2113T1C00000408g0000210.1	58.0418	-4.27192	1.23756	-2.64384	0.00819717	0.0231416	123.455	0									"Sorting nexin mvp1"	GO:0035091,GO:0016020,GO:0005829,GO:0042147,GO:0046872	GDR					TRUE
Pc2113T1C00000414g0000030.1	38.9328	-3.91288	1.23312	-2.36221	0.0181665	0.0401873	96.2552	0	38.9328	-2.21056	0.392682	-3.0828	0.0020506	0.0119339	96.2552	20.5433	"Unknown protein"		GDR
Pc2113T1C00000414g0000060.1									3.04947	4.4573	0.966812	3.57598	0.000348912	0.00247358	0.401409	8.747	"RING-type domain-containing protein"	GO:0035091	in-between						TRUE								TRUE
Pc2113T1C00000414g0000110.1	76.4988	-4.84927	1.21701	-3.16288	0.00156214	0.00719573	184.204	0	76.4988	-2.02356	0.321394	-3.18474	0.00144886	0.00875281	184.204	45.2927	"START domain-containing protein"	GO:0008289	GSR					TRUE					TRUE
Pc2113T1C00000414g0000130.1									5.85226	-7.24768	1.57547	-3.96561	7.32e-05	0.000607029	17.5568	0	"Phospholipid-transporting ATPase"	GO:0000166,GO:0016021,GO:0005524,GO:0016020,GO:0034204,GO:0140326,GO:0000287,GO:0015914	in-between					TRUE
Pc2113T1C00000414g0000140.1	34.0141	-3.99136	1.24056	-2.41131	0.0158955	0.0367262	101.634	0	34.0141	-7.95647	1.09373	-6.36031	2.01e-10	3.88e-09	101.634	0.408343	"Eukaryotic translation initiation factor 3 subunit I"	GO:0005852,GO:0002183,GO:0006413,GO:0005737,GO:0016282,GO:0003743,GO:0001732,GO:0033290,GO:0006412	in-between					TRUE						TRUE
Pc2113T1C00000416g0000050.1									6.57148	-5.44746	1.38331	-3.21509	0.00130402	0.00796972	19.2112	0.503251	"Serine/threonine protein kinase"	GO:0004674,GO:0016310,GO:0004672,GO:0016301,GO:0005524,GO:0006468	in-between						TRUE
Pc2113T1C00000416g0000080.1									2.25921	-5.87439	1.8604	-2.62007	0.00879116	0.0424592	6.77763	0	"BZIP transcription factor 1"		GSR
Pc2113T1C00000423g0000170.1									9.70922	2.94675	0.525182	3.70681	0.00020989	0.00156198	3.35139	25.7763	"Delta-aminolevulinic acid dehydratase"	GO:0003824,GO:0006779,GO:0006782,GO:0004655,GO:0033014,GO:0046872,GO:0006783,GO:0016829	GDR					TRUE										TRUE
Pc2113T1C00000423g0000220.1	79.5789	-4.47701	1.25496	-2.77062	0.005595	0.0178902	142.319	0									"Unknown protein"		GSR					TRUE					TRUE
Pc2113T1C00000423g0000300.1	88.378	-3.74967	1.20876	-2.27479	0.0229188	0.0471462	85.9664	0									"26S proteasome non-ATPase regulatory subunit 3"	GO:0042176,GO:0050790,GO:0030234,GO:0000502	in-between					TRUE					TRUE
Pc2113T1C00000423g0000310.1	100.959	-4.27528	1.21887	-2.68714	0.00720673	0.0210791	123.745	0									"NADH dehydrogenase 1 alpha subcomplex subunit 13"	GO:0016021,GO:0016020,GO:0005739,GO:0055114,GO:0070469,GO:0005743	GDR					TRUE					TRUE
Pc2113T1C00000423g0000450.1									5.5854	-3.46058	0.913528	-2.69349	0.00707082	0.0350033	15.3933	1.36285	"EF-hand domain-containing protein"	GO:0005509	GDR
Pc2113T1C00000423g0000500.1	78.1936	-4.01705	1.23254	-2.44784	0.0143714	0.0342485	103.464	0									"GDP-mannose transporter"	GO:0016021,GO:0016020	GDR					TRUE					TRUE
Pc2113T1C00000423g0000530.1	76.1184	-4.66107	1.24665	-2.93673	0.00331696	0.0122667	161.681	0									"P-loop containing nucleoside triphosphate hydrolase"	GO:0016787	GSR					TRUE
Pc2113T1C00000423g0000540.1									19.0306	-4.85305	0.906347	-4.25119	2.13e-05	0.000194939	55.1492	1.94256	"Transmembrane and coiled-coil domain-containing protein 4"	GO:0016021	in-between
Pc2113T1C00000423g0000600.1									1856.11	9.84524	0.278701	31.7374	4.74e-221	3.47e-217	6.0496	5562.27	"Alpha-glucosidase"	GO:0008152,GO:0004553,GO:0003824,GO:0016787,GO:2001070,GO:0005975,GO:0030246,GO:0016798	in-between	TRUE	GH31			TRUE
Pc2113T1C00000423g0000650.1									8.79935	3.04398	0.558645	3.65882	0.000253379	0.00184995	2.84407	23.554	"FYVE-type domain-containing protein"	GO:0046872	in-between					TRUE
Pc2113T1C00000423g0000660.1									6.87625	-3.91951	1.06201	-2.74905	0.00597682	0.0301161	19.3088	1.31994	"Unknown protein"		GDR
Pc2113T1C00000423g0000730.1									753.899	9.82255	0.296292	29.7765	7.87e-195	2.31e-191	2.48436	2259.21	"4-coumarate--CoA ligase 1"	GO:0016874	in-between					TRUE										TRUE
Pc2113T1C00000423g0000740.1									60.9111	6.0204	0.346894	14.4724	1.81e-47	3.49e-45	2.49771	161.989	"4-coumarate-CoA ligase"	GO:0016874	GDR					TRUE
Pc2113T1C00000423g0000750.1									33.3533	3.79163	0.479433	5.82278	5.79e-09	9.28e-08	6.73155	93.3283	"4-coumarate--CoA ligase 1"	GO:0016874	GDR					TRUE
Pc2113T1C00000423g0000760.1									8.36614	3.38933	0.561419	4.25587	2.08e-05	0.000191379	2.18128	22.9171	"4-coumarate-CoA ligase"	GO:0016874	GDR							TRUE
Pc2113T1C00000423g0000770.1									5.32345	3.30351	0.724632	3.17887	0.00147853	0.00890637	1.46263	14.5077	"4-coumarate-CoA ligase"	GO:0016874	GDR
Pc2113T1C00000423g0000820.1									4.62276	-5.1584	1.43665	-2.8945	0.00379762	0.0201824	13.5548	0.313435	"ANK_REP_REGION domain-containing protein"		GDR					TRUE
Pc2113T1C00000423g0000830.1	87.6091	-4.00422	1.21902	-2.46446	0.013722	0.0334638	102.549	0									"S5A_REDUCTASE domain-containing protein"	GO:0006629,GO:0016627,GO:0005789,GO:0055114,GO:0016020,GO:0016021	GDR					TRUE					TRUE
Pc2113T1C00000423g0000950.1									10.3455	-7.10056	1.37608	-4.43329	9.28e-06	9.06e-05	30.8797	0.156717	"Potassium/sodium hyperpolarization-activated cyclic nucleotide-gated channel 4"	GO:0016021,GO:0016020	in-between
Pc2113T1C00000423g0000960.1									10.6952	-3.68091	0.895805	-2.99274	0.00276487	0.0155173	29.8252	2.26024	"Inactive purple acid phosphatase 9"		in-between
Pc2113T1C00000423g0001050.1	46.1512	-4.04773	1.23509	-2.46763	0.0136011	0.03325	105.688	0									"WD40/YVTN repeat-like-containing domain"	GO:0016020,GO:0016021	GDR
Pc2113T1C00000423g0001150.1	757.311	-6.68462	1.11682	-5.09001	3.58e-07	9.51e-06	1245.85	15.9327									"Receptor expression-enhancing protein 5"	GO:0016020,GO:0016021	in-between										TRUE
Pc2113T1C00000423g0001160.1									14.6507	-2.6898	0.56374	-2.99748	0.00272225	0.0153106	37.9875	5.96461	"Crinkler (CRN) family protein, putative"		GSR
Pc2113T1C00000423g0001180.1	43.2955	-4.13343	1.23745	-2.53217	0.0113359	0.029153	112.165	0	43.2955	-2.65691	0.410449	-4.03683	5.42e-05	0.000462839	112.165	17.7219	"GFA domain-containing protein"	GO:0046872,GO:0016846	in-between					TRUE
Pc2113T1C00000423g0001200.1									7.02261	-7.51068	1.51866	-4.28713	1.81e-05	0.000168543	21.0678	0	"Kinesin-like protein"	GO:0007018,GO:0008017,GO:0005874,GO:0003777,GO:0005524,GO:0005737,GO:0003774,GO:0000166	GDR					TRUE
Pc2113T1C00000423g0001250.1	121.136	-5.82567	1.24591	-3.8732	0.000107417	0.000974791	362.436	0	121.136	-8.48186	0.76703	-9.75433	1.77e-22	9.23e-21	362.436	0.973404	"Calmodulin"	GO:0005524,GO:0006468,GO:0046872,GO:0005509,GO:0004672,GO:0000166	ND					TRUE						TRUE
Pc2113T1C00000446g0000070.1	77.1402	-5.11476	1.30937	-3.14256	0.00167476	0.00759907	221.429	0	77.1402	-4.47368	0.609207	-5.70197	1.18e-08	1.81e-07	221.429	9.9918	"Tubby C-terminal-like domain"		in-between					TRUE
Pc2113T1C00000446g0000080.1									12.893	-4.39624	0.908391	-3.73874	0.000184946	0.00139654	36.9839	1.69518	"Tubby C-terminal-like domain"		in-between							TRUE
Pc2113T1C00000446g0000100.1									4.78236	3.63948	1.00955	2.61452	0.00893529	0.0429855	1.06554	13.2816	"Unknown protein"		ND	TRUE
Pc2113T1C00000499g0000090.1									4.84363	-5.11162	1.33893	-3.07083	0.00213465	0.0123612	14.1226	0.408343	"Non-specific serine/threonine protein kinase"	GO:0006468,GO:0005524,GO:0005634,GO:0006303,GO:0016740,GO:0000166,GO:0016310,GO:0106310,GO:0004677,GO:0106311,GO:0016301,GO:0006281,GO:0003677	GDR					TRUE
Pc2113T1C00000516g0000090.1									2.71501	6.25471	1.16028	4.52884	5.93e-06	6.05e-05	0.1053	8.03973	"Proteasome subunit alpha type"	GO:0000502	GSR	TRUE		Cytoplasmic/apoplastic effector
Pc2113T1C00000516g0000110.1									11.226	9.14748	0.95728	8.51108	1.72e-17	6.29e-16	0.0565	33.6215	"Proteasome subunit alpha type"	GO:0000502	GSR	TRUE		Cytoplasmic/apoplastic effector
Pc2113T1C00000522g0000080.1									2.41414	6.68901	1.98899	2.86025	0.00423309	0.0222628	0.0722336	7.17018	"Cutin hydrolase"	GO:0016787,GO:0050525	GSR	TRUE	CE5	Apoplastic effector
Pc2113T1C00000527g0000080.1									12.5476	2.60143	0.507305	3.15674	0.00159545	0.00955967	5.33269	32.3102	"Glutathione S-transferase"	GO:0016740	in-between					TRUE										TRUE
Pc2113T1C00000527g0000140.1	69.0274	-4.65069	1.21222	-3.01157	0.00259902	0.0103251	160.524	0									"Protein kinase, putative"	GO:0000166,GO:0004672,GO:0016301,GO:0016310,GO:0006468,GO:0005524	in-between					TRUE
Pc2113T1C00000527g0000370.1									3.48583	-6.50026	1.78556	-3.08041	0.00206712	0.0120177	10.4575	0	"FH2 domain-containing protein"	GO:0071203	GSR					TRUE
Pc2113T1C00000531g0000130.1	43.4889	-3.79349	1.22706	-2.27657	0.022812	0.0470328	88.6146	0									"LigB domain-containing protein"	GO:0016491,GO:0008198,GO:0055114,GO:0046872,GO:0016021,GO:0006725,GO:0016020,GO:0016701,GO:0008270	GDR					TRUE					TRUE
Pc2113T1C00000531g0000230.1									16.5129	2.51158	0.447163	3.38038	0.000723849	0.00471466	7.41123	42.1276	"Glutathione S-transferase"	GO:0016740	GDR					TRUE										TRUE
Pc2113T1C00000531g0000240.1									7.64909	3.6207	0.646332	4.05473	5.02e-05	0.000431044	1.73465	21.2126	"Glutathione S-transferase"	GO:0016740	in-between															TRUE
Pc2113T1C00000531g0000250.1									7.28058	3.86799	0.659181	4.35084	1.36e-05	0.000129337	1.40394	20.4378	"Glutathione S-transferase"	GO:0016740	in-between
Pc2113T1C00000543g0000170.1									5.69835	-7.20908	1.59027	-3.90442	9.45e-05	0.000765412	17.095	0	"Macro domain"	GO:0009405,GO:0005576	GDR
Pc2113T1C00000543g0000310.1									17.1686	-2.60271	0.608243	-2.63499	0.00841403	0.0408801	44.1267	7.37902	"HSF_DOMAIN domain-containing protein"	GO:0006355,GO:0003700,GO:0005634,GO:0003677,GO:0043565	GSR					TRUE
Pc2113T1C00000567g0000030.1	75.893	-5.15094	1.26145	-3.29062	0.000999664	0.00514537	227.052	0	75.893	-8.17415	0.865937	-8.28484	1.18e-16	4.03e-15	227.052	0.62687	"GST C-terminal domain-containing protein"	GO:0004364	GSR						TRUE
Pc2113T1C00000567g0000040.1									6.72994	-7.44932	1.51706	-4.25119	2.13e-05	0.000194939	20.1898	0	"Alternative oxidase"	GO:0046872,GO:0055114,GO:0009916,GO:0016491,GO:0016020,GO:0016021	GSR					TRUE
Pc2113T1C00000567g0000050.1									4.38165	-4.51066	1.31345	-2.67286	0.00752083	0.0370186	12.6748	0.470152	"ABC transporter-like protein"	GO:0000166,GO:0016887,GO:0016020,GO:0005524,GO:0042626,GO:0016021,GO:0055085	in-between					TRUE					TRUE
Pc2113T1C00000567g0000060.1									7.53762	-7.61274	1.43526	-4.60736	4.08e-06	4.3e-05	22.6129	0	"Alternative oxidase"	GO:0055114,GO:0009916,GO:0046872,GO:0016021,GO:0016491,GO:0016020	in-between					TRUE
Pc2113T1C00000567g0000070.1									29.4859	-4.95911	0.682667	-5.79948	6.65e-09	1.06e-07	85.7892	2.66859	"Membrane associated eicosanoid/glutathione metabolism-like domain"	GO:0016020,GO:0016021	in-between					TRUE
Pc2113T1C00000583g0000050.1									5.1669	3.74904	0.846824	3.24629	0.0011692	0.00724481	1.07424	14.4265	"Lysophospholipid acyltransferase"	GO:0016020,GO:0016021,GO:0016740,GO:0016746	in-between					TRUE										TRUE
Pc2113T1C00000583g0000090.1									3.44948	6.2174	1.3536	3.85447	0.00011598	0.000920064	0.138827	10.2096	"Myosin"	GO:0003774,GO:0016459,GO:0003779,GO:0000166,GO:0035091,GO:0005524	GSR	TRUE		Apoplastic/cytoplasmic effector												TRUE
Pc2113T1C00000583g0000130.1									20.4577	2.0745	0.369273	2.90977	0.00361696	0.0193344	11.7811	49.5921	"Peptidyl-prolyl cis-trans isomerase"	GO:0000413,GO:0003755,GO:0016853	GDR					TRUE
Pc2113T1C00000583g0000160.1	131.015	-5.8676	1.24155	-3.92058	8.83e-05	0.000832769	373.13	0	131.015	-4.21464	0.419302	-7.66664	1.77e-14	5.08e-13	373.13	19.9155	"Unknown protein"		in-between					TRUE						TRUE
Pc2113T1C00000583g0000200.1									80.4863	3.67778	0.315769	8.4802	2.25e-17	8.1e-16	17.4997	223.959	"Peroxisomal membrane protein PEX16"	GO:0007031,GO:0005778,GO:0005777	GDR					TRUE
Pc2113T1C00000607g0000020.1									61.4104	4.52796	0.40923	8.62098	6.64e-18	2.48e-16	6.98861	161.31	"AB hydrolase-1 domain-containing protein"	GO:0003824	GDR					TRUE
Pc2113T1C00000607g0000030.1									20.2598	-4.54976	0.75686	-4.69012	2.73e-06	2.96e-05	58.4192	2.36028	"AB hydrolase-1 domain-containing protein"	GO:0003824	GDR					TRUE
Pc2113T1C00000607g0000040.1	113.889	-4.82335	1.23778	-3.08886	0.00200925	0.00861209	180.919	0									"Glutamate dehydrogenase"	GO:0006520,GO:0004352,GO:0019551,GO:0055114,GO:0016491,GO:0005739,GO:0006538	GDR					TRUE						TRUE
Pc2113T1C00000607g0000060.1									53.1002	6.4776	0.315697	17.3508	1.94e-67	6.34e-65	1.76545	157.535	"AB hydrolase-1 domain-containing protein"	GO:0003824	GSR					TRUE
Pc2113T1C00000607g0000130.1									8.78658	3.21035	0.783139	2.82242	0.00476621	0.0246948	2.56979	23.7899	"Unknown protein"		in-between	TRUE				TRUE
Pc2113T1C00000607g0000280.1	227.463	-5.46328	1.23216	-3.62232	0.000291977	0.00211234	281.937	0									"Phospholipid:diacylglycerol acyltransferase"	GO:0006629,GO:0016740,GO:0008374,GO:0016746,GO:0016020,GO:0016021	GDR					TRUE
Pc2113T1C00000607g0000290.1									274.723	3.99234	0.25402	11.7799	4.95e-32	4.2e-30	48.7192	775.45	"Chaperonin"	GO:0042026,GO:0005524	GDR					TRUE
Pc2113T1C00000607g0000310.1	103.042	-4.20676	1.23346	-2.5998	0.00932769	0.0253499	118.005	0									"UVR domain-containing protein"	GO:0005813,GO:0060271,GO:0045111,GO:0005739,GO:0005874	in-between	TRUE				TRUE					TRUE
Pc2113T1C00000607g0000320.1	35.3783	-3.90071	1.23308	-2.35242	0.0186516	0.0409863	95.4501	0	35.3783	-3.18026	0.417738	-5.21919	1.8e-07	2.33e-06	95.4501	10.6849	"ABC transporter G family member 29"	GO:0055085,GO:0016021,GO:0016020,GO:0005524,GO:0042626,GO:0000166	GSR					TRUE
Pc2113T1C00000607g0000330.1									372.548	4.81723	0.333117	11.4591	2.12e-30	1.68e-28	38.2633	1079.38	"ABC transporter G family member 34"	GO:0016020,GO:0005524,GO:0042626,GO:0055085,GO:0016021,GO:0000166	GSR					TRUE										TRUE
Pc2113T1C00000607g0000340.1									190.343	7.37608	0.471509	13.5227	1.15e-41	1.6e-39	3.41285	567.615	"ABC transporter G family member 29"	GO:0016021,GO:0055085,GO:0005524,GO:0042626,GO:0016020,GO:0000166	GSR					TRUE										TRUE
Pc2113T1C00000607g0000350.1									125.368	7.21406	0.424386	14.6425	1.51e-48	3.07e-46	2.51668	373.586	"ABC transporter G family member 29"	GO:0016020,GO:0042626,GO:0005524,GO:0016021,GO:0055085,GO:0000166	GSR					TRUE										TRUE
Pc2113T1C00000625g0000200.1									43.5077	7.30533	0.445301	14.1597	1.63e-45	2.77e-43	0.830835	129.692	"AB hydrolase-1 domain-containing protein"	GO:0003824	GSR					TRUE
Pc2113T1C00000625g0000210.1	241.453	-5.84754	1.23149	-3.93633	8.27e-05	0.000798623	367.964	0									"Glutamate dehydrogenase"	GO:0055114,GO:0019551,GO:0006520,GO:0004352,GO:0006538,GO:0005739,GO:0016491	in-between					TRUE						TRUE
Pc2113T1C00000625g0000220.1									19.9108	-5.03756	0.820679	-4.91978	8.66e-07	1.02e-05	58.0373	1.69518	"AB hydrolase-1 domain-containing protein"	GO:0003824	GDR					TRUE
Pc2113T1C00000625g0000230.1									101.944	4.43276	0.346696	9.90135	4.11e-23	2.22e-21	13.5306	292.3	"AB hydrolase-1 domain-containing protein"	GO:0003824	GDR					TRUE
Pc2113T1C00000625g0000240.1									22.7808	-5.56764	0.786881	-5.80474	6.45e-09	1.03e-07	66.9607	1.38175	"Ubiquitin carboxyl-terminal hydrolase"	GO:0006511,GO:0008234,GO:0008233,GO:0016787,GO:0004843,GO:0006508,GO:0016579	GDR					TRUE
Pc2113T1C00000625g0000250.1	48.3056	-4.3438	1.33489	-2.50493	0.0122474	0.0310364	129.764	0	48.3056	-3.08733	0.650644	-3.2081	0.00133613	0.00813885	129.764	15.1532	"Temptin"	GO:0005186,GO:0005576	GDR	TRUE				TRUE
Pc2113T1C00000625g0000260.1									20.6109	3.6699	0.830824	3.21356	0.00131102	0.00800457	4.50961	57.323	"Temptin"	GO:0005186,GO:0005576	GDR	TRUE				TRUE									TRUE
Pc2113T1C00000625g0000290.1	685.362	-6.95865	1.32257	-4.50537	6.63e-06	0.000106686	794.873	0									"Heat shock cognate 70 kDa protein"	GO:0005524,GO:0000166	GDR					TRUE					TRUE
Pc2113T1C00000625g0000380.1									6.60415	-5.00838	1.14974	-3.48634	0.000489672	0.00334537	19.2474	0.565061	"Unknown protein"		in-between						TRUE
Pc2113T1C00000625g0000390.1									13.6144	-5.10929	0.892596	-4.60376	4.15e-06	4.37e-05	39.808	1.03521	"Peptidase_S8 domain-containing protein"	GO:0006508,GO:0004252,GO:0016787,GO:0008236,GO:0008233	GDR
Pc2113T1C00000625g0000460.1	535.307	-7.71103	1.33948	-5.01018	5.44e-07	1.34e-05	1339.02	0									"Unknown protein"		in-between	TRUE		Apoplastic effector		TRUE
Pc2113T1C00000625g0000470.1									48.3765	3.76609	0.309211	8.94566	3.7e-19	1.52e-17	9.947	135.182	"Extracellular protease inhibitor 1"	GO:0010466,GO:0048046,GO:0030414,GO:0140403,GO:0009405,GO:0010951,GO:0005576,GO:0004867	GSR	TRUE		Apoplastic effector
Pc2113T1C00000625g0000480.1	639.328	-6.3688	1.13823	-4.71678	2.4e-06	4.38e-05	1004.59	15.9327									"Unknown protein"		GSR	TRUE		Apoplastic effector		TRUE					TRUE
Pc2113T1C00000625g0000490.1									9.09073	-4.86396	1.11733	-3.45821	0.000543773	0.00367222	26.4886	0.783587	"Ribonuclease H"		in-between						TRUE
Pc2113T1C00000625g0000520.1	170.753	-6.30606	1.2491	-4.24789	2.16e-05	0.000275127	505.639	0	170.753	-6.29768	0.490594	-10.7985	3.5e-27	2.38e-25	505.639	6.61989	"Ribonuclease H"		GDR					TRUE						TRUE
Pc2113T1C00000625g0000560.1	56.6912	-4.0526	1.21089	-2.52095	0.0117037	0.0299295	106.05	0									"PAP-associated domain-containing protein"	GO:0006397,GO:0005737,GO:0005634,GO:0016779	GDR					TRUE					TRUE
Pc2113T1C00000662g0000020.1									2.34391	-5.92749	1.83071	-2.69157	0.00711167	0.0351699	7.03172	0	"Unknown protein"		in-between
Pc2113T1C00000662g0000240.1									12.0098	3.00458	0.572425	3.5019	0.000461951	0.00318012	3.98611	32.0433	"Aldedh domain-containing protein"	GO:0055114,GO:0016620,GO:0016491	GDR					TRUE										TRUE
Pc2113T1C00000665g0000050.1									5.62956	-4.49835	1.32673	-2.63682	0.00836865	0.0406866	16.2618	0.62687	"EF-hand domain-containing family member B"	GO:0005737,GO:0061891,GO:0032091,GO:0070884,GO:0005509,GO:2001256,GO:0046872,GO:0005575	GDR
Pc2113T1C00000665g0000110.1	72.8191	-4.95692	1.29124	-3.06443	0.00218082	0.00914285	198.484	0	72.8191	-3.30484	0.549327	-4.19576	2.72e-05	0.000244579	198.484	19.9735	"Tetratricopeptide repeat 2"		in-between					TRUE
Pc2113T1C00000667g0000090.1	83.9769	-5.17107	1.25327	-3.32816	0.000874224	0.00468187	230.249	0	83.9769	-3.40922	0.451096	-5.34081	9.25e-08	1.24e-06	230.249	21.6817	"E3 ubiquitin-protein ligase APD2"	GO:0004842,GO:0016740,GO:0016020,GO:0009705,GO:0016021,GO:0016567,GO:0009555,GO:0046872,GO:0012505,GO:0005515,GO:0005768,GO:0000278	GDR					TRUE
Pc2113T1C00000667g0000200.1									26.306	5.92031	0.438079	11.2316	2.85e-29	2.16e-27	1.28556	77.6323	"AA_permease_C domain-containing protein"	GO:0022857,GO:0016021,GO:0055085,GO:0016020	GSR
Pc2113T1C00000677g0000050.1									3.79389	-5.6403	1.53069	-3.03151	0.00243333	0.0138919	11.2249	0.156717	"Acyl-CoA desaturase"	GO:0055114,GO:0006629,GO:0006633,GO:0016021,GO:0016717,GO:0016020,GO:0016491	in-between
Pc2113T1C00000677g0000170.1	265.778	-6.92637	1.25607	-4.71817	2.38e-06	4.37e-05	777.29	0	265.778	-5.26022	0.460353	-9.25425	2.16e-20	9.95e-19	777.29	20.0443	"Unknown protein"		in-between											TRUE
Pc2113T1C00000677g0000180.1									3.48776	-5.51723	1.54793	-2.91824	0.00352011	0.0189201	10.3066	0.156717	"Unknown protein"		GDR
Pc2113T1C00000677g0000220.1									15.9623	4.15804	0.622365	5.07426	3.89e-07	4.82e-06	2.53778	45.3492	"M96 mating-specific protein family"		GSR					TRUE										TRUE
Pc2113T1C00000678g0000050.1									3.81265	-6.62951	1.63617	-3.44066	0.000580304	0.00389382	11.4379	0	"cGMP-dependent protein kinase"	GO:0006468,GO:0005524,GO:0016740,GO:0000166,GO:0016310,GO:0004674,GO:0004692,GO:0004672,GO:0016301,GO:0030553	GDR					TRUE
Pc2113T1C00000678g0000080.1	517.844	-5.30281	1.04645	-4.11182	3.93e-05	0.000443637	829.682	34.1789									"Ribosomal_L18e/L15P domain-containing protein"	GO:0005840,GO:0003735,GO:0006412	GDR					TRUE					TRUE
Pc2113T1C00000763g0000030.1	39.5341	-4.20907	1.3048	-2.45944	0.0139154	0.033602	118.194	0	39.5341	-8.17516	1.16772	-6.14459	8.02e-10	1.43e-08	118.194	0.408343	"ANK_REP_REGION domain-containing protein"		GSR
Pc2113T1C00000782g0000130.1									2.72417	5.69424	1.43539	3.27035	0.00107414	0.00669876	0.156951	8.01557	"Peptidase S1 domain-containing protein"	GO:0006508,GO:0004252,GO:0009405	in-between	TRUE		Apoplastic effector												TRUE
Pc2113T1C00000782g0000160.1	71.5721	-4.23524	1.23754	-2.61424	0.00894261	0.0245601	120.358	0									"Leucine-rich repeat domain, L domain-like"	GO:0016491,GO:0055114	in-between					TRUE					TRUE
Pc2113T1C00000782g0000190.1									2.2587	-5.87399	1.84771	-2.63786	0.00834313	0.0405993	6.77611	0	"Unknown protein"		GDR
Pc2113T1C00000782g0000200.1	84.7765	-5.07349	1.26594	-3.21777	0.00129193	0.00624349	215.188	0	84.7765	-2.45697	0.475742	-3.06253	0.00219473	0.0126641	215.188	39.1416	"Unknown protein"		GDR
Pc2113T1C00000782g0000210.1	206.995	-6.49485	1.22871	-4.47206	7.75e-06	0.000119964	576.348	0	206.995	-3.68623	0.363362	-7.39273	1.44e-13	3.8e-12	576.348	44.6368	"Unknown protein"		in-between					TRUE
Pc2113T1C00000782g0000270.1									10.182	3.34474	0.499572	4.6935	2.69e-06	2.92e-05	2.74163	27.8042	"Oxysterol-binding protein 9"		in-between							TRUE
Pc2113T1C00000782g0000280.1									17.2889	2.39929	0.414623	3.37484	0.00073858	0.00479358	8.26878	43.5979	"TAFII55_N domain-containing protein"	GO:0005634,GO:0005669,GO:0006367	GDR
Pc2113T1C00000822g0000170.1									3.92029	-6.66975	1.7352	-3.26749	0.00108507	0.00676114	11.7609	0	"Nucleotide-diphospho-sugar transferase"	GO:0006486,GO:0016740,GO:0016757	in-between					TRUE
Pc2113T1C00000829g0000050.1	299.433	-7.1347	1.22833	-4.99435	5.9e-07	1.42e-05	898.047	0	299.433	-11.9624	1.22833	-8.92468	4.47e-19	1.83e-17	898.047	0.251626	"ABC transporter-like protein"	GO:0016021,GO:0055085,GO:0016020,GO:0016887,GO:0042626,GO:0005524,GO:0000166	in-between					TRUE						TRUE
Pc2113T1C00000829g0000060.1									7.63012	-7.63034	1.46058	-4.53954	5.64e-06	5.79e-05	22.8904	0	"ABC transporter domain-containing protein"	GO:0000166,GO:0016021,GO:0055085,GO:0016020,GO:0016887,GO:0042626,GO:0005524	in-between					TRUE
Pc2113T1C00000829g0000130.1									14.0154	-6.16526	1.08242	-4.77197	1.82e-06	2.05e-05	41.5761	0.470152	"GST C-terminal domain-containing protein"	GO:0004364	GSR
Pc2113T1C00000829g0000140.1									4.02556	-6.70788	1.64137	-3.4775	0.000506114	0.00344167	12.0767	0	"Alternative oxidase"	GO:0055114,GO:0009916,GO:0046872,GO:0016021,GO:0016020,GO:0016491	GSR					TRUE
Pc2113T1C00000829g0000160.1									6.76522	-7.45683	1.45155	-4.44824	8.66e-06	8.53e-05	20.2957	0	"Alternative oxidase"	GO:0016021,GO:0016491,GO:0016020,GO:0009916,GO:0055114,GO:0046872	in-between					TRUE
Pc2113T1C00000829g0000170.1									20.6051	-3.81144	0.761861	-3.69023	0.000224054	0.00165396	57.7651	4.05033	"Membrane associated eicosanoid/glutathione metabolism-like domain"	GO:0016020,GO:0016021	ND					TRUE
Pc2113T1C00000835g0000010.1									4.2283	-5.78811	1.55328	-3.08258	0.00205214	0.0119353	12.4333	0.251626	"Armadillo-type fold"	GO:0016021,GO:0016020	ND					TRUE
Pc2113T1C00000835g0000080.1									9.77951	-2.92721	0.647988	-2.97414	0.00293807	0.016249	25.9717	3.36678	"Cilia- and flagella-associated protein 65"	GO:0016020,GO:0042995,GO:0005737,GO:0005886,GO:0016021,GO:0031514,GO:0030030,GO:0005929	ND					TRUE
Pc2113T1C00000843g0000090.1	128.085	-3.92856	1.24977	-2.34328	0.0191149	0.0417021	97.3052	0									"Adenylosuccinate synthetase"	GO:0046872,GO:0016874,GO:0044208,GO:0004019,GO:0000287,GO:0000166,GO:0005525,GO:0006164,GO:0005737,GO:0006167	in-between					TRUE					TRUE
Pc2113T1C00000843g0000140.1	125.74	-5.68798	1.32608	-3.53522	0.000407432	0.00269572	329.451	0	125.74	-2.78139	0.616584	-2.88913	0.00386306	0.0205005	329.451	47.77	"Unknown protein"		GSR					TRUE
Pc2113T1C00000843g0000210.1									46.0047	4.09264	0.444373	6.95956	3.41e-12	7.92e-11	7.64048	130.374	"Transmembrane protein, putative"	GO:0022857,GO:0016020,GO:0016021,GO:0055085	in-between					TRUE										TRUE
Pc2113T1C00000843g0000230.2									27.1065	-2.23315	0.435706	-2.83023	0.00465139	0.0241596	67.0301	14.2895	"Amino acid/polyamine transporter I"	GO:0016020,GO:0055085,GO:0016021,GO:0022857	in-between					TRUE
Pc2113T1C00000843g0000240.1	194.792	-6.42939	1.27495	-4.25852	2.06e-05	0.000263682	550.779	0	194.792	-4.03296	0.50109	-6.05273	1.42e-09	2.46e-08	550.779	33.597	"Transmembrane protein"	GO:0022857,GO:0055085,GO:0016021,GO:0016020	in-between					TRUE
Pc2113T1C00000843g0000250.1									19.597	-3.3806	0.596739	-3.98935	6.63e-05	0.000555967	53.7287	5.0624	"Transmembrane protein"	GO:0016020,GO:0016021,GO:0055085,GO:0022857	GDR					TRUE
Pc2113T1C00000843g0000260.1	38.6348	-4.14565	1.32934	-2.36632	0.0179658	0.0399131	113.107	0	38.6348	-5.36283	0.733816	-5.94541	2.76e-09	4.61e-08	113.107	2.79747	"Transmembrane protein"	GO:0022857,GO:0016021,GO:0055085,GO:0016020	GDR					TRUE
Pc2113T1C00000843g0000280.1	91.7826	-4.97742	1.22199	-3.25487	0.00113445	0.0056707	201.321	0									"Cyclin N-terminal domain-containing protein"	GO:0006357,GO:0016538,GO:0000079	in-between					TRUE
Pc2113T1C00000857g0000020.1									2.65805	6.84682	1.68421	3.47155	0.000517466	0.00351398	0.0722336	7.90191	"Unknown protein"		in-between
Pc2113T1C00000865g0000070.1									3.35403	-6.44466	1.70485	-3.19363	0.00140495	0.00851565	10.0621	0	"Transmembrane protein"	GO:0016021,GO:0016020	in-between					TRUE
Pc2113T1C00000865g0000130.1									1.83873	5.88059	1.59322	3.06335	0.0021887	0.0126344	0.0926168	5.42357	"Pectinesterase"	GO:0045490,GO:0030599,GO:0045330,GO:0042545,GO:0016787	in-between		CE8			TRUE
Pc2113T1C00000868g0000060.1									25.0402	-3.44874	0.55166	-4.43886	9.04e-06	8.86e-05	68.7475	6.37296	"DENN domain-containing protein 5B"		GDR					TRUE
Pc2113T1C00000868g0000200.1	39.1494	-4.10254	1.3776	-2.25212	0.0243145	0.0489113	109.783	0	39.1494	-3.86096	0.754105	-3.79384	0.000148334	0.00114937	109.783	7.66506	"E3 ubiquitin-protein ligase listerin"	GO:0061630,GO:0005829,GO:0016740,GO:0008270,GO:0043023,GO:0072344,GO:0043161,GO:1990112,GO:1990116,GO:0016567,GO:0046872	GDR
Pc2113T1C00000868g0000240.1									7.30493	-6.5952	1.37577	-4.06695	4.76e-05	0.000410982	21.7581	0.156717	"Calcium-binding protein 39-like"	GO:0071902,GO:0043539,GO:0035556	GDR					TRUE
Pc2113T1C00000872g0000100.1									29.9618	8.8235	0.601778	13.0007	1.21e-38	1.47e-36	0.200637	89.6848	"Medium-chain specific acyl-CoA dehydrogenase, mitochondrial"	GO:0055114,GO:0016627,GO:0003995,GO:0016491,GO:0050660	GDR					TRUE
Pc2113T1C00000872g0000110.1									6.64311	-3.39266	0.898269	-2.66364	0.00773009	0.0379214	18.125	1.80429	"Medium-chain specific acyl-CoA dehydrogenase"	GO:0016491,GO:0050660,GO:0016627,GO:0003995,GO:0055114	GDR	TRUE		Apoplastic effector
Pc2113T1C00000872g0000220.1									29.3595	4.28988	0.523434	6.28518	3.27e-10	6.17e-09	4.2903	83.7881	"Unknown protein"		GSR					TRUE										TRUE
Pc2113T1C00000872g0000230.1	176.456	-4.32778	1.19734	-2.77932	0.00544724	0.0176147	128.333	0									"Repeat-containing protein"	GO:0016020,GO:0016021	in-between	TRUE				TRUE					TRUE
Pc2113T1C00000872g0000250.1									14.0648	-3.05058	0.604678	-3.39119	0.000695901	0.00455895	37.6263	4.56823	"FAM184 domain-containing protein"	GO:0016020,GO:0016021	GDR					TRUE
Pc2113T1C00000872g0000280.1									8.18892	-5.88546	1.22993	-3.97215	7.12e-05	0.000594279	24.1584	0.408343	"Unknown protein"		in-between
Pc2113T1C00000899g0000080.1									68.3333	4.71966	0.419611	8.86455	7.68e-19	3.11e-17	7.50426	197.496	"10 kDa chaperonin"	GO:0006457	GSR					TRUE
Pc2113T1C00000925g0000140.1	35.6558	-4.00499	1.32205	-2.27297	0.0230278	0.0472902	102.604	0	35.6558	-4.52102	0.677066	-5.20042	1.99e-07	2.57e-06	102.604	4.36377	"Mucin"		ND											TRUE
Pc2113T1C00000926g0000050.1	54.6562	-4.14455	1.21622	-2.58552	0.00972325	0.0260936	113.025	0									"Transcriptional adapter"	GO:1903508,GO:0003713,GO:0035065,GO:0006357,GO:0005634	GDR					TRUE					TRUE
Pc2113T1C00000928g0000030.1									23.0032	-2.45996	0.493118	-2.96067	0.00306968	0.0168448	58.2871	10.7227	"Meiosis-specific nuclear structural protein 1"	GO:0016020,GO:0005634,GO:0016021	GDR
Pc2113T1C00000929g0000030.1									4.35589	-5.84238	1.48606	-3.25854	0.00111987	0.00696619	12.9109	0.156717	"RSN1_7TM domain-containing protein"	GO:0016020,GO:0016021	GDR
Pc2113T1C00000929g0000040.1									27.8672	-9.49914	1.29437	-6.56623	5.16e-11	1.06e-09	83.6016	0	"Tub domain-containing protein"	GO:0016021,GO:0016020	in-between					TRUE
Pc2113T1C00000929g0000330.1									3.59103	-6.54279	1.6263	-3.40823	0.000653868	0.00431763	10.7731	0	"Protein kinase, putative"	GO:0006468,GO:0005524,GO:0016301,GO:0000166,GO:0004672,GO:0004674,GO:0016310	GSR
Pc2113T1C00000929g0000370.1									9.31792	3.03573	0.592914	3.43343	0.000596007	0.0039846	3.03136	24.9224	"Class I glutamine amidotransferase-like"	GO:0016740,GO:0006541	in-between					TRUE
Pc2113T1C00000930g0000030.1									2.74737	-6.15677	1.84627	-2.79307	0.00522099	0.0267207	8.24211	0	"Aldolase-type TIM barrel"	GO:0003824,GO:0055114,GO:0016491,GO:0010181	in-between							TRUE
Pc2113T1C00000946g0000100.1									60.2838	2.49315	0.303659	4.91719	8.78e-07	1.04e-05	27.2889	153.562	"Ricin B-type lectin domain-containing protein"	GO:0016020,GO:0016021	in-between					TRUE									TRUE
Pc2113T1C00000946g0000150.1									25.8187	2.98642	0.404377	4.91229	9e-07	1.06e-05	8.67167	68.7845	"Unknown protein"		in-between						TRUE
Pc2113T1C00000946g0000200.1	300.234	-6.86021	1.20637	-4.85772	1.19e-06	2.47e-05	742.455	0	300.234	-2.22833	0.265623	-4.62434	3.76e-06	3.99e-05	742.455	158.246	"E3 ubiquitin-protein ligase march6"	GO:0008270	in-between					TRUE
Pc2113T1C00000946g0000210.1									127.285	4.00545	0.264861	11.3473	7.65e-30	5.9e-28	22.3728	359.481	"Unknown protein"		in-between					TRUE
Pc2113T1C00000946g0000220.1									52.6941	3.41717	0.363341	6.65262	2.88e-11	6.13e-10	13.5158	144.566	"Unknown protein"		GDR						TRUE
Pc2113T1C00000946g0000240.1	62.7731	-4.59498	1.20795	-2.97611	0.00291928	0.0112322	154.447	0	62.7731	-2.18982	0.290794	-4.09161	4.28e-05	0.0003727	154.447	33.8728	"PH domain-like"		in-between					TRUE
Pc2113T1C00000979g0000040.1									74.6012	3.05373	0.329901	6.22528	4.81e-10	8.89e-09	24.0667	199.737	"ATP synthase subunit gamma, putative"	GO:0006811,GO:0046933,GO:0045261,GO:0015986,GO:0016020,GO:0006754	in-between							TRUE
Pc2113T1C00000979g0000100.1									9.17341	-4.23069	1.106	-2.92105	0.00348856	0.0187987	26.2665	1.25374	"Protein kinase, putative"	GO:0016301,GO:0004672,GO:0006468,GO:0005524,GO:0000166,GO:0016740,GO:0004674,GO:0016310	in-between					TRUE
Pc2113T1C00000979g0000110.1									8.34578	-5.91391	1.31753	-3.72964	0.000191754	0.00144165	24.629	0.408343	"Protein kinase domain-containing protein"	GO:0004672,GO:0005524,GO:0016020,GO:0016021,GO:0006468	GDR					TRUE
Pc2113T1C00000979g0000160.1	52.4762	-4.55429	1.23959	-2.86733	0.00413956	0.0145124	150.144	0	52.4762	-4.39078	0.458298	-7.39863	1.38e-13	3.64e-12	150.144	7.28499	"AGC protein kinase"	GO:0004674,GO:0016310,GO:0000166,GO:0016740,GO:0005524,GO:0006468,GO:0004672,GO:0016301	GDR					TRUE						TRUE
Pc2113T1C00000979g0000280.1									7.94311	-6.71706	1.38069	-4.14073	3.46e-05	0.000305536	23.6726	0.156717	"Protein-L-isoaspartate O-methyltransferase"	GO:0004719,GO:0032259,GO:0006479,GO:0006464,GO:0016740,GO:0008168	GDR					TRUE
Pc2113T1C00000979g0000310.1									3.74827	-6.60496	1.65021	-3.39651	0.000682514	0.00448125	11.2448	0	"Transmembrane protein"	GO:0016021	GDR					TRUE
Pc2113T1C00000979g0000330.1	34.52	-3.86831	1.2377	-2.31744	0.0204797	0.0438643	93.3312	0	34.52	-3.18937	0.432641	-5.06048	4.18e-07	5.15e-06	93.3312	10.2288	"START-like domain"		GSR					TRUE
Pc2113T1C00000979g0000350.1	36.9559	-3.8242	1.22271	-2.30978	0.0209003	0.0444253	90.5189	0	36.9559	-2.1467	0.359127	-3.19302	0.00140795	0.00853028	90.5189	20.3489	"Ubiquitin-40s ribosomal protein s27a"	GO:0003735,GO:0006412,GO:0005840,GO:0046872	GDR					TRUE					TRUE
Pc2113T1C00000987g0000010.1	116.754	-5.71543	1.28577	-3.6674	0.000245026	0.00183845	335.778	0	116.754	-4.51154	0.543714	-6.45843	1.06e-10	2.1e-09	335.778	14.4833	"BZIP domain-containing protein"	GO:0003700,GO:0006355	ND					TRUE						TRUE
Pc2113T1C00000987g0000020.1	100.554	-5.55735	1.2281	-3.71089	0.00020653	0.00161718	300.939	0	100.554	-8.54125	0.806716	-9.34808	8.93e-21	4.18e-19	300.939	0.721778	"BZIP domain-containing protein"	GO:0006355,GO:0003700	GDR					TRUE						TRUE
Pc2113T1C00000987g0000030.1									7.01327	-5.74332	1.31551	-3.60567	0.000311344	0.00222988	20.7264	0.313435	"Unknown protein"		GDR							TRUE
Pc2113T1C00000987g0000160.1									20.7425	2.53905	0.588015	2.61736	0.0088613	0.0426856	9.15173	53.0757	"Peptidylprolyl isomerase"	GO:0016853,GO:0003755,GO:0000413	GDR					TRUE
Pc2113T1C00000987g0000190.1									20.2723	-2.95059	0.612032	-3.18707	0.00143721	0.00868603	53.8548	6.96204	"Ornithine decarboxylase 1"	GO:0006596,GO:0003824	in-between
Pc2113T1C00000987g0000240.1	236.354	-4.61018	1.2353	-2.92251	0.00347221	0.012763	156.076	0									"Elongation factor 2"	GO:0003746,GO:0003924,GO:0000166,GO:0006412,GO:0005525,GO:0006414	GSR					TRUE					TRUE
Pc2113T1C00000994g0000300.1									59.8647	7.42765	0.377954	17.0064	7.36e-65	2.25e-62	1.04078	178.553	"Glucosylceramidase"	GO:0016787,GO:0006665,GO:0004348	in-between		GH30_1			TRUE										TRUE
Pc2113T1C00000994g0000310.1									10.7102	8.21035	1.05993	6.80265	1.03e-11	2.27e-10	0.0515203	13.833	"NLP effector"	GO:0005576,GO:0009405	in-between					TRUE
Pc2113T1C00000994g0000330.1									23.6845	4.44833	0.449044	7.67926	1.6e-14	4.62e-13	3.12624	67.9273	"Endo-1,4-beta-xylanase 2"	GO:0031176,GO:0008152,GO:0004553,GO:0045493,GO:0005975,GO:0016798,GO:0016787	in-between		GH10
Pc2113T1C00000994g0000340.1									1.38005	7.97158	2.02602	3.44102	0.000579529	0.0038904	0.0180584	4.12209	"GH10 domain-containing protein"	GO:0004553,GO:0005975	in-between	TRUE
Pc2113T1C00000994g0000520.1									3.82196	-4.75884	1.35892	-2.76605	0.00567406	0.0287585	11.0575	0.408343	"Guanylate cyclase domain-containing protein"	GO:0009190,GO:0016020,GO:0016021,GO:0035556	GDR					TRUE
Pc2113T1C00001027g0000060.1									12.4284	-5.12648	0.906262	-4.5533	5.28e-06	5.46e-05	36.217	1.06831	"CAP-Gly domain-containing protein"	GO:0005813,GO:0000132,GO:0010970,GO:0008017	GDR					TRUE
Pc2113T1C00001027g0000070.1									8.91791	-4.36277	0.97854	-3.43652	0.000589248	0.00394842	25.5094	1.24436	"Unknown protein"		in-between							TRUE
Pc2113T1C00001027g0000130.1									10.1966	-5.18785	0.960144	-4.36169	1.29e-05	0.000123684	29.773	0.816686	"PIPK domain-containing protein"	GO:0046854,GO:0046488,GO:0016301,GO:0016020,GO:0005524,GO:0016021,GO:0016310,GO:0000166,GO:0016307,GO:0016740	in-between					TRUE
Pc2113T1C00001027g0000200.1									4.187	-6.76454	1.55568	-3.70548	0.000210987	0.00156935	12.561	0	"START-like domain"		GDR					TRUE
Pc2113T1C00001027g0000260.1									80.0082	8.98435	0.424276	18.8188	5.3e-79	2.51e-76	0.459573	239.565	"SGL domain-containing protein"		in-between					TRUE
Pc2113T1C00001027g0000280.1	287.411	-5.65314	1.11604	-4.16932	3.06e-05	0.0003655	609.389	15.9327									"Ysc84 domain-containing protein"	GO:1900027,GO:0035091,GO:0032587	GDR					TRUE					TRUE
Pc2113T1C00001027g0000350.1									25.7918	7.126	0.528184	11.5982	4.21e-31	3.45e-29	0.560819	76.8146	"Ribonuclease"	GO:0090502,GO:0003723,GO:0033897	GDR	TRUE		Apoplastic effector		TRUE
Pc2113T1C00001027g0000380.1									4.2262	4.66455	0.943703	3.88316	0.000103108	0.000828706	0.483667	12.1949	"Ribonuclease"	GO:0033897,GO:0003723,GO:0090502	ND	TRUE				TRUE
Pc2113T1C00001029g0000060.1									55.0472	-4.5191	1.34344	-2.61947	0.00880671	0.0425204	158.266	6.87564	"Phosphorylase kinase"	GO:0005516,GO:0004674,GO:0004689,GO:0000166,GO:0005524,GO:0006468,GO:0005977,GO:0005978,GO:0005975,GO:0004672,GO:0005964	GDR							TRUE
Pc2113T1C00001029g0000110.1									35.6955	6.86318	0.458322	12.7927	1.8e-37	2.06e-35	0.907123	106.179	"Glucosylceramidase"	GO:0016787,GO:0004348,GO:0006665	GDR	TRUE	GH30_1
Pc2113T1C00001029g0000120.1									26.4622	4.31148	0.377104	8.78133	1.62e-18	6.42e-17	3.80703	75.5795	"Glucosylceramidase, putative"	GO:0016787,GO:0004348,GO:0006665	in-between	TRUE	GH30_1			TRUE										TRUE
Pc2113T1C00001029g0000140.1									7.17927	5.2019	0.745165	5.63889	1.71e-08	2.55e-07	0.570843	20.967	"Lysosomal acid glucosylceramidase"	GO:0016757,GO:0008202,GO:0046527,GO:0008340,GO:0005615,GO:0071425,GO:1904457,GO:0016020,GO:0008203,GO:0033077,GO:0043407,GO:0043243,GO:0046513,GO:0032268,GO:1904925,GO:0008422,GO:0097066,GO:0032436,GO:0005765,GO:0051246,GO:0032269,GO:0051247,GO:0043627,GO:0061518,GO:0021859,GO:0035307,GO:0043202,GO:0005764,GO:0019915,GO:0071356,GO:0043524,GO:0005124,GO:0071548,GO:0006629,GO:0016787,GO:0048854,GO:…	GDR		GH30_1					TRUE
Pc2113T1C00001036g0000140.1									2.71974	-6.1422	1.78215	-2.88539	0.00390934	0.0207161	8.15921	0	"LIMR family protein"	GO:0016021,GO:0016020	GSR					TRUE
Pc2113T1C00001048g0000010.1									5.38845	-5.26937	1.2971	-3.29147	0.000996654	0.00628169	15.757	0.408343	"PDZ domain"		ND					TRUE					TRUE
Pc2113T1C00001048g0000020.1									4.49801	-3.95729	1.14176	-2.59012	0.00959431	0.0456765	12.6773	0.816686	"Vacuolar protein sorting-associated protein 13"	GO:0090083,GO:0044232,GO:0015031,GO:0006623,GO:0045053,GO:0032120,GO:0007005,GO:1990816,GO:0005794,GO:0005739,GO:0045324,GO:0071561,GO:0005628,GO:0003674,GO:0019898	GDR					TRUE
Pc2113T1C00001048g0000060.1									41.2821	5.49611	0.403157	11.1523	6.98e-29	5.17e-27	2.27867	103.321	"SYM1 protein"	GO:0016020,GO:0016021	in-between					TRUE
Pc2113T1C00001048g0000080.1									5.42748	-7.13895	1.47835	-4.15256	3.29e-05	0.000292626	16.2824	0	"Mpv17 protein"	GO:0016021,GO:0016020	GDR					TRUE
Pc2113T1C00001048g0000110.1									9.22556	-5.5023	1.14145	-3.94437	8e-05	0.000658583	27.1116	0.565061	"SYM1 protein"	GO:0016020,GO:0016021	GDR					TRUE					TRUE
Pc2113T1C00001048g0000130.1	76.1169	-4.45312	1.21621	-2.83924	0.00452211	0.0154953	139.977	0									"Unknown protein"		GSR
Pc2113T1C00001048g0000260.1	122.489	-4.24495	1.21053	-2.6806	0.00734906	0.0213093	121.169	0									"Peptidyl-prolyl cis-trans isomerase"	GO:0006457,GO:0000413,GO:0016853,GO:0003755	in-between					TRUE					TRUE
Pc2113T1C00001048g0000280.1									6.26967	-4.92756	1.11147	-3.53366	0.000409855	0.00285866	18.244	0.565061	"Homoserine O-acetyltransferase"	GO:0016740,GO:0016747,GO:0009058	GSR					TRUE
Pc2113T1C00001080g0000030.1	202.271	-5.13856	1.21247	-3.41333	0.000641751	0.00378179	225.107	0									"Nascent polypeptide-associated complex subunit beta"		GDR					TRUE					TRUE
Pc2113T1C00001080g0000240.1	91.7274	-5.29617	1.22423	-3.50928	0.000449316	0.00292958	251.106	0	91.7274	-3.37063	0.359602	-6.59236	4.33e-11	8.98e-10	251.106	24.0763	"TKL protein kinase"	GO:0000166,GO:0004674,GO:0016310,GO:0006468,GO:0016021,GO:0016020,GO:0005524,GO:0004672,GO:0016301	GSR					TRUE						TRUE
Pc2113T1C00001089g0000040.1	269.363	-6.21504	1.20187	-4.33909	1.43e-05	0.000194997	474.734	0									"Cell 5A endo-1,4-betaglucanase"	GO:0016021,GO:0008152,GO:0004553,GO:0016020,GO:0005975,GO:0016798,GO:0016787	GDR		GH5_20			TRUE
Pc2113T1C00001089g0000050.1									12.9114	-7.42169	1.3442	-4.77734	1.78e-06	2e-05	38.5774	0.156717	"Cellulase domain-containing protein"	GO:0016787,GO:0005975,GO:0016798,GO:0004553,GO:0016020,GO:0016021,GO:0008152	GDR		GH5
Pc2113T1C00001089g0000060.1	1051.92	-8.92121	1.25458	-6.31382	2.72e-10	3.67e-08	3098.04	0	1051.92	-5.74618	0.44055	-10.7733	4.6e-27	3.1e-25	3098.04	57.7165	"Cellulase domain-containing protein"	GO:0016798,GO:0005975,GO:0016787,GO:0008152,GO:0016021,GO:0016020,GO:0004553	GDR		GH5_20			TRUE						TRUE
Pc2113T1C00001089g0000070.1									3.41555	-5.4866	1.55656	-2.88239	0.00394673	0.0208992	10.0899	0.156717	"Cellulase domain-containing protein"	GO:0016021,GO:0008152,GO:0004553,GO:0016020,GO:0005975,GO:0016798,GO:0016787	GDR
Pc2113T1C00001089g0000080.1									10.2811	-5.3239	1.04608	-4.13344	3.57e-05	0.000314647	30.2165	0.62687	"Cellulase domain-containing protein"	GO:0004553,GO:0016020,GO:0016021,GO:0008152,GO:0016787,GO:0005975,GO:0016798	GDR		GH5_20
Pc2113T1C00001089g0000090.1									7.7021	-3.64884	0.836217	-3.16765	0.00153678	0.00923073	21.3398	1.76651	"Cellulase domain-containing protein"	GO:0016020,GO:0004553,GO:0008152,GO:0016021,GO:0016787,GO:0016798,GO:0005975	GDR		GH5_20			TRUE
Pc2113T1C00001089g0000100.1	104.462	-3.9566	1.22745	-2.40874	0.0160077	0.036915	99.2213	0									"Transmembrane 9 superfamily member"	GO:0016020,GO:0016021	GDR					TRUE					TRUE
Pc2113T1C00001089g0000110.1	41.8469	-4.01896	1.26045	-2.39514	0.0166139	0.0378572	103.601	0	41.8469	-2.24557	0.470518	-2.64723	0.00811535	0.0395863	103.601	21.9395	"Aa_trans domain-containing protein"	GO:0016021,GO:0016020	GDR					TRUE
Pc2113T1C00001089g0000130.1	257.187	-6.89568	1.21614	-4.84787	1.25e-06	2.57e-05	760.938	0	257.187	-6.14911	0.363497	-14.1655	1.5e-45	2.62e-43	760.938	10.6229	"DNA ligase"	GO:0008270,GO:0006281,GO:0016874,GO:0003910,GO:0005524,GO:0006310,GO:0006266	GDR											TRUE
Pc2113T1C00001089g0000140.1	54.0331	-4.13505	1.22419	-2.56091	0.0104399	0.0274054	112.281	0									"Nucleic acid-binding, OB-fold"		GDR					TRUE					TRUE
Pc2113T1C00001089g0000180.1	118.133	-4.47429	1.20491	-2.88344	0.00393352	0.0139786	142.05	0									"Vesicle-fusing ATPase"	GO:0035494,GO:0046872,GO:0015031,GO:0016887,GO:0005737,GO:0005524,GO:0000166,GO:0016192,GO:0016787	GDR										TRUE
Pc2113T1C00001089g0000190.1	87.6863	-4.43344	1.20104	-2.85872	0.00425352	0.0148547	138.075	0									"Vesicle-fusing ATPase"	GO:0046872,GO:0035494,GO:0000166,GO:0016787,GO:0016192,GO:0015031,GO:0005737,GO:0005524,GO:0016887	GDR					TRUE					TRUE
Pc2113T1C00001089g0000200.1									170.104	2.87751	0.312294	6.01199	1.83e-09	3.14e-08	58.9223	433.143	"Thimet oligopeptidase"	GO:0006508,GO:0046872,GO:0016787,GO:0008237,GO:0004222,GO:0008233	GDR					TRUE
Pc2113T1C00001089g0000210.1									56.5631	2.88424	0.332066	5.67427	1.39e-08	2.11e-07	20.2406	149.449	"6-phosphogluconolactonase"	GO:0006098,GO:0005975,GO:0017057,GO:0016787	GDR					TRUE
Pc2113T1C00001098g0000100.1									10.5079	9.34067	1.21886	6.84301	7.75e-12	1.74e-10	0.0541752	31.4695	"Unknown protein"		GSR	TRUE
Pc2113T1C00001098g0000120.1									2.13462	6.56871	1.59204	3.49786	0.000469015	0.00322226	0.0695787	6.33429	"Pectate lyase"	GO:0005576,GO:0030570	GSR		PL3_2
Pc2113T1C00001098g0000160.1									34.4542	5.1555	0.345604	12.0239	2.66e-33	2.49e-31	2.8276	100.535	"HAD-like domain"		GSR	TRUE				TRUE										TRUE
Pc2113T1C00001099g0000190.1									9.28024	2.88793	0.640734	2.94651	0.00321385	0.0175244	3.31788	24.5228	"50S ribosomal protein L23"	GO:0003735,GO:0006412,GO:0005840	GDR					TRUE
Pc2113T1C00001099g0000280.1	55.3207	-4.30117	1.2146	-2.7179	0.00656976	0.019821	125.987	0									"GTP cyclohydrolase II"	GO:0009231,GO:0005525,GO:0000166,GO:0003935,GO:0016787	GDR					TRUE					TRUE
Pc2113T1C00001099g0000340.1									7.20652	-3.56466	0.994476	-2.5789	0.00991147	0.0469275	20.0193	1.60027	"Fn3_like domain-containing protein"	GO:0016798,GO:0005975,GO:0016787,GO:0008152,GO:0004553	ND
Pc2113T1C00001102g0000010.1									14.3062	2.66082	0.571161	2.90779	0.00363996	0.0194432	5.8563	37.0622	"Isovaleryl-CoA dehydrogenase"	GO:0050660,GO:0016491,GO:0016627,GO:0003995,GO:0055114	ND							TRUE
Pc2113T1C00001102g0000080.1									5.00638	3.99727	0.779842	3.84343	0.000121324	0.000959346	0.886475	14.1327	"FAD-binding PCMH-type domain-containing protein"	GO:0016491,GO:0071949,GO:0050660,GO:0055114,GO:0003824	GDR					TRUE
Pc2113T1C00001102g0000150.1	38.8988	-4.05537	1.35631	-2.2527	0.0242778	0.0488645	106.253	0	38.8988	-3.34542	0.70307	-3.33596	0.00085004	0.00545185	106.253	10.4435	"E3 ubiquitin-protein ligase listerin"	GO:0016567,GO:1990116,GO:0046872,GO:1990112,GO:0072344,GO:0043161,GO:0043023,GO:0016740,GO:0008270,GO:0005829,GO:0061630	GDR
Pc2113T1C00001102g0000190.1									3.5151	5.82959	1.08319	4.45868	8.25e-06	8.17e-05	0.182513	10.3628	"MFS domain-containing protein"	GO:0022857,GO:0016020,GO:0016021,GO:0055085	GDR					TRUE
Pc2113T1C00001102g0000260.1									9.26057	-4.75557	0.932282	-4.02836	5.62e-05	0.000477601	26.8461	0.935615	"DENN domain-containing protein 5B"		GDR					TRUE
Pc2113T1C00001102g0000280.1									17.0142	-7.82095	1.32892	-5.13269	2.86e-07	3.62e-06	50.8859	0.156717	"Kinase protein"	GO:0005524,GO:0016020,GO:0035556,GO:0016021,GO:0006468,GO:0004674,GO:0016310,GO:0000166,GO:0016301,GO:0004672	GDR					TRUE
Pc2113T1C00001102g0000300.1	78.9683	-5.21122	1.25395	-3.35836	0.000784063	0.0043296	236.748	0	78.9683	-10.039	1.25395	-7.20838	5.66e-13	1.4e-11	236.748	0.156717	"Clamp-binding protein CrfC"	GO:0005525	GSR											TRUE
Pc2113T1C00001102g0000320.1	96.2698	-5.49362	1.24434	-3.61126	0.000304716	0.00216619	287.936	0	96.2698	-8.44283	0.824085	-9.03163	1.69e-19	7.29e-18	287.936	0.873806	"Dynamin"	GO:0016787,GO:0000166,GO:0003924,GO:0016020,GO:0005525,GO:0016021	in-between											TRUE
Pc2113T1C00001102g0000330.1									4.31263	-5.82762	1.51124	-3.19448	0.00140084	0.00849773	12.7812	0.156717	"Protein kinase domain-containing protein"	GO:0004672,GO:0006468,GO:0005524	GSR						TRUE
Pc2113T1C00001102g0000390.1									16.1252	-2.67648	0.598058	-2.80321	0.00505974	0.0260316	41.7699	6.60569	"Mitogen-activated protein kinase"	GO:0004185,GO:0043161,GO:0004672,GO:0006508,GO:0016301,GO:0006974,GO:0006289,GO:0006468,GO:0016021,GO:0005524,GO:0005634,GO:0000166,GO:0003684,GO:0004674,GO:0004180,GO:0006281,GO:0000165,GO:0016020,GO:0016740,GO:0004707,GO:0016310	GDR					TRUE
Pc2113T1C00001121g0000180.1									343.256	7.0783	0.296327	20.5122	1.68e-93	1.17e-90	7.55813	1022.21	"Peroxisomal multifunctional enzyme"	GO:0055114	in-between					TRUE										TRUE
Pc2113T1C00001126g0000040.1	749.432	-6.52183	1.1174	-4.94167	7.75e-07	1.77e-05	1113.01	18.2462									"Guanine nucleotide-binding protein subunit beta-like protein"	GO:0005840	GSR					TRUE					TRUE
Pc2113T1C00001126g0000060.1	1137.57	-7.31148	1.11881	-5.64125	1.69e-08	8.53e-07	1924.48	15.9327									"Ubiquitin-60S ribosomal protein L40"	GO:0006412,GO:0005840,GO:0022625,GO:0016567,GO:0003735,GO:0005829,GO:0002181,GO:0005634,GO:0005737,GO:0031625,GO:0031386,GO:0019941,GO:0042254,GO:0005730	GSR										TRUE
Pc2113T1C00001126g0000080.1									11.1348	4.87257	0.675464	5.7332	9.86e-09	1.53e-07	1.10193	32.3026	"Thiosulfate sulfurtransferase/rhodanese domain-containing protein 2"	GO:0016740	GDR
Pc2113T1C00001126g0000090.1									94.3023	2.96942	0.26442	7.44807	9.47e-14	2.55e-12	32.0405	250.866	"ATP synthase subunit d, mitochondrial"	GO:0006811,GO:0015078,GO:0015986,GO:0005739,GO:0016020,GO:0045263,GO:0000276,GO:0005743	GDR					TRUE
Pc2113T1C00001126g0000110.1	47.64	-3.88535	1.25208	-2.30444	0.021198	0.0447445	94.4368	0									"t-SNARE coiled-coil homology domain-containing protein"	GO:0016192,GO:0016020,GO:0016021	in-between					TRUE					TRUE
Pc2113T1C00001126g0000290.1	1958.64	-6.33226	0.765722	-6.9637	3.31e-12	1.21e-09	3369.36	70.6712									"Ribosomal protein L19"	GO:0005840,GO:0003723,GO:0003735,GO:0006412,GO:0022625	GDR					TRUE					TRUE
Pc2113T1C00001126g0000310.1	36.8666	-3.87898	1.23684	-2.3277	0.0199282	0.0430124	94.0224	0	36.8666	-2.51327	0.410992	-3.68199	0.000231418	0.00170367	94.0224	16.5773	"SAICAR synthetase"	GO:0006189,GO:0000166,GO:0016874,GO:0004639,GO:0006164,GO:0005524	in-between					TRUE
Pc2113T1C00001126g0000320.1	294.442	-3.77892	1.21782	-2.28188	0.0224967	0.0467002	87.7146	0	294.442	3.18121	0.309957	7.03714	1.96e-12	4.68e-11	87.7146	795.612	"Mitochondrial carnitine/acylcarnitine carrier protein"	GO:0016021,GO:0016020	in-between					TRUE					TRUE
Pc2113T1C00001126g0000380.1	69.9427	-4.88923	1.2266	-3.17073	0.00152055	0.00704875	189.38	0	69.9427	-3.2178	0.372295	-5.95712	2.57e-09	4.3e-08	189.38	20.4482	"Acyl carrier protein-like"		in-between					TRUE
Pc2113T1C00001126g0000400.1									20.4227	-4.18525	0.744209	-4.28004	1.87e-05	0.000173359	58.2242	3.04383	"Leucine-rich repeat domain, L domain-like"	GO:0004672,GO:0006468,GO:0005524	in-between					TRUE
Pc2113T1C00001126g0000420.1	118.7	-5.57545	1.26669	-3.61213	0.000303689	0.00216619	304.719	0	118.7	-2.56376	0.474905	-3.29278	0.000992036	0.00625588	304.719	51.3796	"Dpy-30 protein"	GO:0048188,GO:0044666	GDR					TRUE						TRUE
Pc2113T1C00001126g0000440.1	133.342	-4.29762	1.20331	-2.74047	0.00613515	0.0190331	125.671	0									"Ubiquitin-like domain-containing protein"	GO:0031386,GO:0044389,GO:0016925,GO:0005634	GDR					TRUE					TRUE
Pc2113T1C00001126g0000460.1	105.618	-5.10047	1.21294	-3.38061	0.000723241	0.00407411	219.235	0									"Tyrosine-protein phosphatase"	GO:0016311,GO:0016791	in-between					TRUE					TRUE
Pc2113T1C00001138g0000110.1									18.7988	3.33014	0.482333	4.83098	1.36e-06	1.56e-05	3.64551	36.8182	"RING-type domain-containing protein"	GO:0046872,GO:0005777	GDR					TRUE
Pc2113T1C00001141g0000080.1									8.09031	-7.71485	1.4578	-4.60616	4.1e-06	4.32e-05	24.2709	0	"Transmembrane protein TauE-like"	GO:0016021,GO:0016020	GDR
Pc2113T1C00001147g0000040.1									33.3187	-3.85719	0.720428	-3.96596	7.31e-05	0.000606472	93.5696	6.38659	"TPT domain-containing protein"	GO:0016020,GO:0016021	GDR
Pc2113T1C00001147g0000060.1									5.18091	-7.07194	1.55278	-3.91036	9.22e-05	0.000748915	15.5427	0	"DUF1681 domain-containing protein"	GO:0016020,GO:0006897	in-between
Pc2113T1C00001147g0000110.1									110.605	2.41765	0.266481	5.3199	1.04e-07	1.38e-06	52.3562	279.46	"L51_S25_CI-B8 domain-containing protein"	GO:0070469,GO:0005743,GO:0005739	in-between															TRUE
Pc2113T1C00001147g0000220.1									9.51393	-6.97427	1.41259	-4.22931	2.34e-05	0.000213166	28.2902	0.251626	"Unknown protein"		GDR
Pc2113T1C00001147g0000260.1									2.48332	-6.01085	1.78674	-2.80446	0.00504014	0.0259399	7.44995	0	"Pectin lyase"	GO:0016829	in-between		PL1_4				TRUE
Pc2113T1C00001147g0000300.1									4.11451	-4.31009	1.25999	-2.62708	0.0086122	0.0417461	11.7785	0.565061	"STE/STE11 protein kinase"	GO:0016310,GO:0016301,GO:0004672,GO:0005524,GO:0006468	GDR					TRUE
Pc2113T1C00001149g0000040.1									27.8527	8.22773	0.859239	8.41178	4.04e-17	1.42e-15	0.286015	83.2721	"Aquaporin"	GO:0015267,GO:0016021,GO:0055085,GO:0016020	in-between
Pc2113T1C00001149g0000060.1	80.8158	-5.24416	1.30785	-3.24515	0.0011739	0.00581198	242.196	0	80.8158	-10.0719	1.30785	-6.9365	4.02e-12	9.23e-11	242.196	0.251626	"WRKY transcription factor 19"		in-between					TRUE
Pc2113T1C00001149g0000080.1									3.95238	-6.68136	1.57415	-3.60917	0.000307179	0.00220436	11.8571	0	"Unknown protein"		in-between							TRUE
Pc2113T1C00001149g0000090.1									3.03008	-6.29814	1.77858	-2.97886	0.00289324	0.0160507	9.09023	0	"26S proteasome non-ATPase regulatory subunit 10-like protein"	GO:0000502	GSR
Pc2113T1C00001149g0000100.1									69.8403	2.46615	0.353517	4.14732	3.36e-05	0.0002983	32.075	177.446	"Ammonium transporter Rh type"	GO:0016021,GO:0016020,GO:0005887,GO:0015696,GO:0008519,GO:0072488	in-between					TRUE									TRUE
Pc2113T1C00001149g0000110.1									11.6962	-4.06438	0.812528	-3.77141	0.000162327	0.00124464	33.1606	1.92791	"Rab-GAP TBC domain-containing protein"	GO:0006470,GO:0008138,GO:0016311	in-between
Pc2113T1C00001149g0000130.1	507.008	-7.42631	1.21707	-5.28015	1.29e-07	4.16e-06	1099.21	0									"Triosephosphate isomerase"	GO:0003824,GO:0016853,GO:0006094,GO:0004807,GO:0006096	GSR					TRUE
Pc2113T1C00001149g0000150.1	52.8168	-4.01871	1.21727	-2.47989	0.0131422	0.0325337	103.588	0									"RING finger protein 150"	GO:0016021,GO:0061630,GO:0016020,GO:0006511,GO:0005737,GO:0016567,GO:0046872	in-between					TRUE					TRUE
Pc2113T1C00001149g0000160.1	171.775	-6.12025	1.19881	-4.27112	1.94e-05	0.000251874	444.541	0	171.775	-2.64748	0.23619	-6.97525	3.05e-12	7.13e-11	444.541	70.7855	"PX domain-containing protein"	GO:0035091	GDR											TRUE
Pc2113T1C00001149g0000190.1									47.4295	3.40569	0.337865	7.12027	1.08e-12	2.62e-11	12.2782	130.01	"AB hydrolase-1 domain-containing protein"	GO:0003824	GDR					TRUE
Pc2113T1C00001149g0000200.1									83.6846	3.8038	0.284687	9.84871	6.94e-23	3.72e-21	16.7806	234.273	"AB hydrolase-1 domain-containing protein"	GO:0003824	GDR					TRUE
Pc2113T1C00001149g0000210.1									71.5966	5.47262	0.365446	12.2388	1.93e-34	1.94e-32	4.73585	210.054	"AB hydrolase-1 domain-containing protein"	GO:0003824	GDR					TRUE
Pc2113T1C00001149g0000220.1									10.3695	6.45329	0.627202	8.69464	3.48e-18	1.34e-16	0.354803	30.7536	"AB hydrolase-1 domain-containing protein"	GO:0003824	in-between
Pc2113T1C00001149g0000240.1									26.8841	4.11383	0.393379	7.91561	2.46e-15	7.57e-14	4.4016	76.2506	"Alpha/Beta hydrolase fold"	GO:0016787	in-between
Pc2113T1C00001168g0000100.1	101.411	-5.53388	1.29527	-3.50033	0.000464688	0.00297188	296.075	0	101.411	-5.16444	0.586072	-7.10569	1.2e-12	2.89e-11	296.075	8.15778	"CNNM transmembrane domain-containing protein"	GO:0016020,GO:0016021	in-between											TRUE
Pc2113T1C00001168g0000110.1	64.1685	-4.60387	1.24557	-2.89335	0.00381159	0.0136508	155.395	0									"12-oxophytodienoate reductase 3"		GDR					TRUE
Pc2113T1C00001168g0000130.1									24.303	-7.51147	1.16006	-5.61303	1.99e-08	2.95e-07	72.5956	0.313435	"Aspartyl protease family A22B, putative"	GO:0006508,GO:0016020,GO:0016021,GO:0004190,GO:0008233	GDR						TRUE
Pc2113T1C00001168g0000160.1	40.0941	-4.04271	1.24243	-2.44899	0.0143258	0.0342152	105.324	0	40.0941	-2.81212	0.430598	-4.20837	2.57e-05	0.000232443	105.324	14.958	"Unknown protein"		GSR					TRUE
Pc2113T1C00001174g0000040.1	133.366	-5.88091	1.28171	-3.80811	0.00014003	0.00119618	376.589	0	133.366	-4.00196	0.523496	-5.73444	9.78e-09	1.52e-07	376.589	23.51	"ANK_REP_REGION domain-containing protein"	GO:0005634,GO:0006357	GDR											TRUE
Pc2113T1C00001174g0000070.1									6.62218	-7.42574	1.42877	-4.49739	6.88e-06	6.91e-05	19.8665	0	"ANK_REP_REGION domain-containing protein"		in-between
Pc2113T1C00001178g0000040.1									4.04314	-6.71425	1.62756	-3.51094	0.000446522	0.00308797	12.1294	0	"Unknown protein"		GDR
Pc2113T1C00001178g0000120.1									17.5058	-7.85962	1.28952	-5.31954	1.04e-07	1.38e-06	52.2658	0.251626	"Protein kinase domain-containing protein"	GO:0005524,GO:0006468,GO:0004674,GO:0000166,GO:0004672	ND							TRUE
Pc2113T1C00001186g0000040.1									33.6457	4.2629	0.59918	5.44561	5.16e-08	7.2e-07	4.99721	95.94	"Calcium-transporting ATPase 1"	GO:0016021,GO:0016020,GO:0005524,GO:0000166	GSR					TRUE
Pc2113T1C00001186g0000070.1									9.48781	3.89732	0.785015	3.69078	0.000223569	0.00165121	1.79079	26.6726	"Calcium-transporting ATPase 1"	GO:0016021,GO:0016020,GO:0005524,GO:0000166	in-between															TRUE
Pc2113T1C00001186g0000090.1									4.12557	4.61984	1.04514	3.46349	0.000533224	0.00360596	0.486586	11.8901	"Rhamnogalacturonan endolyase"	GO:0102210,GO:0016837,GO:0005576,GO:0003824,GO:0030246,GO:0005975,GO:0016829	GDR	TRUE		Apoplastic effector		TRUE
Pc2113T1C00001205g0000040.1									4.43246	-5.11334	1.52014	-2.70589	0.00681218	0.0338486	12.984	0.313435	"Kinesin-like protein"	GO:0000166,GO:0003774,GO:0007018,GO:0008017,GO:0005524,GO:0003777	GDR					TRUE
Pc2113T1C00001205g0000050.1									5.26239	-7.09444	1.57957	-3.85828	0.000114186	0.000908286	15.7872	0	"Kinesin-like protein"	GO:0005524,GO:0008017,GO:0007018,GO:0005874,GO:0003777,GO:0003774,GO:0000166	GDR					TRUE
Pc2113T1C00001205g0000230.1									35.9993	2.60784	0.372055	4.32152	1.55e-05	0.000146076	15.2144	92.7835	"Cystathionine gamma-lyase"	GO:0003824,GO:0030170,GO:0016829,GO:0019346	in-between					TRUE
Pc2113T1C00001205g0000260.1									15.97	-5.32944	0.827116	-5.23438	1.66e-07	2.16e-06	46.8747	1.03521	"Ankyrin repeat-containing domain"		GDR					TRUE
Pc2113T1C00001205g0000410.1									1.31061	8.86811	2.32294	3.38713	0.000706278	0.00461251	0	3.93184	"Acyltransferase"	GO:0016020,GO:0016021,GO:0016747,GO:0016746,GO:0005789,GO:0005783,GO:0016740	GSR														TRUE
Pc2113T1C00001211g0000090.1	72.2025	-4.90177	1.27959	-3.04923	0.00229427	0.0094444	191.036	0	72.2025	-2.89172	0.5167	-3.66117	0.00025107	0.00183493	191.036	25.5712	"Unknown protein"		GSR
Pc2113T1C00001240g0000010.1									4.37612	-6.82843	1.60486	-3.63175	0.000281507	0.0020411	13.1284	0	"Protein kinase domain-containing protein"	GO:0004672,GO:0005524,GO:0006468	ND
Pc2113T1C00001249g0000020.1									24.4537	5.38282	0.700189	6.25948	3.86e-10	7.22e-09	1.34385	56.0847	"ABC1 domain-containing protein"		in-between	TRUE		Apoplastic/cytoplasmic effector												TRUE
Pc2113T1C00001249g0000040.1									6.54768	-6.43645	1.49848	-3.62798	0.000285647	0.00206601	19.4863	0.156717	"Unknown protein"		GDR					TRUE
Pc2113T1C00001249g0000060.1									10.3642	3.11233	0.741423	2.84903	0.00438533	0.0229646	3.22706	27.8655	"IU_nuc_hydro domain-containing protein"	GO:0005829,GO:0008477,GO:0006152	GDR					TRUE
Pc2113T1C00001249g0000220.1									85.0717	2.78155	0.315	5.65572	1.55e-08	2.33e-07	30.41	208.872	"BAR domain-containing protein"	GO:0005737	GDR
Pc2113T1C00001249g0000270.1									14.8412	-6.75431	1.24428	-4.62461	3.75e-06	3.99e-05	44.1152	0.408343	"Trichohyalin-like protein"		in-between					TRUE
Pc2113T1C00001249g0000400.1									3.4119	-6.46942	1.78423	-3.06542	0.00217365	0.0125574	10.2357	0	"Unknown protein"		in-between
Pc2113T1C00001249g0000410.1									19.3744	-3.21491	0.755416	-2.93205	0.00336738	0.0182665	52.5865	5.5368	"Protein kinase-like domain"	GO:0005524,GO:0016020,GO:0016021,GO:0006468,GO:0016310,GO:0016301,GO:0004672	GDR
Pc2113T1C00001249g0000450.1									18.2504	3.39888	0.483947	4.9569	7.16e-07	8.54e-06	3.18208	33.3229	"GPI-anchored leucine-rich lipoprotein"	GO:0016787	in-between	TRUE				TRUE
Pc2113T1C00001270g0000030.1									74.3359	3.83929	0.290865	9.76154	1.65e-22	8.62e-21	14.5656	208.442	"Oxysterol-binding protein 9"		in-between															TRUE
Pc2113T1C00001270g0000080.1									3.67128	-6.57512	1.74695	-3.19135	0.0014161	0.00857258	11.0138	0	"Aste57867_661 protein"		in-between
Pc2113T1C00001270g0000220.1									8.16524	2.80647	0.667848	2.70492	0.00683213	0.0339248	3.06814	21.4276	"Protein kinase, putative"	GO:0006468,GO:0005524,GO:0016301,GO:0004672,GO:0016310	GDR															TRUE
Pc2113T1C00001272g0000210.1									10.2996	-3.23984	0.68255	-3.28158	0.00103229	0.00646579	28.0165	2.88242	"Reticulocyte-binding protein 2 a"		GDR					TRUE					TRUE
Pc2113T1C00001287g0000050.1	246.03	-3.99445	1.2684	-2.3608	0.0182354	0.0402661	198.007	18.2462									"Calreticulin"	GO:0005509,GO:0046872,GO:0005783,GO:0006457,GO:0051082,GO:0005788	in-between	TRUE		Cytoplasmic effector		TRUE					TRUE
Pc2113T1C00001289g0000150.1									9.44355	5.8011	0.670026	7.16555	7.75e-13	1.89e-11	0.49874	27.8319	"Cytochrome P450"	GO:0005506,GO:0016491,GO:0016705,GO:0046872,GO:0004497,GO:0055114,GO:0020037	in-between					TRUE
Pc2113T1C00001289g0000290.1									2.47101	-6.00357	1.80221	-2.77635	0.00549736	0.0279498	7.41304	0	"Protein kinase domain-containing protein"	GO:0006468,GO:0005524,GO:0004672,GO:0000166	GDR					TRUE
Pc2113T1C00001289g0000380.1									12.5085	-7.37564	1.41431	-4.50794	6.55e-06	6.62e-05	37.3689	0.156717	"Membrane protein"	GO:0016020,GO:0016021	GDR
Pc2113T1C00001320g0000030.1	193.081	-6.28305	1.2399	-4.26087	2.04e-05	0.000261844	497.648	0	193.081	-2.60442	0.393948	-4.07268	4.65e-05	0.000401953	497.648	81.5955	"AN1-type domain-containing protein"	GO:0046872,GO:0008270	in-between					TRUE						TRUE
Pc2113T1C00001320g0000130.1	38.6448	-3.8969	1.28678	-2.25128	0.024368	0.0489919	95.1975	0									"Proliferating cell nuclear antigen"	GO:0006259,GO:0006275,GO:0005634,GO:0003677,GO:0030337,GO:0006260	in-between					TRUE					TRUE
Pc2113T1C00001320g0000160.1	294.275	-7.07488	1.25182	-4.85285	1.22e-06	2.52e-05	861.558	0	294.275	-5.35292	0.447677	-9.72335	2.4e-22	1.23e-20	861.558	21.2663	"HTH myb-type domain-containing protein"	GO:0005634	GDR					TRUE						TRUE
Pc2113T1C00001320g0000170.1									12.2361	-8.31164	1.31385	-5.56503	2.62e-08	3.82e-07	36.7083	0	"HTH myb-type domain-containing protein"	GO:0005634	in-between
Pc2113T1C00001320g0000180.1									24.9796	-3.27005	0.567166	-4.00244	6.27e-05	0.000528181	67.7208	7.21805	"E3 ubiquitin-protein ligase RING1"	GO:0035091	in-between
Pc2113T1C00001320g0000190.1	49.3306	-4.40157	1.22634	-2.77376	0.00554132	0.0177821	135.065	0	49.3306	-3.39295	0.38786	-6.16963	6.85e-10	1.24e-08	135.065	12.9267	"HTH myb-type domain-containing protein"	GO:0005634	GDR											TRUE
Pc2113T1C00001335g0000050.1									4.18581	-5.77321	1.59809	-2.98682	0.002819	0.0156982	12.3058	0.251626	"Alpha-carbonic anhydrase domain-containing protein"	GO:0004089,GO:0008270	in-between
Pc2113T1C00001335g0000120.1	120.271	-5.27771	1.27354	-3.35892	0.000782483	0.00432744	247.904	0									"PAS domain-containing protein"		in-between					TRUE					TRUE
Pc2113T1C00001335g0000130.1	140.454	-5.66404	1.25708	-3.71021	0.000207091	0.00161718	324.028	0									"PDZ domain-containing protein"	GO:0035091	in-between					TRUE
Pc2113T1C00001335g0000180.1									15.6772	-6.26557	1.01344	-5.19576	2.04e-07	2.63e-06	46.4665	0.565061	"HTH myb-type domain-containing protein"	GO:0005634	in-between
Pc2113T1C00001335g0000190.1	33.4877	-3.89688	1.27075	-2.27967	0.0226273	0.0468378	95.1925	0	33.4877	-4.17153	0.556798	-5.69602	1.23e-08	1.87e-07	95.1925	5.27067	"HTH myb-type domain-containing protein"	GO:0005634	GDR					TRUE						TRUE
Pc2113T1C00001340g0000120.1									2.73754	4.58222	1.16551	3.07353	0.00211539	0.0122642	0.329044	7.88359	"Unknown protein"		ND
Pc2113T1C00001343g0000030.1									16.0345	-6.25434	0.983948	-5.34006	9.29e-08	1.24e-06	47.4435	0.659969	"Alpha/Beta hydrolase fold"	GO:0052689,GO:0016787,GO:0046872	in-between	TRUE		Apoplastic/cytoplasmic effector
Pc2113T1C00001343g0000040.1	102.983	-5.12848	1.23066	-3.35469	0.000794542	0.00438082	223.544	0									"Alpha/Beta hydrolase fold"	GO:0052689,GO:0046872,GO:0016787	GDR	TRUE		Apoplastic/cytoplasmic effector
Pc2113T1C00001343g0000050.1									32.5951	5.16475	0.345462	12.0556	1.81e-33	1.72e-31	2.64908	95.1363	"Ribonuclease P/MRP protein subunit POP5"	GO:0016021,GO:0016020	GDR
Pc2113T1C00001343g0000090.1									2.44299	-5.9875	1.93073	-2.58323	0.00978814	0.0464363	7.32896	0	"Alpha/Beta hydrolase fold"	GO:0046872,GO:0016787,GO:0016020,GO:0016021,GO:0052689	GDR	TRUE		Apoplastic/cytoplasmic effector
Pc2113T1C00001343g0000100.1									6.28636	-7.35108	1.63852	-3.87611	0.00010614	0.000850741	18.8591	0	"Alpha/Beta hydrolase fold"	GO:0052689,GO:0046872,GO:0016787	GDR	TRUE		Apoplastic effector
Pc2113T1C00001343g0000150.1	44.1212	-4.07118	1.28735	-2.38565	0.0170488	0.0384514	107.416	0									"Calcium-dependent protein kinase, putative"	GO:0000166,GO:0016310,GO:0006468,GO:0005524,GO:0004672,GO:0016301,GO:0005509,GO:0046872	in-between
Pc2113T1C00001343g0000200.1	53.769	-4.21734	1.2271	-2.62192	0.00874371	0.0241815	118.873	0									"Tubby C-terminal-like domain"	GO:0016020,GO:0016021	ND										TRUE
Pc2113T1C00001347g0000060.1									15.5482	2.63915	0.538108	3.04614	0.00231798	0.0133125	6.4608	40.1837	"PepX_C domain-containing protein"	GO:0016787,GO:0006508,GO:0008239	GDR					TRUE
Pc2113T1C00001347g0000240.1									25.7811	3.66218	0.393039	6.77332	1.26e-11	2.76e-10	5.65767	71.6856	"Aldehyde dehydrogenase"	GO:0055114,GO:0006081,GO:0016491,GO:0016620,GO:0016020,GO:0016021	GDR					TRUE
Pc2113T1C00001411g0000130.1	75.7306	-4.82191	1.23284	-3.10008	0.00193468	0.00843432	180.758	0									"HECT E3 ubiquitin ligase, putative"	GO:0016020,GO:0016021,GO:0016567,GO:0016874,GO:0046872,GO:0004842	in-between					TRUE
Pc2113T1C00001420g0000050.1	256.97	-4.84004	1.11996	-3.42874	0.000606393	0.00362612	347.067	15.9327									"40S ribosomal protein S17"	GO:0005840,GO:0006412,GO:0003735	GDR					TRUE					TRUE
Pc2113T1C00001420g0000090.1	169.838	-5.88636	1.21757	-4.0132	5.99e-05	0.000621027	378.012	0									"HTH myb-type domain-containing protein"	GO:0005634	in-between					TRUE					TRUE
Pc2113T1C00001420g0000140.1									3.01935	7.30465	1.3601	4.63542	3.56e-06	3.81e-05	0.0538451	9.00419	"ANK_REP_REGION domain-containing protein"		GSR	TRUE		Cytoplasmic effector				TRUE							TRUE
Pc2113T1C00001420g0000180.1									134.79	5.86593	0.349521	13.9217	4.68e-44	7.46e-42	6.81971	397.55	"Oxidored_FMN domain-containing protein"	GO:0016491,GO:0010181,GO:0003824,GO:0055114	GSR															TRUE
Pc2113T1C00001420g0000200.1									20.4543	6.76861	0.941554	6.12669	8.97e-10	1.59e-08	0.558025	60.805	"Protein notum homologue"	GO:0016787	GSR	TRUE
Pc2113T1C00001420g0000270.1									17.8472	-4.84227	0.735731	-5.22239	1.77e-07	2.3e-06	51.7894	1.7523	"FAD_binding_3 domain-containing protein"	GO:0071949	GDR
Pc2113T1C00001422g0000030.1									227.145	4.539	0.249293	14.1961	9.68e-46	1.71e-43	27.4481	638.055	"Peroxisomal 2,4-dienoyl-CoA reductase"	GO:0055114	in-between					TRUE
Pc2113T1C00001422g0000060.1									200.811	2.64499	0.287388	5.72393	1.04e-08	1.6e-07	83.068	519.365	"Temptin"		GDR
Pc2113T1C00001422g0000070.1	632.816	-7.1801	1.22783	-5.03337	4.82e-07	1.23e-05	926.743	0									"60s acidic ribosomal protein p1"	GO:0005840	GDR					TRUE					TRUE
Pc2113T1C00001422g0000130.1									7.65407	-6.65736	1.45837	-3.87925	0.00010478	0.000840762	22.7106	0.251626	"Unknown protein"		GDR					TRUE
Pc2113T1C00001422g0000140.1	107.402	-4.49382	1.22993	-2.84067	0.00450184	0.0154549	143.982	0									"HTH cro/C1-type domain-containing protein"	GO:0003677	GDR					TRUE					TRUE
Pc2113T1C00001422g0000150.1	47.5693	-3.89718	1.2915	-2.24327	0.0248792	0.0497448	95.2141	0									"Small nuclear ribonucleoprotein G"	GO:1990904,GO:0006397,GO:0034719,GO:0005686,GO:0005682,GO:0000398,GO:0005689,GO:0071013,GO:0071004,GO:0000387,GO:0003723,GO:0005687,GO:0005685,GO:0097526,GO:0043186,GO:0005681,GO:0008380,GO:0071011,GO:0005634	GDR					TRUE					TRUE
Pc2113T1C00001422g0000220.1									4.53831	4.72225	0.762913	4.879	1.07e-06	1.25e-05	0.49861	13.1163	"Exoglucanase 1"	GO:0005975,GO:0004553,GO:0030245	in-between	TRUE	GH7			TRUE
Pc2113T1C00001422g0000240.1	83.4608	4.80354	1.27927	2.97321	0.00294704	0.0113006	0.234034	0	83.4608	10.0955	0.500733	18.1644	9.88e-74	3.81e-71	0.234034	250.148	"Aa_trans domain-containing protein"	GO:0016021,GO:0016020	GSR															TRUE
Pc2113T1C00001431g0000060.1									22.6836	-2.62465	0.554366	-2.93065	0.0033825	0.0183147	58.4391	9.61187	"HECT E3 ubiquitin ligase"	GO:0016021,GO:0016020,GO:0004842,GO:0016567,GO:0016874,GO:0046872	in-between					TRUE
Pc2113T1C00001433g0000120.1	86.5248	-3.91533	1.22675	-2.37647	0.0174794	0.0391913	96.4065	0									"Cytochrome c"	GO:0022900,GO:0020037,GO:0070469,GO:0005758,GO:0005739,GO:0055114,GO:0046872,GO:0009055	in-between					TRUE
Pc2113T1C00001433g0000150.1	104.648	-5.10884	1.21093	-3.39312	0.00069102	0.00397255	220.522	0									"Cyclin-like protein"	GO:0000079,GO:0006357,GO:0016538	in-between					TRUE					TRUE
Pc2113T1C00001433g0000270.1									29.4724	9.07785	0.606348	13.3221	1.72e-40	2.3e-38	0.156556	88.2605	"Unknown protein"		GSR
Pc2113T1C00001482g0000150.1	166.48	-3.99534	1.20831	-2.47895	0.0131769	0.0325734	101.912	0									"Cytochrome b-c1 complex subunit Rieske, mitochondrial"	GO:0046872,GO:0055114,GO:0005739,GO:0008121,GO:0070469,GO:0005743,GO:0051537,GO:0051536,GO:0016020,GO:0022900,GO:0016021	in-between										TRUE			TRUE
Pc2113T1C00001492g0000050.1									33.8289	4.56771	0.479639	7.43832	1.02e-13	2.74e-12	4.11312	97.3737	"FYVE-FINGER-CONTAINING RAB5 EFFECTOR PROTEIN RABENOSYN-5-RELATED"		in-between					TRUE
Pc2113T1C00001492g0000130.1									13.9225	-6.0938	1.02762	-4.95691	7.16e-07	8.54e-06	41.2026	0.565061	"WRKY transcription factor 19"		GSR					TRUE
Pc2113T1C00001492g0000140.1									27.7626	5.9878	0.539	9.25381	2.17e-20	9.96e-19	1.28397	82.0037	"Unknown protein"		GSR	TRUE		Cytoplasmic effector				TRUE
Pc2113T1C00001501g0000030.1									15.1996	5.99672	1.00759	4.95909	7.08e-07	8.47e-06	0.704487	44.8942	"ArabFuran-catal domain-containing protein"	GO:0046556,GO:0019566,GO:0031221	GSR		GH54			TRUE
Pc2113T1C00001501g0000160.1									30.2907	-3.39449	0.64438	-3.71596	0.000202431	0.00150954	83.1507	7.72147	"Unknown protein"		in-between					TRUE
Pc2113T1C00001501g0000190.1	67.1255	-4.24612	1.20659	-2.69032	0.00713835	0.0209657	121.265	0									"Dynein light chain"	GO:0003774,GO:0031514,GO:0005856,GO:0005737,GO:0005875,GO:0030286,GO:0007017,GO:0005874	GDR										TRUE
Pc2113T1C00001501g0000240.1									29.9736	-3.04454	0.577723	-3.53896	0.000401706	0.00280315	80.4231	9.49779	"Sulfatase domain-containing protein"	GO:0016021,GO:0016020,GO:0003824,GO:0008484	GDR					TRUE
Pc2113T1C00001501g0000250.1	45.2175	-4.22449	1.31766	-2.44714	0.0143995	0.0342493	119.465	0	45.2175	-2.88044	0.613121	-3.06699	0.00216226	0.0124965	119.465	16.1873	"Sulfatase domain-containing protein"	GO:0016020,GO:0016021,GO:0003824,GO:0008484	in-between					TRUE
Pc2113T1C00001501g0000270.1	343.087	-6.79974	1.20256	-4.82281	1.42e-06	2.81e-05	711.977	0									"PH domain-containing protein"		in-between					TRUE					TRUE
Pc2113T1C00001501g0000290.1	59.8812	-4.35688	1.23171	-2.72537	0.00642288	0.0195444	130.94	0									"Unknown protein"		in-between						TRUE
Pc2113T1C00001505g0000010.1									4.00356	-6.69995	1.68486	-3.38304	0.00071688	0.00467382	12.0107	0	"Glycoside hydrolase"	GO:0016787	ND
Pc2113T1C00001505g0000030.1	670.001	-5.35497	0.999412	-4.35753	1.32e-05	0.000182696	836.191	31.8654									"Ribosomal protein"	GO:0006412,GO:0003735,GO:0005840,GO:0015934,GO:0003723	GSR							TRUE			TRUE
Pc2113T1C00001505g0000040.1	170.415	-4.31638	1.23832	-2.67812	0.00740361	0.0214163	127.321	0									"Dihydrolipoyl dehydrogenase"	GO:0016668,GO:0055114,GO:0000166,GO:0045454,GO:0016491,GO:0004148,GO:0050660	GSR					TRUE					TRUE			TRUE
Pc2113T1C00001510g0000020.1									49.3069	-2.40795	0.447222	-3.1482	0.00164278	0.00980719	108.918	20.7562	"Glutathione gamma-glutamylcysteinyltransferase"	GO:0016740,GO:0046872,GO:0010038,GO:0046938,GO:0016756	GSR					TRUE
Pc2113T1C00001510g0000050.1	64.5972	-4.6994	1.21559	-3.04329	0.00234006	0.00958949	166.03	0	64.5972	-2.5743	0.325395	-4.83811	1.31e-06	1.51e-05	166.03	27.7613	"WRKY transcription factor 19"		GSR					TRUE
Pc2113T1C00001510g0000060.1									2.82374	-6.19609	1.74736	-2.97369	0.00294243	0.0162621	8.47123	0	"Unknown protein"		GSR					TRUE
Pc2113T1C00001510g0000100.1	31.7618	-3.89832	1.26187	-2.29684	0.0216279	0.0453887	95.2854	0	31.7618	-9.68785	1.26187	-6.88489	5.78e-12	1.32e-10	95.2854	0	"Adenylate kinase, putative"	GO:0016301,GO:0006139,GO:0019205,GO:0046940,GO:0016740,GO:0000166,GO:0016776,GO:0004017,GO:0016310,GO:0005524	GSR					TRUE						TRUE
Pc2113T1C00001510g0000150.1									9.31715	-4.30988	1.11431	-2.97033	0.00297476	0.0164054	26.5366	1.41485	"Unknown protein"		in-between
Pc2113T1C00001510g0000180.1	100.912	-4.97162	1.20854	-3.28628	0.00101518	0.00518855	200.517	0									"Thioredoxin domain-containing protein"	GO:0016021,GO:0016020	in-between					TRUE					TRUE
Pc2113T1C00001510g0000190.1	52.5267	-4.59488	1.26436	-2.84325	0.00446562	0.015345	154.427	0	52.5267	-5.58281	0.588194	-7.79132	6.63e-15	1.98e-13	154.427	3.15338	"Adenylate kinase"	GO:0016310,GO:0004017,GO:0016740,GO:0000166,GO:0016776,GO:0005524,GO:0019205,GO:0016301,GO:0006139,GO:0046940	GDR					TRUE						TRUE
Pc2113T1C00001510g0000250.1	58.1687	-4.20676	1.22103	-2.62627	0.00863255	0.0239253	118.01	0									"Protein-tyrosine-phosphatase"	GO:0046872,GO:0046940,GO:0016310,GO:0004017,GO:0016791,GO:0016740,GO:0005737,GO:0035335,GO:0016020,GO:0004725,GO:0019205,GO:0016301,GO:0006139,GO:0016311,GO:0004438,GO:0000166,GO:0016776,GO:0005524	in-between					TRUE
Pc2113T1C00001510g0000260.1									19.3102	-2.56833	0.473562	-3.31176	0.000927111	0.00589461	49.4969	8.43357	"Protein-tyrosine-phosphatase"	GO:0046872,GO:0004438,GO:0035335,GO:0005737,GO:0004725,GO:0016020,GO:0016311	in-between					TRUE
Pc2113T1C00001510g0000280.1	39.0494	-4.16178	1.368	-2.31124	0.0208196	0.0443806	114.385	0	39.0494	-5.35466	0.800331	-5.44107	5.3e-08	7.38e-07	114.385	2.76349	"WRKY transcription factor 19"		in-between					TRUE					TRUE
Pc2113T1C00001510g0000290.1									26.0005	3.56832	0.357889	7.17631	7.16e-13	1.75e-11	6.07069	71.9307	"EF-hand domain-containing protein"	GO:0016020,GO:0016021,GO:0005509	GDR
Pc2113T1C00001510g0000300.1									44.5125	3.04203	0.401294	5.08861	3.61e-07	4.49e-06	14.4551	119.082	"Unknown protein"		GDR
Pc2113T1C00001510g0000320.1									141.793	6.69344	0.474654	11.9949	3.78e-33	3.48e-31	4.05564	421.323	"Carnitine O-palmitoyltransferase 1"	GO:0016740,GO:0016746,GO:0016021,GO:0016020	GDR					TRUE
Pc2113T1C00001510g0000360.1									17.4163	3.19359	0.494636	4.43476	9.22e-06	9.01e-05	5.14732	47.1015	"Inositol oxygenase"	GO:0016491,GO:0005737,GO:0005506,GO:0050113,GO:0046872,GO:0019310,GO:0055114	in-between					TRUE
Pc2113T1C00001510g0000380.1	190.105	-6.31013	1.29633	-4.09628	4.2e-05	0.000468656	507.072	0	190.105	-3.00246	0.547644	-3.65651	0.000255675	0.00186486	507.072	63.2437	"cAMP-dependent protein kinase regulatory subunit"	GO:0005952,GO:0001932,GO:0016301,GO:2000479,GO:0008603,GO:0016310,GO:0030552,GO:0000166	in-between					TRUE						TRUE
Pc2113T1C00001510g0000400.1									11.3765	-8.20659	1.35483	-5.31919	1.04e-07	1.38e-06	34.1294	0	"Calmodulin"	GO:0005509	in-between					TRUE
Pc2113T1C00001511g0000340.1									5.19324	-4.50254	1.30937	-2.67497	0.00747356	0.0368107	14.8815	0.698194	"Protein kinase domain-containing protein"	GO:0004672,GO:0006468,GO:0005524	GDR
Pc2113T1C00001511g0000350.1									7.71062	-4.09446	1.06944	-2.89354	0.00380927	0.0202306	21.8119	1.31994	"Protein kinase-like domain"	GO:0006468,GO:0016021,GO:0016020,GO:0005524,GO:0004672,GO:0016301,GO:0016310	GDR
Pc2113T1C00001511g0000370.1									19.282	3.54867	0.420008	6.06815	1.29e-09	2.25e-08	4.55563	53.2904	"GPI-anchored leucine-rich lipoprotein"	GO:0016787	in-between	TRUE				TRUE
Pc2113T1C00001511g0000380.1									34.9414	5.49818	0.818732	5.49408	3.93e-08	5.57e-07	2.26749	102.557	"MARVEL domain-containing protein"	GO:0016020,GO:0016021	GSR					TRUE
Pc2113T1C00001512g0000090.1									453.872	5.22793	0.237497	17.8021	6.81e-71	2.38e-68	35.3906	1326.22	"PKS_ER domain-containing protein"	GO:0055114,GO:0016491	in-between					TRUE
Pc2113T1C00001512g0000110.1	129.06	4.548	1.27847	2.7752	0.00551686	0.0177348	0.275065	0	129.06	10.4678	0.49805	19.0097	1.42e-80	7.16e-78	0.275065	386.906	"PKS_ER domain-containing protein"	GO:0055114,GO:0016491	GDR
Pc2113T1C00001512g0000140.1	33.4088	5.03344	1.30825	3.08307	0.00204876	0.00870961	0.192738	0	33.4088	9.00357	0.573047	13.9667	2.49e-44	4.01e-42	0.192738	100.034	"PKS_ER domain-containing protein"	GO:0055114,GO:0016491	GDR
Pc2113T1C00001512g0000170.1									4.47861	-5.88292	1.72749	-2.82659	0.00470466	0.024419	13.2791	0.156717	"1, 4-beta cellobiohydrolase"	GO:0004553,GO:0030245,GO:0016787	in-between	TRUE	GH6
Pc2113T1C00001512g0000190.1									12.6303	-7.38946	1.34888	-4.73687	2.17e-06	2.4e-05	37.7341	0.156717	"PKS_ER domain-containing protein"	GO:0055114,GO:0016491	GSR					TRUE
Pc2113T1C00001518g0000050.1	1341.41	-6.13405	0.853915	-6.01237	1.83e-09	1.48e-07	2121.35	47.7981									"Ribosomal protein"	GO:0006412,GO:0003735,GO:0015934,GO:0003723,GO:0005840	GSR					TRUE					TRUE
Pc2113T1C00001518g0000070.1									12.1154	-8.29738	1.40841	-5.1813	2.2e-07	2.83e-06	36.3461	0	"Glycoside hydrolase"	GO:0016787	GSR
Pc2113T1C00001523g0000030.1									262.883	4.37748	0.37209	9.07705	1.12e-19	4.9e-18	36.2054	752.443	"Unknown protein"		GDR							TRUE
Pc2113T1C00001526g0000060.1									7.32307	6.53007	0.844686	6.54689	5.87e-11	1.2e-09	0.231114	21.7381	"Phenol acid carboxylase, putative"	GO:0016831	in-between					TRUE
Pc2113T1C00001526g0000100.1									2.60876	-6.08207	1.91592	-2.65255	0.00798863	0.0390721	7.82628	0	"Transmembrane protein"	GO:0016020,GO:0016021	ND					TRUE
Pc2113T1C00001536g0000030.1									7.3321	-3.67602	0.905116	-2.95655	0.00311101	0.017027	20.4385	1.5578	"Tubulin polyglutamylase"	GO:0018095,GO:0016874,GO:0006464,GO:0005524,GO:0005737	GDR
Pc2113T1C00001536g0000070.1									29.6849	3.00148	0.523412	3.82391	0.000131353	0.00103252	9.90003	79.1546	"HAM34-like putative membrane protein"		in-between	TRUE
Pc2113T1C00001536g0000080.1	145.176	-5.63306	1.23524	-3.75075	0.000176308	0.00142574	317.139	0									"Unknown protein"		GDR						TRUE
Pc2113T1C00001536g0000090.1	191.532	-6.37665	1.23433	-4.35592	1.33e-05	0.000183349	531.003	0	191.532	-3.60488	0.38229	-6.81388	9.5e-12	2.11e-10	531.003	43.5914	"Unknown protein"		in-between							TRUE				TRUE
Pc2113T1C00001536g0000100.1									31.2406	-5.73319	0.784884	-6.03043	1.64e-09	2.82e-08	92.1215	1.60027	"Unknown protein"		GSR	TRUE
Pc2113T1C00001536g0000150.1	60.7661	-3.90803	1.21846	-2.38665	0.0170025	0.0384514	95.9396	0									"t-SNARE coiled-coil homology domain-containing protein"	GO:0016021,GO:0016020	in-between										TRUE
Pc2113T1C00001545g0000080.1	66.6834	-4.80154	1.22872	-3.0939	0.00197546	0.00855796	178.215	0	66.6834	-3.0431	0.377564	-5.41126	6.26e-08	8.6e-07	178.215	21.8348	"Tubby protein"	GO:0008277,GO:0050896,GO:0007605,GO:0005515,GO:0044877,GO:0006910,GO:1903441,GO:0001664,GO:0005829,GO:0005634,GO:0097500,GO:0060041,GO:0061512,GO:0050766,GO:0005929,GO:0006909,GO:1903546,GO:0009725,GO:0005576,GO:0042073,GO:0016020,GO:0005737,GO:0045494,GO:0120160,GO:0005886	in-between
Pc2113T1C00001548g0000170.1	914.893	-6.00181	1.01169	-4.944	7.65e-07	1.76e-05	1318.98	31.8654									"60S ribosomal protein L24, putative"	GO:0005840	GDR					TRUE					TRUE
Pc2113T1C00001548g0000220.1									8.40025	-4.50907	1.06377	-3.2987	0.000971342	0.00613858	24.1131	1.08764	"Calmodulin"	GO:0005509	GDR					TRUE
Pc2113T1C00001567g0000040.1	132.749	-3.73013	1.2098	-2.25669	0.0240277	0.0485667	84.8081	0									"Voltage-dependent anion-selective channel protein"	GO:0008308,GO:0005741,GO:0055085,GO:0015698,GO:0098656	GDR					TRUE					TRUE			TRUE
Pc2113T1C00001567g0000050.1									42.6605	2.39297	0.354595	3.92833	8.55e-05	0.000700135	17.9344	94.1143	"Voltage-dependent anion-selective channel protein"	GO:0015698,GO:0098656,GO:0055085,GO:0008308,GO:0005741	GDR					TRUE
Pc2113T1C00001567g0000070.1									22.2945	-9.17728	1.32622	-6.16586	7.01e-10	1.26e-08	66.8835	0	"Voltage-dependent anion-selective channel protein, putative"	GO:0005741,GO:0055085	GDR					TRUE
Pc2113T1C00001567g0000200.1									4.18937	-5.03005	1.52189	-2.64807	0.00809539	0.0395284	12.2547	0.313435	"WD_REPEATS_REGION domain-containing protein"	GO:0016021,GO:0016020	in-between					TRUE
Pc2113T1C00001569g0000050.1									2.75319	-6.15962	1.7556	-2.93894	0.00329336	0.0179048	8.25957	0	"Unknown protein"		ND					TRUE
Pc2113T1C00001579g0000120.1									22.7821	-3.40939	0.468496	-5.14282	2.71e-07	3.44e-06	62.5102	5.83617	"tRNA (Cytosine(34)-C(5))-methyltransferase"	GO:0006486,GO:0016740,GO:0008168,GO:0032259,GO:0016757	in-between
Pc2113T1C00001579g0000130.1									16.2911	-5.31898	0.777295	-5.55642	2.75e-08	4e-07	47.7619	1.11123	"Laccase-2"	GO:0016757,GO:0006486	in-between						TRUE
Pc2113T1C00001579g0000180.1									7.32697	5.94241	0.94325	5.23976	1.61e-07	2.1e-06	0.346504	21.6344	"Alpha/Beta hydrolase fold"	GO:0016787	in-between	TRUE				TRUE
Pc2113T1C00001586g0000010.1									32.4784	7.50475	0.554123	11.7388	8.06e-32	6.76e-30	0.529348	96.9059	"Bac_rhamnosid6H domain-containing protein"	GO:0005975	ND	TRUE	GH78			TRUE
Pc2113T1C00001609g0000090.1									23.2065	-9.23503	1.33191	-6.18288	6.29e-10	1.15e-08	69.6195	0	"DNA replication licensing factor MCM5"	GO:0016020,GO:0016021	GDR					TRUE
Pc2113T1C00001609g0000120.1	48.5809	-4.50645	1.27205	-2.75654	0.00584161	0.0184688	145.24	0	48.5809	-8.43659	1.11892	-6.64625	3.01e-11	6.36e-10	145.24	0.503251	"PLAC8 family protein"	GO:0016021,GO:0016020	GDR					TRUE						TRUE
Pc2113T1C00001609g0000130.1	73.2618	-4.73703	1.34151	-2.7857	0.0053413	0.0174479	170.421	0									"PLAC8 family protein"	GO:0016020,GO:0016021	GDR					TRUE
Pc2113T1C00001609g0000140.1									6.07612	-4.88502	1.15318	-3.36896	0.000754511	0.00488186	17.6633	0.565061	"PLAC8 family protein"	GO:0016021,GO:0016020	in-between					TRUE
Pc2113T1C00001624g0000070.1	44.7971	-3.94968	1.29964	-2.26961	0.0232315	0.0475207	98.744	0									"Tetratricopeptide-like helical domain"		in-between
Pc2113T1C00001653g0000080.1	80.0623	-5.22056	1.2864	-3.28092	0.0010347	0.00526609	238.273	0	80.0623	-6.82078	0.687841	-8.46238	2.62e-17	9.4e-16	238.273	1.91371	"Protein kinase domain-containing protein"	GO:0004674,GO:0004672,GO:0000166,GO:0005524,GO:0006468	GDR					TRUE						TRUE
Pc2113T1C00001653g0000090.1	2600.85	-7.72785	0.983637	-6.83978	7.93e-12	2.22e-09	4290.35	31.8654									"60S ribosomal protein L8"	GO:0005840,GO:0006412,GO:0003735,GO:0009507	GDR					TRUE					TRUE
Pc2113T1C00001653g0000150.1									2.4859	-6.01261	1.92141	-2.60882	0.00908549	0.0435652	7.4577	0	"S4 RNA-binding domain-containing protein"	GO:0003723,GO:0019843	GDR	TRUE		Apoplastic effector		TRUE
Pc2113T1C00001674g0000030.1									4.88555	-6.98714	1.52892	-3.91593	9.01e-05	0.000732651	14.6566	0	"Bidirectional sugar transporter SWEET3"	GO:0016021,GO:0016020,GO:0008643	in-between
Pc2113T1C00001674g0000080.1									24.2816	-3.01018	0.484359	-4.15019	3.32e-05	0.000295319	64.8669	7.97792	"60S ribosomal protein L14, putative"	GO:0005840,GO:0003723,GO:0003735,GO:0006412,GO:0009507	GDR					TRUE
Pc2113T1C00001674g0000090.1	1275.22	-8.58626	1.19429	-6.35209	2.12e-10	3.22e-08	2456.15	0									"60S ribosomal protein L5"	GO:0006412,GO:0003735,GO:0005840,GO:0008097	GDR					TRUE					TRUE
Pc2113T1C00001699g0000040.1									11.2928	-7.22734	1.45208	-4.28858	1.8e-05	0.000167574	33.7217	0.156717	"Unknown protein"		in-between
Pc2113T1C00001699g0000050.1									7.51209	-4.73344	1.03693	-3.60047	0.00031764	0.00227275	21.7196	0.816686	"Nucleolar protein NOP2"	GO:0008168,GO:0016740,GO:0003723,GO:0001510,GO:0032259	GDR					TRUE
Pc2113T1C00001699g0000160.1									4.6745	-6.9234	1.55524	-3.80868	0.000139711	0.00109063	14.0235	0	"Bidirectional sugar transporter SWEET3"	GO:0008643,GO:0016020,GO:0016021	in-between
Pc2113T1C00001699g0000230.1	406.431	-5.15726	1.00476	-4.13757	3.51e-05	0.000408086	731.458	36.4923									"60S ribosomal protein L5"	GO:0008097,GO:0005840,GO:0003735,GO:0006412	GDR					TRUE					TRUE
Pc2113T1C00001705g0000030.1									11.327	-4.25961	0.920206	-3.54226	0.00039672	0.00277099	32.2528	1.72828	"Unknown protein"		GDR						TRUE
Pc2113T1C00001777g0000030.1									8.96246	-6.89221	1.52277	-3.86939	0.000109107	0.000872619	26.7307	0.156717	"Phosphatidylinositol-3,4,5-trisphosphate 3-phosphatase"	GO:0004725,GO:0006470,GO:0035335,GO:0016311	GSR
Pc2113T1C00001777g0000040.1									10.2853	-3.89601	1.06184	-2.72735	0.00638455	0.0319184	29.037	1.8188	"EEF1A lysine methyltransferase 1"	GO:0005737,GO:0032259,GO:0016279,GO:0003676,GO:0008168,GO:0018022,GO:0016740	in-between
Pc2113T1C00001777g0000050.1									24.7415	-2.65107	0.51037	-3.23504	0.00121624	0.00748941	63.9291	10.2954	"CRAL-TRIO domain-containing protein"	GO:0016021,GO:0016020	in-between					TRUE
Pc2113T1C00001777g0000060.1	97.5198	-4.82963	1.23727	-3.09522	0.00196667	0.00854022	181.719	0									"Protein-serine/threonine phosphatase"	GO:0004721,GO:0006470,GO:0106306,GO:0004722,GO:0016787,GO:0106307	in-between							TRUE			TRUE
Pc2113T1C00001777g0000120.1									7.16629	3.25844	0.755361	2.98989	0.0027908	0.0156064	2.03228	19.4666	"Pyr_redox_2 domain-containing protein"	GO:0016491,GO:0055114	in-between					TRUE
Pc2113T1C00001777g0000130.1									6.10436	2.67614	0.640541	2.61676	0.00887697	0.042733	2.48043	15.8327	"Pyr_redox_2 domain-containing protein"	GO:0016491,GO:0055114	in-between					TRUE
Pc2113T1C00001777g0000140.1	134.266	-5.62134	1.22655	-3.76774	0.000164729	0.00134708	314.562	0									"Pyr_redox_2 domain-containing protein"	GO:0016491,GO:0055114	in-between							TRUE				TRUE
Pc2113T1C00001777g0000160.1	74.6128	-3.87871	1.26013	-2.28445	0.0223449	0.0465445	93.9946	0									"Pyr_redox_2 domain-containing protein"	GO:0055114,GO:0016491	GDR
Pc2113T1C00001777g0000170.1	57.715	-4.75995	1.26162	-2.98026	0.00288002	0.0111257	173.145	0	57.715	-10.5495	1.26162	-7.56924	3.75e-14	1.06e-12	173.145	0	"Pyr_redox_2 domain-containing protein"	GO:0016491,GO:0055114	GDR					TRUE						TRUE
Pc2113T1C00001777g0000180.1									13.5988	-7.49674	1.30818	-4.96624	6.83e-07	8.17e-06	40.6397	0.156717	"Pyr_redox_2 domain-containing protein"	GO:0055114,GO:0016491	in-between					TRUE
Pc2113T1C00001789g0000120.1									89.846	2.36812	0.336379	4.0672	4.76e-05	0.000410784	43.7726	225.766	"Glyceraldehyde-3-phosphate dehydrogenase"	GO:0016021,GO:0016020	in-between														TRUE
Pc2113T1C00001805g0000160.1									3.11545	-6.33808	1.70469	-3.13141	0.00173966	0.0102996	9.34636	0	"Inositol phosphoceramide mannosyltransferase 2"	GO:0016740,GO:0016757	in-between
Pc2113T1C00001826g0000030.1	54.9464	-4.39135	1.2302	-2.75675	0.00583792	0.0184688	134.111	0	54.9464	-2.12503	0.374401	-3.00487	0.00265692	0.0149949	134.111	30.728	"CCT domain-containing protein"		GDR										TRUE
Pc2113T1C00001826g0000120.1	224.576	-6.01675	1.22515	-4.09482	4.22e-05	0.000470171	413.769	0									"Polyubiquitin"	GO:0016567,GO:0035096,GO:0005829,GO:0005737,GO:0005634,GO:0005654,GO:0006914,GO:0031625,GO:0031386,GO:0019941	GDR										TRUE
Pc2113T1C00001826g0000140.1									3.14832	-6.35329	1.73654	-3.08273	0.00205109	0.0119339	9.44495	0	"Unknown protein"		in-between
Pc2113T1C00001859g0000180.1									358.579	7.26302	0.264973	23.6365	1.63e-123	2.17e-120	6.8453	1052.96	"Peroxisomal trans-2-enoyl-CoA reductase"	GO:0055114	GDR					TRUE										TRUE
Pc2113T1C00001859g0000190.1									11.4182	4.19511	0.48302	6.61485	3.72e-11	7.77e-10	1.77289	32.4816	"Peroxisomal trans-2-enoyl-CoA reductase"	GO:0055114	GDR															TRUE
Pc2113T1C00001859g0000200.1									18.5813	4.52407	0.453725	7.76697	8.04e-15	2.38e-13	2.33457	53.4095	"Cyclopropane-fatty-acyl-phospholipid synthase"	GO:0008610	in-between					TRUE
Pc2113T1C00001859g0000220.1									22.989	5.42356	0.593496	7.4534	9.1e-14	2.47e-12	1.56058	67.4063	"Acyl-coenzyme A dehydrogenase"	GO:0016627,GO:0055114,GO:0016491,GO:0004466,GO:0006635,GO:0003995,GO:0033539,GO:0050660	ND					TRUE
Pc2113T1C00001861g0000080.1									29.9162	-6.80938	0.933594	-6.2226	4.89e-10	9.02e-09	89.0267	0.721778	"MFS domain-containing protein"	GO:0016020,GO:0016021,GO:0055085,GO:0022857	in-between
Pc2113T1C00001861g0000160.1	52.2471	-4.54895	1.3102	-2.7087	0.00675471	0.0201031	149.586	0	52.2471	-4.38747	0.625009	-5.41987	5.96e-08	8.23e-07	149.586	7.15567	"Bidirectional sugar transporter SWEET15"	GO:0016021,GO:0016020,GO:0008643	in-between					TRUE
Pc2113T1C00001861g0000170.1									148.633	2.99481	0.357315	5.58277	2.37e-08	3.48e-07	49.693	396.205	"Parallel beta-helix repeat"		in-between							TRUE
Pc2113T1C00001861g0000180.1	65.8879	-3.81402	1.25214	-2.24737	0.0246165	0.0494095	89.8869	0									"Parallel beta-helix repeat"		in-between										TRUE
Pc2113T1C00001861g0000190.1									43.5985	-10.1447	2.04497	-4.47182	7.76e-06	7.72e-05	130.796	0	"Serine protease"	GO:0006508,GO:0016787,GO:0008236,GO:0008233,GO:0009405	GSR					TRUE
Pc2113T1C00001861g0000260.1	93.9923	-5.37607	1.24977	-3.5015	0.000462647	0.00297188	265.395	0	93.9923	-3.99035	0.448048	-6.67418	2.49e-11	5.32e-10	265.395	16.5818	"Chorismate pyruvate-lyase/UbiC transcription regulator-associated domain"	GO:0016829	in-between					TRUE
Pc2113T1C00001861g0000270.1	1309.54	-9.16694	1.21913	-6.69901	2.1e-11	4.77e-09	3673.33	0	1309.54	-3.8466	0.316913	-8.98227	2.65e-19	1.11e-17	3673.33	255.28	"Cellulase domain-containing protein"	GO:0016798,GO:0005975,GO:0016787,GO:0008152,GO:0016021,GO:0016020,GO:0004553	in-between		GH5_20
Pc2113T1C00001861g0000340.1	50.99	-4.24127	1.21856	-2.65991	0.00781622	0.022361	120.865	0									"PH domain-containing protein"		GSR					TRUE
Pc2113T1C00001892g0000040.1	97.2889	-5.18944	1.2382	-3.3835	0.000715683	0.00404926	233.2	0									"Pleckstrin y domain-containing family M member 2"	GO:0007165	GDR					TRUE						TRUE
Pc2113T1C00001934g0000030.1									3.24756	-5.39824	1.63051	-2.69747	0.00698688	0.0346228	9.49106	0.251626	"VLIG-type G domain-containing protein"	GO:0003924,GO:0005737,GO:0005634,GO:0005525	in-between						TRUE
Pc2113T1C00001934g0000070.1	57.9648	-4.51656	1.24055	-2.83468	0.0045871	0.0156296	146.274	0	57.9648	-2.40879	0.409174	-3.443	0.000575301	0.00386556	146.274	27.6203	"VLIG-type G domain-containing protein"	GO:0005525,GO:0005737,GO:0005634	GSR
Pc2113T1C00002200g0000020.1									27.749	3.60687	0.352921	7.38657	1.51e-13	3.96e-12	6.31312	76.934	"Adenylate kinase"	GO:0016310,GO:0004017,GO:0000166,GO:0016740,GO:0016776,GO:0005524,GO:0019205,GO:0006139,GO:0016301,GO:0046940	GSR					TRUE										TRUE
Pc2113T1C00002200g0000030.1									2.97355	-6.27098	1.79646	-2.9341	0.00334519	0.0181596	8.92066	0	"Kinesin motor domain-containing protein"	GO:0007018,GO:0008017,GO:0005524,GO:0003777,GO:0003774,GO:0000166	GSR							TRUE
Pc2113T1C00002200g0000120.1	55.2155	-3.83023	1.22512	-2.31017	0.0208788	0.0444056	90.8947	0									"Unknown protein"		GSR										TRUE
Pc2113T1C00002200g0000170.1	48.8965	-4.52073	1.24769	-2.82179	0.00477559	0.0161122	146.69	0	48.8965	-10.3103	1.24769	-7.46198	8.52e-14	2.32e-12	146.69	0	"EamA domain"	GO:0016020,GO:0016021	GDR											TRUE
Pc2113T1C00002200g0000180.1									5.19735	-7.07646	1.57264	-3.86386	0.000111608	0.000890193	15.592	0	"Drug/Metabolite Transporter (DMT) Superfamily"	GO:0016021,GO:0016020	GDR					TRUE
Pc2113T1C00002200g0000190.1									8.10999	-7.71828	1.4085	-4.76981	1.84e-06	2.07e-05	24.33	0	"EamA domain-containing protein"	GO:0016021,GO:0016020	GDR					TRUE
Pc2113T1C00002200g0000200.1									12.3324	-8.32296	1.31616	-5.56388	2.64e-08	3.84e-07	36.9971	0	"Drug/Metabolite Transporter (DMT) Superfamily"	GO:0016021,GO:0016020	in-between
Pc2113T1C00002200g0000320.1									36.0047	3.90206	0.377534	7.68688	1.51e-14	4.37e-13	6.77368	101.24	"MFS domain-containing protein"	GO:0016021,GO:0055085,GO:0016020,GO:0022857	in-between															TRUE
Pc2113T1C00002200g0000330.1									16.3629	3.15001	0.472636	4.54898	5.39e-06	5.56e-05	4.96474	44.124	"MFS domain-containing protein"	GO:0016020,GO:0055085,GO:0016021,GO:0022857	in-between
Pc2113T1C00002200g0000380.1	626.861	-7.86306	1.25498	-5.46865	4.53e-08	1.88e-06	1487.83	0									"MFS domain-containing protein"	GO:0022857,GO:0016020,GO:0055085,GO:0016021	GDR					TRUE
Pc2113T1C00002200g0000410.1	43.7648	-4.0396	1.23644	-2.45836	0.0139575	0.0336366	105.09	0									"FYVE-type domain-containing protein"	GO:0046872	in-between					TRUE					TRUE
Pc2113T1C00002200g0000420.1									93.6252	2.33045	0.307864	4.32156	1.55e-05	0.000146076	46.6082	234.267	"NADH dehydrogenase, alpha subcomplex, subunit 6"	GO:0055114,GO:0005743,GO:0070469,GO:0016020,GO:0005739	in-between					TRUE										TRUE
Pc2113T1C00002200g0000490.1	81.7668	-4.57402	1.24373	-2.87364	0.00405774	0.0143083	152.211	0									"Serine/arginine-rich splicing factor 1"	GO:0051028,GO:0016607,GO:0005654,GO:0003723,GO:0005737,GO:0005634,GO:0000395,GO:0006397,GO:0003676,GO:0008380,GO:0005681	in-between										TRUE
Pc2113T1C00002200g0000510.1									23.78	2.34753	0.364188	3.7001	0.000215513	0.00159977	11.7158	59.6242	"OHCU_decarbox domain-containing protein"	GO:0006144	in-between
Pc2113T1C00002200g0000520.1									9.10341	4.10351	0.581033	5.34136	9.23e-08	1.24e-06	1.50612	25.8041	"Fatty acid hydroxylase domain-containing protein"	GO:0016021,GO:0016020,GO:0016491,GO:0005506,GO:0008610,GO:0055114	GDR					TRUE									TRUE
Pc2113T1C00002200g0000550.1	381.256	-5.8649	1.23989	-3.92367	8.72e-05	0.000824311	372.431	0									"Cysteine protease"	GO:0008233,GO:0008234,GO:0006508	in-between	TRUE				TRUE					TRUE
Pc2113T1C00002200g0000630.1									169.022	2.85375	0.363912	5.09394	3.51e-07	4.38e-06	61.6258	445.439	"HMA domain-containing protein"	GO:0030001,GO:0046872	in-between					TRUE										TRUE
Pc2113T1C00002200g0000640.1	58.1451	-3.85672	1.25445	-2.27728	0.0227695	0.0470252	92.5822	0									"F-box domain-containing protein"	GO:0016021,GO:0016020	in-between					TRUE					TRUE
Pc2113T1C00002202g0000060.1	137.691	-6.01288	1.29727	-3.86418	0.000111464	0.000995099	412.664	0	137.691	-9.97886	1.15912	-7.74627	9.46e-15	2.79e-13	412.664	0.408343	"Unknown protein"		in-between											TRUE
Pc2113T1C00002202g0000070.1	81.194	-5.25139	1.29777	-3.27592	0.00105319	0.0053378	243.425	0	81.194	-10.0791	1.29777	-6.99594	2.63e-12	6.22e-11	243.425	0.156717	"Unknown protein"		in-between											TRUE
Pc2113T1C00002202g0000170.1	71.487	-3.74042	1.20935	-2.26602	0.0234502	0.0478336	85.4029	0									"Derlin"	GO:0016020,GO:0016021,GO:0005789,GO:0005783	in-between					TRUE					TRUE
Pc2113T1C00002202g0000200.1	71.4436	-4.64139	1.27539	-2.85511	0.00430217	0.0149243	159.489	0									"Vacuolar protein sorting-associated protein"	GO:0035556	in-between					TRUE
Pc2113T1C00002202g0000220.1	67.703	-4.48257	1.23031	-2.83064	0.00464551	0.0157549	142.866	0									"RRM domain-containing protein"	GO:0003723,GO:0003676	GDR					TRUE					TRUE
Pc2113T1C00002202g0000270.1	101.735	-4.0784	1.29961	-2.36871	0.0178501	0.0397531	107.958	0									"La-related protein 4"	GO:0008233,GO:0005829,GO:0003723,GO:0005737,GO:0016920,GO:0016787,GO:0008234,GO:0006508,GO:0003676	GDR					TRUE					TRUE
Pc2113T1C00002202g0000280.1	80.5873	-4.78954	1.3433	-2.82108	0.00478628	0.0161271	176.737	0									"Pyrrolidone-carboxylate peptidase"	GO:0005737,GO:0005829,GO:0008234,GO:0008233,GO:0016787,GO:0016920,GO:0006508	GDR					TRUE					TRUE
Pc2113T1C00002202g0000330.1									10.2725	-3.6143	0.849895	-3.07603	0.00209777	0.0121765	28.5573	2.26024	"TRP domain-containing protein"	GO:0016020,GO:0016021	GDR
Pc2113T1C00002202g0000370.1	305.895	-4.57107	1.19442	-2.9898	0.00279162	0.0108766	291.711	18.2462									"Protein transport protein Sec61 subunit alpha"	GO:0016020,GO:0016021,GO:0015031	GDR					TRUE					TRUE
Pc2113T1C00002202g0000380.1	51.4406	-4.0392	1.23805	-2.45483	0.0140952	0.0338118	105.064	0									"Unknown protein"		in-between					TRUE					TRUE
Pc2113T1C00002202g0000420.1	379.585	4.46136	1.25616	2.75552	0.00585984	0.0184943	0.298433	0	379.585	11.9382	0.43674	25.0451	1.98e-138	3.22e-135	0.298433	1138.46	"Alkaline phosphatase"	GO:0016791,GO:0003824,GO:0016787,GO:0004035,GO:0016311	in-between	TRUE				TRUE										TRUE
Pc2113T1C00002202g0000430.1									46.1205	6.03409	0.367522	13.6974	1.05e-42	1.54e-40	2.08181	136.28	"Alkaline phosphatase"	GO:0003824,GO:0016791,GO:0004035,GO:0016787,GO:0016311	GDR	TRUE				TRUE										TRUE
Pc2113T1C00002202g0000450.1									30.9774	-2.37294	0.462222	-2.9703	0.00297507	0.0164054	78.0025	14.9296	"Phosphoglycerate mutase"	GO:0003824	in-between					TRUE					TRUE
Pc2113T1C00002202g0000460.1									9.01759	-6.90106	1.3665	-4.31837	1.57e-05	0.000147796	26.896	0.156717	"PH domain-containing protein"		in-between
Pc2113T1C00002202g0000470.1	32.1222	-3.85613	1.27137	-2.24649	0.0246729	0.0494953	92.5439	0	32.1222	-4.51836	0.580386	-6.06209	1.34e-09	2.34e-08	92.5439	3.82273	"Ubiquitin carboxyl-terminal hydrolase"	GO:0016787	GDR	TRUE				TRUE						TRUE
Pc2113T1C00002202g0000510.1	1858.82	-5.54954	0.745883	-6.09954	1.06e-09	9.93e-08	1905.45	68.3577									"cAMP-dependent protein kinase regulatory subunit"	GO:0016310,GO:0016301	GDR					TRUE					TRUE
Pc2113T1C00002202g0000540.1									3.78939	-6.62079	1.76795	-3.17927	0.00147646	0.00889759	11.3682	0	"Leucine-rich repeat domain, L domain-like"	GO:0016020,GO:0016021	GSR
Pc2113T1C00002202g0000550.1	86.9773	-4.7786	1.20831	-3.12716	0.00176502	0.00787121	175.416	0									"AGC/AKT protein kinase"	GO:0006468,GO:0005524,GO:0000166,GO:0016740,GO:0004674,GO:0016310,GO:0016301,GO:0004672	in-between					TRUE					TRUE
Pc2113T1C00002202g0000560.1									8.10312	-3.40989	0.902874	-2.66913	0.0076048	0.0373692	22.3007	2.00862	"Peptidyl-prolyl cis-trans isomerase, FKBP-type"	GO:0016853	in-between					TRUE
Pc2113T1C00002202g0000710.1	1798.4	-7.10325	0.983678	-6.20452	5.49e-10	5.98e-08	2782.78	31.8654									"60S ribosomal protein L3"	GO:0005840,GO:0006412,GO:0003735	in-between					TRUE					TRUE
Pc2113T1C00002203g0000030.1									4.94535	-4.19799	1.14791	-2.78593	0.00533749	0.0272409	14.1332	0.702884	"Dual specificity phosphatase"	GO:0016311,GO:0008138,GO:0006470	GDR
Pc2113T1C00002203g0000040.1									4.68771	-5.93992	1.54051	-3.20667	0.00134281	0.00817615	13.8115	0.251626	"Protein-tyrosine phosphatase-like"	GO:0006470,GO:0008138,GO:0016311,GO:0016791	GDR							TRUE
Pc2113T1C00002203g0000050.1									5.09391	-4.09275	1.12699	-2.74425	0.00606489	0.0304866	14.4079	0.873806	"Protein-tyrosine phosphatase-like"	GO:0016791,GO:0008138,GO:0016311,GO:0006470	GDR
Pc2113T1C00002203g0000160.1									52.4024	2.37934	0.498979	2.76433	0.00570401	0.0288904	25.3533	131.854	"50S ribosomal protein L7/L12, putative"	GO:0005840,GO:0003735,GO:0006412	GDR
Pc2113T1C00002203g0000180.1	741.447	-7.55241	1.20009	-5.45994	4.76e-08	1.95e-06	1199.6	0									"60S ribosomal protein L3"	GO:0005840,GO:0006412,GO:0003735	in-between										TRUE
Pc2113T1C00002206g0000010.1	57.6575	-4.04819	1.2139	-2.51107	0.0120367	0.0306304	105.72	0									"FYVE-type domain-containing protein"	GO:0046872	ND					TRUE					TRUE
Pc2113T1C00002206g0000020.1									9.4948	-3.7044	0.923144	-2.92955	0.00339452	0.0183527	26.5707	1.91371	"Ribosomal protein S30"	GO:0003735,GO:0006412,GO:0005840	in-between					TRUE
Pc2113T1C00002206g0000030.1	1426.83	-7.66473	1.12369	-5.9311	3.01e-09	2.13e-07	2460.47	15.9327									"40S ribosomal protein S30"	GO:0003735,GO:0006412,GO:0005840	in-between										TRUE
Pc2113T1C00002209g0000020.1	199.742	-4.91437	1.20651	-3.24438	0.00117706	0.00581971	192.709	0									"UTP--glucose-1-phosphate uridylyltransferase"	GO:0003983,GO:0016740,GO:0071704,GO:0070569,GO:0000287,GO:0016868,GO:0006011,GO:0046872,GO:0005975	GDR					TRUE					TRUE
Pc2113T1C00002210g0000080.1	144.325	-5.3621	1.20693	-3.61421	0.000301261	0.00215805	262.838	0									"Protein kinase, putative"	GO:0016740,GO:0000166,GO:0004674,GO:0016310,GO:0006468,GO:0005524,GO:0004672,GO:0016301	GDR					TRUE					TRUE
Pc2113T1C00002210g0000170.1									63.5709	2.44552	0.353452	4.08971	4.32e-05	0.000374864	29.5805	161.132	"Uricase"	GO:0055114,GO:0004846,GO:0019628,GO:0005777,GO:0006144,GO:0016491	in-between							TRUE
Pc2113T1C00002210g0000180.1									87.0585	2.52877	0.339214	4.5068	6.58e-06	6.64e-05	38.5949	222.581	"Uricase"	GO:0016491,GO:0005777,GO:0006144,GO:0019628,GO:0004846,GO:0055114	in-between					TRUE
Pc2113T1C00002210g0000250.1									5.19439	-7.0757	1.54611	-3.92968	8.51e-05	0.00069671	15.5832	0	"Receptor expression-enhancing protein 5-like isoform X2"	GO:0016020,GO:0016021	GDR
Pc2113T1C00002210g0000260.1									3.8531	-6.64479	1.67206	-3.37595	0.000735618	0.00477858	11.5593	0	"Golgi apparatus membrane protein TVP15"	GO:0016021,GO:0016020	in-between
Pc2113T1C00002210g0000270.1									3.92301	-6.6708	1.71826	-3.30031	0.000965791	0.00611295	11.769	0	"Unknown protein"		GSR
Pc2113T1C00002210g0000290.1	88.816	-4.30683	1.22937	-2.68986	0.00714813	0.0209775	126.482	0									"Thioredoxin reductase"	GO:0055114,GO:0098869,GO:0016668,GO:0045454,GO:0016491,GO:0004791,GO:0050660	GDR					TRUE					TRUE
Pc2113T1C00002210g0000310.1									1.22415	6.25777	1.84758	2.84576	0.00443062	0.023144	0.0489307	3.62353	"NPP1 protein"	GO:0009405,GO:0005576	GSR
Pc2113T1C00002210g0000320.1									17.0242	2.18614	0.418856	2.83186	0.00462775	0.0240538	9.20153	41.871	"Complex 1 LYR protein"		in-between					TRUE										TRUE
Pc2113T1C00002210g0000330.1									20.8464	-4.54343	0.733526	-4.83068	1.36e-06	1.56e-05	60.0272	2.51187	"Agc rsk rskp90 protein kinase"	GO:0016301,GO:0016310	GDR					TRUE
Pc2113T1C00002210g0000350.1	109.479	-5.24507	1.23123	-3.44784	0.000565088	0.00345606	242.356	0									"NACHT domain-containing protein"		GDR					TRUE					TRUE
Pc2113T1C00002210g0000370.1	45.4698	-4.19148	1.36677	-2.33505	0.0195408	0.0423519	116.761	0									"Rab-GAP TBC domain-containing protein"	GO:0043547,GO:0005096	GDR					TRUE					TRUE
Pc2113T1C00002210g0000390.1	45.9404	-4.25444	1.2614	-2.58003	0.00987927	0.0263955	121.97	0	45.9404	-2.94262	0.480994	-4.03876	5.37e-05	0.000459575	121.97	15.8507	"GCP_C_terminal domain-containing protein"	GO:0005815,GO:0043015,GO:0000226,GO:0000922,GO:0007020	GDR					TRUE
Pc2113T1C00002210g0000420.1	117.944	-4.9356	1.22901	-3.20225	0.00136359	0.00648639	195.566	0									"CCR4-NOT transcription complex subunit 1"	GO:0005634,GO:0005737,GO:0006417,GO:0030015	GDR					TRUE					TRUE
Pc2113T1C00002210g0000450.1									46.1395	3.19915	0.784906	2.8018	0.00508177	0.0261358	13.5909	124.828	"Dihydrolipoyllysine-residue succinyltransferase component of 2-oxoglutarate dehydrogenase complex, p"	GO:0016740	GDR
Pc2113T1C00002210g0000460.1									52.2444	3.92795	0.363584	8.05303	8.08e-16	2.59e-14	9.65583	147.077	"Glycerol kinase"	GO:0016310,GO:0016773,GO:0016301,GO:0005975	GDR	TRUE
Pc2113T1C00002210g0000470.1									36.0808	3.43007	0.309079	7.8623	3.77e-15	1.14e-13	7.83389	84.4758	"GP-PDE domain-containing protein"	GO:0006629,GO:0008081	in-between	TRUE				TRUE										TRUE
Pc2113T1C00002210g0000490.1									19.829	-2.31677	0.489624	-2.68934	0.00715926	0.0353576	36.2268	7.32747	"TPR_REGION domain-containing protein"		in-between	TRUE				TRUE
Pc2113T1C00002210g0000500.1									6.35646	-6.39324	1.5224	-3.54259	0.000396223	0.00276884	18.9127	0.156717	"Kinase"	GO:0016310,GO:0016301,GO:0016740,GO:0032958	in-between
Pc2113T1C00002210g0000510.1									2.24158	-5.86327	1.86626	-2.60589	0.00916352	0.0438533	6.72474	0	"Kinase"	GO:0016310,GO:0016740,GO:0016301,GO:0032958	GDR						TRUE
Pc2113T1C00002210g0000530.1	51.3024	-3.82213	1.24482	-2.26709	0.0233844	0.0477531	90.3896	0									"p-loop containing nucleoside triphosphate hydrolase"	GO:0016787	GDR					TRUE					TRUE
Pc2113T1C00002212g0000140.1									103.648	7.66114	0.356338	18.6933	5.61e-78	2.57e-75	1.52372	309.42	"Cell 12A endoglucanase"	GO:0000272,GO:0004553,GO:0008810	in-between	TRUE	GH12	Apoplastic effector		TRUE										TRUE
Pc2113T1C00002212g0000150.1									14.8495	7.35246	0.815165	7.79285	6.55e-15	1.96e-13	0.264311	44.2843	"Cell 12A endoglucanase"	GO:0000272,GO:0008810,GO:0004553	GSR	TRUE	GH12	Apoplastic effector		TRUE
Pc2113T1C00002212g0000170.1	266.467	-5.59006	1.27229	-3.60772	0.000308897	0.00219118	307.829	0									"Heat shock 70 kDa protein 14"	GO:0000166,GO:0005524	GDR										TRUE
Pc2113T1C00002212g0000210.1	90.2927	-4.68404	1.20876	-3.04778	0.00230538	0.00946869	164.275	0									"Mitogen-activated protein kinase"	GO:0004674,GO:0016310,GO:0000166,GO:0016740,GO:0004707,GO:0005524,GO:0006468,GO:0000165,GO:0004672,GO:0016301	GDR					TRUE					TRUE
Pc2113T1C00002212g0000220.1									3.00079	-6.28398	1.76245	-2.99809	0.00271678	0.0152857	9.00237	0	"TPR_REGION domain-containing protein"		in-between					TRUE
Pc2113T1C00002212g0000250.1									31.3822	3.23964	0.498859	4.48952	7.14e-06	7.14e-05	9.0159	85.1307	"Mitochondrial Carrier (MC) Family"	GO:0016021,GO:0016020	in-between
Pc2113T1C00002212g0000270.1	170.328	-3.84321	1.23224	-2.30734	0.0210357	0.0444814	177.246	15.9327									"Malic enzyme"	GO:0016491,GO:0051287,GO:0046872,GO:0004470,GO:0004471,GO:0055114	in-between					TRUE					TRUE			TRUE
Pc2113T1C00002212g0000360.1	132.696	-4.96322	1.22236	-3.24228	0.00118577	0.00584691	199.346	0									"DNA-directed RNA polymerase subunit"	GO:0016779,GO:0006366,GO:0005634,GO:0016740,GO:0003899,GO:0006351,GO:0003677,GO:0046872	GDR					TRUE					TRUE
Pc2113T1C00002212g0000430.1									8.07462	3.54588	0.727309	3.50042	0.00046453	0.00319593	1.90839	22.3155	"Beta-glucosidase 32"	GO:0005975,GO:0016020,GO:0004553,GO:0016021	GDR		GH1
Pc2113T1C00002212g0000450.1	87.4439	-4.24499	1.25158	-2.59272	0.0095219	0.0256668	121.171	0									"Heterogeneous nuclear ribonucleoprotein 1"	GO:0005829,GO:0003723,GO:0005737,GO:2000070,GO:0005634,GO:0051028,GO:0010228,GO:1901000,GO:0008380,GO:0005681,GO:0003676,GO:0003729,GO:0006397	GDR										TRUE
Pc2113T1C00002212g0000510.1									8.04499	-6.73559	1.41907	-4.04179	5.3e-05	0.000454473	23.9782	0.156717	"Unknown protein"		GSR					TRUE
Pc2113T1C00002212g0000550.1									18.5907	-2.54249	0.498698	-3.09303	0.00198125	0.0115873	47.6043	8.16774	"Unknown protein"		GDR	TRUE		Cytoplasmic effector
Pc2113T1C00002212g0000600.1	55.7856	-4.40472	1.23911	-2.74771	0.00600121	0.0187742	135.36	0	55.7856	-2.07395	0.401956	-2.6718	0.00754457	0.0371207	135.36	31.9962	"WW domain-containing protein"	GO:0019898,GO:0034272,GO:0034271,GO:0045324,GO:0006995,GO:0006914,GO:0000407,GO:0000045	GDR
Pc2113T1C00002212g0000650.1	390.45	-6.80322	1.21014	-4.79549	1.62e-06	3.12e-05	713.701	0									"Calmodulin"	GO:0003779,GO:0005509	in-between										TRUE
Pc2113T1C00002212g0000660.1									11.9378	-7.30426	1.38848	-4.5404	5.61e-06	5.78e-05	35.5619	0.251626	"Cilia- and flagella-associated protein 206"	GO:0042995,GO:0005737,GO:0005856,GO:0030030,GO:0005929	GDR					TRUE
Pc2113T1C00002212g0000670.1	67.9084	-4.3736	1.20928	-2.78975	0.0052749	0.01734	132.47	0									"Calcium-transporting ATPase type 2C member 1"	GO:0000166,GO:0016020,GO:0005524,GO:0016021	GDR					TRUE					TRUE
Pc2113T1C00002212g0000690.1									75.1124	5.83785	0.434704	11.1291	9.06e-29	6.64e-27	3.86866	221.468	"NTF2-like domain"		in-between					TRUE										TRUE
Pc2113T1C00002212g0000780.1									873.231	8.19609	0.246139	29.2359	6.79e-188	1.66e-184	8.70511	2556.25	"MaoC-like domain-containing protein"	GO:0003857,GO:0004300,GO:0005777,GO:0006635,GO:0044594	GDR					TRUE
Pc2113T1C00002212g0000790.1									12.1992	3.2655	0.568205	3.98711	6.69e-05	0.000560595	3.45535	33.1421	"Mitochondrial carrier family"	GO:0016020,GO:0016021	GDR
Pc2113T1C00002212g0000840.1									26.3888	-8.4541	1.30822	-5.6979	1.21e-08	1.85e-07	78.9147	0.251626	"Adenosine kinase"	GO:0016310,GO:0016773,GO:0006166,GO:0044209,GO:0016301,GO:0004001,GO:0016740	GDR					TRUE
Pc2113T1C00002212g0000870.1									23.842	-7.51178	1.26462	-5.14918	2.62e-07	3.33e-06	71.2126	0.313435	"Calponin-2"	GO:0005516,GO:0003779,GO:0031032	GDR
Pc2113T1C00002212g0000890.1	68.1927	-4.63556	1.22954	-2.95684	0.00310809	0.0117693	158.849	0									"Palmitoyltransferase"	GO:0016409,GO:0016746,GO:0019706,GO:0016740,GO:0016020,GO:0016021	GDR					TRUE					TRUE
Pc2113T1C00002212g0000930.1	69.177	-4.12676	1.21374	-2.57614	0.00999115	0.0265968	111.642	0									"Glutathione synthetase"	GO:0006750,GO:0043295,GO:0000166,GO:0005524,GO:0046872,GO:0016874,GO:0004363,GO:0042803,GO:0000287	GDR										TRUE
Pc2113T1C00002212g0001000.1									30.9145	-9.64886	1.30405	-6.63229	3.31e-11	6.95e-10	92.7434	0	"Kinesin-like protein"	GO:0003777,GO:0007018,GO:0008017,GO:0005874,GO:0005524,GO:0003774,GO:0000166	GDR					TRUE
Pc2113T1C00002212g0001030.1	56.9717	-3.94412	1.30662	-2.25323	0.0242443	0.0488511	98.3622	0									"DNA-directed RNA polymerase subunit"	GO:0005634,GO:0016779,GO:0003677,GO:0003899,GO:0006351,GO:0016740	in-between					TRUE					TRUE
Pc2113T1C00002212g0001060.1	40.1969	-4.14201	1.24792	-2.51779	0.0118093	0.030136	112.822	0	40.1969	-3.83285	0.474391	-5.97155	2.35e-09	3.96e-08	112.822	7.76877	"ATP-binding Cassette (ABC) superfamily"	GO:0016021,GO:0016020,GO:0005524	GDR					TRUE						TRUE
Pc2113T1C00002214g0000060.1									4.57176	-5.15221	1.4844	-2.79723	0.00515421	0.026425	13.4018	0.313435	"cGMP-dependent protein kinase"	GO:0005524,GO:0006468,GO:0016310,GO:0004674,GO:0000166,GO:0016740,GO:0004692,GO:0030553,GO:0004672,GO:0016301	in-between					TRUE
Pc2113T1C00002214g0000070.1									5.44681	-6.1684	1.53279	-3.37189	0.000746548	0.0048346	16.1837	0.156717	"cGMP-dependent protein kinase"	GO:0006468,GO:0005524,GO:0000166,GO:0016740,GO:0016310,GO:0004674,GO:0004692,GO:0004672,GO:0016301,GO:0030553	GDR					TRUE
Pc2113T1C00002214g0000100.1									17.9473	-2.55594	0.525174	-2.96272	0.00304932	0.0167456	45.9167	7.92519	"Unknown protein"		GDR					TRUE
Pc2113T1C00002214g0000200.1									29.764	-7.80551	1.16176	-5.85795	4.69e-09	7.65e-08	88.9784	0.313435	"RING-type domain-containing protein"	GO:0016567,GO:0004842	GSR					TRUE
Pc2113T1C00002214g0000220.1									4.40029	-6.83608	1.90193	-3.0685	0.00215134	0.012453	13.2009	0	"NADH-ubiquinone reductase complex 1 MLRQ subunit"		in-between										TRUE
Pc2113T1C00002214g0000230.1									15.4173	-6.29841	1.06277	-4.98548	6.18e-07	7.46e-06	45.7818	0.470152	"RING-type domain-containing protein"	GO:0016567,GO:0004842	in-between					TRUE
Pc2113T1C00002214g0000240.1									2.69849	-6.13072	1.92833	-2.66071	0.00779771	0.0382148	8.09548	0	"NADH-ubiquinone reductase complex 1 MLRQ subunit"		GSR
Pc2113T1C00002214g0000250.1									8.67669	-5.82762	1.53395	-3.14719	0.00164847	0.0098353	25.5268	0.503251	"NADH-ubiquinone reductase complex 1 MLRQ subunit"		GSR
Pc2113T1C00002214g0000300.1									69.4641	4.80668	0.304881	12.4858	8.93e-36	9.42e-34	7.18784	201.205	"2,4-dienoyl-CoA reductase"	GO:0055114	GDR					TRUE
Pc2113T1C00002214g0000340.1									2.88815	-6.2287	1.71861	-3.0424	0.00234696	0.0134631	8.66445	0	"Dynein regulatory complex protein 9"	GO:0005929,GO:0031514	GDR					TRUE
Pc2113T1C00002214g0000400.1									11.2524	-8.19084	1.43029	-5.02754	4.97e-07	6.06e-06	33.7572	0	"Ras-related protein Rab-11B"	GO:0003924,GO:0005525	GDR
Pc2113T1C00002216g0000050.2	53.1209	-3.9316	1.22322	-2.39663	0.0165465	0.0377312	97.5163	0									"FYVE domain-containing protein"	GO:0046872,GO:0003676	GDR					TRUE					TRUE
Pc2113T1C00002216g0000070.1	45.3321	-4.06837	1.31988	-2.32473	0.0200862	0.0432718	107.206	0									"Protein XRP2"	GO:0043547,GO:0000902,GO:0005096,GO:0005886,GO:0016020,GO:0005525	in-between					TRUE
Pc2113T1C00002216g0000080.1									9.28283	-5.43509	1.16146	-3.81855	0.00013424	0.00105296	27.1885	0.659969	"ANK_REP_REGION domain-containing protein"	GO:0000166	GSR
Pc2113T1C00002216g0000110.1	479.982	-7.27137	1.21218	-5.17364	2.3e-07	6.79e-06	987.272	0									"DnaJ"	GO:0046872,GO:0031072,GO:0009408,GO:0005524,GO:0051082,GO:0006457	in-between					TRUE					TRUE
Pc2113T1C00002216g0000120.1	1105.69	-7.04215	1.15325	-5.23924	1.61e-07	5.1e-06	1606.19	18.2462									"60S ribosomal protein L31"	GO:0005840,GO:0003735,GO:0006412	in-between					TRUE					TRUE
Pc2113T1C00002216g0000130.1	44.1444	-4.26863	1.21748	-2.68475	0.00725834	0.0211276	123.173	0	44.1444	-3.72217	0.376033	-7.23919	4.51e-13	1.14e-11	123.173	9.26007	"PX domain-containing protein"	GO:0035091	in-between					TRUE						TRUE
Pc2113T1C00002216g0000160.1									2.82052	-6.19447	1.71958	-3.02077	0.00252132	0.0143233	8.46157	0	"PX domain-containing protein"	GO:0035091	GDR					TRUE
Pc2113T1C00002216g0000170.1									20.6108	-4.55092	0.6937	-5.11881	3.07e-07	3.87e-06	59.4155	2.41696	"PX domain-containing protein"	GO:0035091	GDR					TRUE
Pc2113T1C00002216g0000230.1	123.756	-4.33359	1.21219	-2.75004	0.00595878	0.0186931	128.858	0									"Dynein heavy chain protein"		in-between										TRUE
Pc2113T1C00002216g0000240.1									31.5191	-9.67681	1.31923	-6.57718	4.79e-11	9.91e-10	94.5573	0	"DH domain-containing protein"	GO:0005085	GDR					TRUE
Pc2113T1C00002216g0000260.1	391.521	-7.26272	1.20232	-5.20886	1.9e-07	5.86e-06	981.364	0	391.521	-2.3427	0.245544	-5.46827	4.54e-08	6.38e-07	981.364	193.199	"Carbohydrate-binding protein"	GO:0016021,GO:0016020	in-between					TRUE
Pc2113T1C00002216g0000270.1	116.043	-5.11728	1.21567	-3.38685	0.000707009	0.00403894	221.815	0									"FHA domain-containing protein"	GO:0016020,GO:0016021	in-between										TRUE
Pc2113T1C00002216g0000290.1	56.1284	-4.29699	1.2106	-2.72343	0.00646085	0.0195762	125.622	0									"Arf-GAP domain-containing protein"	GO:0043547,GO:0005096	GDR					TRUE					TRUE
Pc2113T1C00002216g0000320.1									93.8222	5.49367	0.35287	12.7346	3.8e-37	4.28e-35	6.1129	275.354	"Sacchrp_dh_NADP domain-containing protein"	GO:0016491,GO:0016020,GO:0016021,GO:0055114	in-between					TRUE
Pc2113T1C00002216g0000370.1	97.0622	-4.90001	1.2295	-3.17203	0.00151377	0.00702629	190.803	0									"RNA-binding protein 26"	GO:0003723,GO:0003676,GO:0006397	in-between					TRUE					TRUE
Pc2113T1C00002216g0000400.1									20.6701	-4.30674	0.814965	-4.05752	4.96e-05	0.000426418	58.9622	3.04822	"PX domain-containing protein"	GO:0035091	in-between					TRUE					TRUE
Pc2113T1C00002216g0000470.1	125.199	-5.0345	1.23403	-3.26937	0.00107788	0.00543267	209.448	0									"Calponin-homology (CH) domain-containing protein"		in-between					TRUE					TRUE
Pc2113T1C00002216g0000480.1	47.2986	-4.03772	1.30805	-2.32234	0.0202149	0.043463	104.957	0									"Tetraspanin/Peripherin"	GO:0016020,GO:0016021	in-between					TRUE
Pc2113T1C00002216g0000620.1									16.3805	4.41904	0.652261	5.24183	1.59e-07	2.08e-06	2.19833	46.9431	"N-acetyltransferase domain-containing protein"	GO:0008080	GDR
Pc2113T1C00002216g0000680.1									11.2485	-7.22185	1.35511	-4.5914	4.4e-06	4.61e-05	33.5888	0.156717	"Protein kinase domain-containing protein"	GO:0030544,GO:0006468,GO:0005524,GO:0051879,GO:0060548,GO:0004672,GO:0051087	in-between
Pc2113T1C00002216g0000690.1									9.88148	-7.03396	1.4272	-4.22783	2.36e-05	0.000214433	29.4877	0.156717	"Protein kinase domain-containing protein"	GO:0006468,GO:0005524,GO:0004672	in-between					TRUE
Pc2113T1C00002216g0000730.1	61.5375	-4.56941	1.23571	-2.88855	0.00387028	0.0138213	151.732	0	61.5375	-2.20183	0.390909	-3.07445	0.00210892	0.0122316	151.732	32.8804	"RWP-RK domain-containing protein"	GO:0005634	GSR					TRUE
Pc2113T1C00002216g0000740.1									10.9539	-4.54277	0.974866	-3.63411	0.000278939	0.00202448	31.5747	1.28684	"Abhydrolase_4 domain-containing protein"	GO:0016787,GO:0016021,GO:0016020	GSR
Pc2113T1C00002216g0000810.1									12.347	-2.83463	0.576988	-3.17966	0.00147447	0.00888925	32.4539	4.58712	"Sulfatase domain-containing protein"	GO:0008484,GO:0003824,GO:0016021,GO:0016020	GDR
Pc2113T1C00002216g0000840.1	90.4226	-5.04087	1.20851	-3.34367	0.000826785	0.004504	210.371	0									"Sel-1 family protein"	GO:0016020,GO:0016021	GDR	TRUE				TRUE					TRUE
Pc2113T1C00002216g0000870.1	69.0368	-4.51543	1.2058	-2.91544	0.00355182	0.012964	146.155	0									"Cation Diffusion Facilitator (CDF) Family"	GO:0035091,GO:0016874	GDR										TRUE
Pc2113T1C00002216g0000920.1	56.0881	-3.73568	1.21347	-2.25442	0.0241697	0.0487817	85.1307	0									"PPM-type phosphatase domain-containing protein"	GO:0016791,GO:0016311	GDR					TRUE					TRUE
Pc2113T1C00002218g0000020.1									26.7872	-3.35313	0.479968	-4.90269	9.45e-07	1.11e-05	73.2049	7.15654	"Sodium/calcium exchanger membrane region"	GO:0016020,GO:0016021,GO:0055085	in-between					TRUE
Pc2113T1C00002218g0000050.1									83.0586	5.10737	0.371156	11.0664	1.83e-28	1.33e-26	7.02023	242.156	"Glycerol kinase"	GO:0016773,GO:0016301,GO:0005975,GO:0005524,GO:0004370,GO:0019563,GO:0006072,GO:0016310,GO:0000166,GO:0016740,GO:0006071	in-between					TRUE
Pc2113T1C00002218g0000060.1									82.4106	4.36455	0.302031	11.1398	8.03e-29	5.92e-27	11.431	235.801	"Glycerol kinase"	GO:0004370,GO:0005524,GO:0016740,GO:0000166,GO:0006071,GO:0006072,GO:0019563,GO:0016310,GO:0005975,GO:0016301,GO:0016773	GDR							TRUE
Pc2113T1C00002218g0000190.1	59.5089	-4.51691	1.25062	-2.81213	0.00492139	0.0164907	146.303	0	59.5089	-2.18687	0.436176	-2.72107	0.00650705	0.0324754	146.303	32.2241	"Arrestin domain-containing protein 5"	GO:0031625,GO:0016567,GO:1990756,GO:0015031,GO:0005737	in-between					TRUE					TRUE
Pc2113T1C00002218g0000200.1									11.0328	-6.32102	1.17486	-4.52906	5.92e-06	6.05e-05	32.6902	0.408343	"Arrestin_C domain-containing protein"	GO:0015031,GO:0005737	GSR
Pc2113T1C00002218g0000210.1	96.42	-4.96558	1.23821	-3.20267	0.0013616	0.00648542	199.677	0									"Glycoside hydrolase"	GO:0016787,GO:0016020,GO:0016021	GSR					TRUE					TRUE
Pc2113T1C00002218g0000220.1	345.203	-7.29843	1.31285	-4.79752	1.61e-06	3.11e-05	1005.97	0	345.203	-5.07598	0.59235	-6.88102	5.94e-12	1.35e-10	1005.97	29.6403	"Arrestin_C domain-containing protein"	GO:0015031,GO:0005737	GSR
Pc2113T1C00002218g0000240.1	57.2687	-4.74004	1.25185	-2.9876	0.00281174	0.0109332	170.771	0	57.2687	-7.16964	0.736341	-8.37878	5.35e-17	1.87e-15	170.771	1.03521	"Protein kinase, putative"	GO:0016301,GO:0000166,GO:0004672,GO:0016310,GO:0004674,GO:0006468,GO:0005524	GDR					TRUE						TRUE
Pc2113T1C00002218g0000310.1									1162.38	6.06625	0.295059	17.1703	4.43e-66	1.38e-63	50.7646	3402.2	"Enoyl-CoA hydratase"	GO:0003824	in-between					TRUE										TRUE
Pc2113T1C00002220g0000080.1									3.79714	-6.62354	1.59257	-3.5311	0.000413829	0.00288363	11.3914	0	"Protein kinase domain-containing protein"	GO:0005524,GO:0006468,GO:0000166,GO:0004672	GSR
Pc2113T1C00002220g0000120.1	90.0433	-4.32499	1.20769	-2.75319	0.00590182	0.0185624	128.08	0									"ER membrane protein complex subunit 2"	GO:0072546,GO:0005634,GO:0005737	in-between										TRUE
Pc2113T1C00002220g0000160.1									74.423	3.47559	0.433399	5.71204	1.12e-08	1.71e-07	18.4109	204.858	"ABC transporter A family member 1"	GO:0016887,GO:0016020,GO:0042626,GO:0005524,GO:0016021,GO:0055085,GO:0000166	GSR					TRUE				TRUE
Pc2113T1C00002220g0000210.1	38.4039	-4.01317	1.25911	-2.39311	0.0167064	0.037959	103.188	0	38.4039	-3.11724	0.484545	-4.36954	1.25e-05	0.000119601	103.188	12.0241	"ABC transporter A family member 1"	GO:0000166,GO:0016020,GO:0016887,GO:0042626,GO:0005524,GO:0055085,GO:0016021	in-between					TRUE
Pc2113T1C00002220g0000250.1	65.4638	-4.14706	1.22177	-2.57581	0.0100005	0.0266021	113.225	0									"Abnormal spindle microcephaly-associated protein"		in-between					TRUE					TRUE
Pc2113T1C00002220g0000300.1									5.92266	-5.30962	1.31329	-3.28155	0.00103238	0.00646579	17.2647	0.503251	"Potassium voltage-gated channel subfamily H member 2"	GO:0086009,GO:0005242,GO:0006811,GO:1902937,GO:0006813,GO:0016021,GO:0086091,GO:0042391,GO:0042802,GO:0005887,GO:0060048,GO:0005216,GO:1902282,GO:1901381,GO:0035690,GO:1901380,GO:0005886,GO:0086005,GO:0060307,GO:0071805,GO:0005267,GO:0086011,GO:0034765,GO:0055131,GO:0005249,GO:0005251,GO:1901379,GO:0097110,GO:0055085,GO:0098915,GO:0008076,GO:0086013,GO:0086010,GO:1903765,GO:0097623,GO:0031625,GO:…	in-between
Pc2113T1C00002220g0000350.1									15.0581	-8.61117	1.37235	-5.54609	2.92e-08	4.22e-07	45.1744	0	"Unknown protein"		GDR					TRUE
Pc2113T1C00002220g0000470.1									60.3822	2.78929	0.471061	3.79842	0.00014562	0.00113073	22.9174	158.229	"Avr3b-L3"		GDR
Pc2113T1C00002220g0000530.1									280.29	5.89371	0.258355	18.9419	5.15e-80	2.52e-77	13.92	826.95	"Dual specificity protein phosphatase CDC14B"		GDR	TRUE				TRUE
Pc2113T1C00002220g0000540.1									36.6167	2.1693	0.379056	3.08478	0.00203706	0.0118805	19.9784	89.8718	"Unknown protein"		GDR	TRUE
Pc2113T1C00002220g0000550.1	82.37	-4.24134	1.30538	-2.48306	0.013026	0.0323782	120.868	0									"Unknown protein"		in-between					TRUE					TRUE
Pc2113T1C00002220g0000560.1									35.6104	-3.23489	0.658028	-3.39634	0.000682926	0.00448195	96.598	10.233	"Unknown protein"		in-between					TRUE
Pc2113T1C00002220g0000570.1									168.372	-8.28637	2.17607	-3.34842	0.000812751	0.00523099	503.487	1.62912	"Elicitin"	GO:0009405,GO:0005576,GO:0034053	in-between	TRUE		Apoplastic effector								TRUE
Pc2113T1C00002220g0000580.1									33.1522	-2.73911	0.556216	-3.12667	0.00176796	0.0104398	86.5549	12.9016	"Elicitin-like protein"	GO:0009405,GO:0005576,GO:0034053	in-between	TRUE		Apoplastic effector		TRUE					TRUE
Pc2113T1C00002220g0000610.1	81.9859	-4.30085	1.21544	-2.71577	0.00661226	0.0198581	125.959	0									"Myc-type, basic helix-loop-helix (BHLH) domain"	GO:0016021,GO:0016020,GO:0046983	in-between					TRUE					TRUE
Pc2113T1C00002222g0000100.1									3.98893	-6.69468	1.6622	-3.42599	0.000612561	0.00408338	11.9668	0	"EF-hand domain-containing family member B"	GO:0070884,GO:2001256,GO:0046872,GO:0005575,GO:0005509,GO:0005737,GO:0032091,GO:0061891	GDR
Pc2113T1C00002222g0000140.1									2.25268	-5.87032	1.90174	-2.56098	0.0104378	0.0491657	6.75804	0	"PKD_channel domain-containing protein"	GO:0016021,GO:0016020	GSR					TRUE
Pc2113T1C00002222g0000170.1	66.5317	-4.16344	1.20722	-2.62043	0.00878197	0.0242654	114.521	0									"Cyclic nucleotide-gated channel cone photoreceptor subunit alpha"	GO:0016021,GO:0016020	in-between										TRUE
Pc2113T1C00002222g0000180.1									14.708	-3.08627	0.594946	-3.50665	0.000453781	0.00313079	39.6219	4.50203	"Voltage-gated Ion Channel"	GO:0016020,GO:0016021,GO:0055085,GO:0006811,GO:0005216,GO:0034220	in-between
Pc2113T1C00002222g0000200.1	202.438	-5.63196	1.19816	-3.86589	0.000110685	0.000992072	316.912	0									"Non-specific serine/threonine protein kinase"	GO:0106311,GO:0004672,GO:0016301,GO:0005524,GO:0007165,GO:0006468,GO:0106310,GO:0004674,GO:0016310,GO:0000166	GDR					TRUE					TRUE
Pc2113T1C00002222g0000230.1	97.5543	-4.30805	1.25209	-2.64202	0.0082413	0.0232122	126.587	0									"Helicase ATP-binding domain-containing protein"	GO:0003676,GO:0005524	in-between					TRUE					TRUE
Pc2113T1C00002222g0000270.1									44.3287	3.0281	0.412747	4.91366	8.94e-07	1.05e-05	14.5255	118.461	"Unknown protein"		GSR					TRUE
Pc2113T1C00002226g0000020.1	72.3153	-4.81934	1.25809	-3.03582	0.00239879	0.0097207	180.429	0	72.3153	-2.29602	0.455267	-2.84673	0.00441701	0.0230976	180.429	36.517	"Unknown protein"		GSR					TRUE
Pc2113T1C00002226g0000070.1									9.8554	-7.9996	1.48237	-4.7219	2.34e-06	2.57e-05	29.5662	0	"Transmembrane protein, putative"	GO:0016021,GO:0016020	GSR					TRUE
Pc2113T1C00002226g0000090.1									18.9779	-3.54838	0.627309	-4.06239	4.86e-05	0.000418352	52.4603	4.47332	"Transmembrane protein"	GO:0016021,GO:0016020	GDR					TRUE
Pc2113T1C00002226g0000140.1									26.1806	12.2229	1.26396	8.87912	6.74e-19	2.75e-17	0.0180584	78.5237	"Serine/threonine protein kinase"	GO:0004674,GO:0016310,GO:0016301,GO:0006468	GSR	TRUE
Pc2113T1C00002226g0000150.1	194.346	-4.02034	1.13104	-2.67041	0.00757587	0.0217933	197.015	18.2462									"Peptidase A1 domain-containing protein"	GO:0004190,GO:0016021,GO:0016020,GO:0006508	GSR					TRUE					TRUE
Pc2113T1C00002226g0000260.1									28.5215	-5.60132	0.838061	-5.49044	4.01e-08	5.67e-07	83.7412	1.82319	"Serine/threonine protein kinase"	GO:0016310,GO:0004674,GO:0004672,GO:0016301,GO:0005524,GO:0006468	GSR						TRUE
Pc2113T1C00002226g0000280.1									8.69838	2.80766	0.55979	3.22918	0.00124148	0.00763201	3.26747	22.8277	"Tryptophanyl-tRNA synthetase"	GO:0004812,GO:0000166,GO:0006436,GO:0005524,GO:0016874,GO:0004830,GO:0006412,GO:0006418	in-between					TRUE
Pc2113T1C00002226g0000310.1									2.24093	-5.86285	1.9002	-2.55913	0.0104934	0.0493959	6.7228	0	"Unknown protein"		GSR					TRUE
Pc2113T1C00002226g0000340.1	106.07	-5.63239	1.22714	-3.77494	0.000160048	0.00131768	316.989	0	106.07	-8.23724	0.725545	-9.9749	1.96e-23	1.09e-21	316.989	1.22034	"Arfaptin homology (AH) domain/BAR domain"	GO:0005737	GDR					TRUE						TRUE
Pc2113T1C00002226g0000350.1									26.9629	-9.4514	2.54713	-3.31801	0.000906598	0.00577671	80.8887	0	"Serine/threonine protein kinase"	GO:0006468,GO:0005524,GO:0004672,GO:0016301,GO:0016310,GO:0004674	GDR
Pc2113T1C00002226g0000360.1									23.8739	-6.0925	1.12594	-4.52288	6.1e-06	6.21e-05	52.6726	0.702884	"Protein kinase domain-containing protein"	GO:0006468,GO:0005524,GO:0004672	GDR
Pc2113T1C00002226g0000420.1	354.877	-7.35747	1.24792	-5.09444	3.5e-07	9.43e-06	1047.99	0	354.877	-5.96357	0.4427	-11.212	3.56e-29	2.66e-27	1047.99	16.6436	"Protein kinase, putative"	GO:0004672,GO:0016301,GO:0016310,GO:0006468,GO:0005524	in-between					TRUE						TRUE
Pc2113T1C00002226g0000430.1									6.45796	-5.6239	1.32041	-3.50186	0.000462016	0.00318012	19.0604	0.313435	"Unknown protein"		in-between					TRUE
Pc2113T1C00002226g0000440.1									4.97942	-7.01463	1.57625	-3.81579	0.000135749	0.00106366	14.9383	0	"Unknown protein"		GSR					TRUE
Pc2113T1C00002226g0000550.1	35.7687	-4.02584	1.2609	-2.39975	0.0164061	0.0375719	104.101	0	35.7687	-5.05502	0.583991	-6.94363	3.82e-12	8.8e-11	104.101	3.20537	"Unknown protein"		GSR					TRUE						TRUE
Pc2113T1C00002226g0000560.1									5.6246	-7.19035	1.46039	-4.23883	2.25e-05	0.000205213	16.8738	0	"Unknown protein"		in-between					TRUE
Pc2113T1C00002226g0000580.1	73.8262	-4.97474	1.23959	-3.20651	0.00134358	0.00642479	200.95	0	73.8262	-3.27232	0.412556	-5.5079	3.63e-08	5.17e-07	200.95	20.5286	"Unknown protein"		in-between					TRUE						TRUE
Pc2113T1C00002226g0000600.1	446.06	-7.10073	1.2193	-5.00346	5.63e-07	1.38e-05	877.135	0									"Unknown protein"		in-between					TRUE					TRUE
Pc2113T1C00002228g0000050.1	170.644	-5.99922	1.20509	-4.14841	3.35e-05	0.000394275	408.777	0									"ABC transporter A family member 1"	GO:0005524,GO:0042626,GO:0016887,GO:0016020,GO:0016021,GO:0055085,GO:0000166	GDR					TRUE
Pc2113T1C00002228g0000060.1									18.6144	-8.91704	1.42149	-5.56956	2.55e-08	3.73e-07	55.8431	0	"Alpha-mannosyltransferase"	GO:0016740,GO:0006486,GO:0016020,GO:0016021,GO:0016757	GDR					TRUE
Pc2113T1C00002228g0000180.1									166.456	6.79086	0.380216	15.2305	2.22e-52	5.01e-50	4.46625	494.901	"Acyl-coenzyme A oxidase"	GO:0055114,GO:0006631,GO:0016627,GO:0003997,GO:0005777,GO:0016491,GO:0071949,GO:0006635,GO:0006629,GO:0050660	in-between					TRUE
Pc2113T1C00002228g0000200.1									167.434	6.01562	0.350253	14.32	1.64e-46	3.09e-44	7.64347	494.657	"Acyl-coenzyme A oxidase"	GO:0050660,GO:0006629,GO:0071949,GO:0006635,GO:0005777,GO:0003997,GO:0016491,GO:0006631,GO:0055114,GO:0016627	GSR					TRUE
Pc2113T1C00002228g0000220.1									110.138	6.30013	0.412226	12.8573	7.82e-38	9.25e-36	4.15105	326.262	"Acyl-coenzyme A oxidase"	GO:0006629,GO:0050660,GO:0055114,GO:0006631,GO:0016627,GO:0005777,GO:0003997,GO:0016491,GO:0071949,GO:0006635	in-between					TRUE
Pc2113T1C00002228g0000240.1									29.4162	-2.40562	0.482711	-2.91193	0.00359205	0.0192394	74.3492	13.8995	"AB hydrolase-1 domain-containing protein"	GO:0016020,GO:0016021	in-between					TRUE
Pc2113T1C00002228g0000250.1									23.6776	-3.19741	0.66811	-3.28899	0.00100547	0.00632969	64.1038	6.92894	"Large proline-rich protein BAG6"	GO:0003341,GO:0070286,GO:0005929	GDR					TRUE
Pc2113T1C00002228g0000370.1									16.2165	4.43287	0.427315	8.03359	9.47e-16	3.01e-14	2.15359	46.4959	"Fe2OG dioxygenase domain-containing protein"	GO:0046872,GO:0055114,GO:0016491	GDR					TRUE
Pc2113T1C00002228g0000410.1									19.7033	5.7592	0.582876	8.16504	3.21e-16	1.05e-14	1.07106	58.0387	"SCP domain-containing protein"		GDR	TRUE				TRUE
Pc2113T1C00002228g0000450.1									18.5694	2.72455	0.555029	3.10713	0.00188911	0.0110927	5.23042	34.5451	"Translation initiation factor eIF-2B subunit alpha"	GO:0006413,GO:0003743	GSR	TRUE				TRUE
Pc2113T1C00002228g0000570.1									3.04785	-6.30631	1.84571	-2.87494	0.00404104	0.0213293	9.14355	0	"Unknown protein"		GSR					TRUE
Pc2113T1C00002228g0000620.1	83.7069	-4.72758	1.22161	-3.05137	0.002278	0.00938805	169.313	0									"GOLD domain-containing protein"		GDR					TRUE					TRUE
Pc2113T1C00002228g0000640.1	71.4925	-4.20531	1.2098	-2.64946	0.00806213	0.022849	117.891	0									"GOLD domain-containing protein"		in-between					TRUE					TRUE
Pc2113T1C00002228g0000680.1									14.4646	-8.55315	1.36931	-5.51603	3.47e-08	4.95e-07	43.3939	0	"SCP domain-containing protein"		in-between	TRUE
Pc2113T1C00002228g0000700.1									13.1968	-8.42082	1.38431	-5.36067	8.29e-08	1.13e-06	39.5904	0	"SCP domain-containing protein"		GDR	TRUE
Pc2113T1C00002228g0000840.1	63.1748	-3.97424	1.21526	-2.44741	0.0143888	0.0342493	100.449	0									"TPR_REGION domain-containing protein"	GO:0006493,GO:0008168,GO:0016757	GDR	TRUE				TRUE					TRUE
Pc2113T1C00002228g0000890.1									245.812	5.88104	0.315596	15.4661	5.88e-54	1.35e-51	12.2944	725.142	"Carnitine O-palmitoyltransferase 2"	GO:0016740,GO:0016746	in-between					TRUE
Pc2113T1C00002228g0000910.1	71.8555	-4.50903	1.23888	-2.83243	0.00461959	0.0157177	145.51	0									"Repressor of RNA polymerase III transcription"	GO:0016480,GO:0005634	in-between										TRUE
Pc2113T1C00002228g0000920.1									3.68538	-5.58537	1.53198	-2.99311	0.0027615	0.0155076	10.8045	0.251626	"Replication factor C subunit 3"		GSR
Pc2113T1C00002228g0000930.1									19.0767	-3.06407	0.520103	-3.96857	7.23e-05	0.000600554	51.142	6.08823	"Unknown protein"		in-between
Pc2113T1C00002228g0000950.1									21.7896	-9.14402	1.34716	-6.04535	1.49e-09	2.57e-08	65.3689	0	"Nef-associated protein 1"		GDR					TRUE
Pc2113T1C00002228g0001000.1									22.2873	-6.84147	1.08571	-5.38033	7.43e-08	1.01e-06	66.3919	0.470152	"Nef-associated protein 1"		GDR					TRUE
Pc2113T1C00002228g0001030.1									47.803	2.06289	0.405899	2.61862	0.00882862	0.0425852	24.22	100.943	"SCP domain-containing protein"	GO:0016021,GO:0016020	in-between	TRUE				TRUE
Pc2113T1C00002228g0001040.1	156.628	-5.43566	1.22079	-3.63344	0.000279669	0.00204772	276.59	0									"GB1/RHD3-type G domain-containing protein"	GO:0003924,GO:0005525,GO:0016020,GO:0016021	in-between										TRUE
Pc2113T1C00002228g0001120.1									57.7704	5.02246	0.291291	13.809	2.25e-43	3.33e-41	5.1821	168.129	"UDP-sugar pyrophosphorylase 1"	GO:0016740,GO:0070569	in-between					TRUE
Pc2113T1C00002228g0001140.1	65.4609	-4.74903	1.25974	-2.97604	0.00291995	0.0112322	171.846	0	65.4609	-2.80312	0.466178	-3.86787	0.000109789	0.000877594	171.846	24.5366	"Homoserine O-acetyltransferase"	GO:0016740,GO:0016747,GO:0009058	GSR										TRUE
Pc2113T1C00002228g0001150.1									435.798	4.06451	0.21667	14.1437	2.04e-45	3.45e-43	73.7427	1233.65	"Electron transfer flavoprotein subunit beta"	GO:0009055,GO:0055114,GO:0005739,GO:0022900,GO:0005759	GSR
Pc2113T1C00002228g0001250.1									29.7819	4.94242	0.496233	7.94471	1.95e-15	6.02e-14	2.80894	86.5366	"Alcohol dehydrogenase"	GO:0016491,GO:0055114	in-between					TRUE										TRUE
Pc2113T1C00002228g0001280.1									12.3914	-3.59444	0.933957	-2.7779	0.00547112	0.0278357	34.4768	2.6973	"Adenylate cyclase"	GO:0035556,GO:0046872,GO:0009190	in-between					TRUE
Pc2113T1C00002228g0001300.1									21.118	-4.70387	0.772053	-4.79743	1.61e-06	1.83e-05	61.0936	2.26024	"Unknown protein"		GSR							TRUE
Pc2113T1C00002230g0000010.1	464.313	-7.26007	1.29339	-4.84003	1.3e-06	2.64e-05	979.564	0									"Alcohol dehydrogenase"	GO:0055114,GO:0008270,GO:0046872,GO:0016491	ND							TRUE			TRUE		TRUE
Pc2113T1C00002230g0000070.1									3.37292	-6.45269	1.73937	-3.13487	0.0017193	0.0102017	10.1188	0	"UDENN domain-containing protein"		in-between
Pc2113T1C00002230g0000120.1									6.02864	4.98984	0.935226	4.26618	1.99e-05	0.000183557	0.54927	17.5366	"Necrosis-inducing protein"	GO:0009405,GO:0005576	GSR															TRUE
Pc2113T1C00002230g0000130.1									6.9667	5.07213	0.740048	5.50252	3.74e-08	5.31e-07	0.603775	20.2963	"Necrosis-inducing protein"	GO:0005576,GO:0009405	in-between
Pc2113T1C00002230g0000190.1									5.861	-3.74056	1.0024	-2.73401	0.00625691	0.0313765	16.358	1.22503	"Unknown protein"		in-between					TRUE
Pc2113T1C00002230g0000220.1	53.1346	-4.28027	1.22394	-2.68009	0.0073603	0.021325	124.183	0									"FYVE-type domain-containing protein"	GO:0046872	in-between					TRUE						TRUE
Pc2113T1C00002230g0000260.1									48.2121	2.3925	0.318747	4.36867	1.25e-05	0.00012	23.1267	121.51	"Creatinase/Aminopeptidase P/Spt16, N-terminal"	GO:0006508,GO:0004177	GDR					TRUE
Pc2113T1C00002230g0000310.1	42.3266	-4.1723	1.27591	-2.48631	0.0129076	0.0321498	115.217	0	42.3266	-3.27313	0.526645	-4.31624	1.59e-05	0.00014913	115.217	11.7629	"TPT domain-containing protein"	GO:0016021,GO:0016020	in-between
Pc2113T1C00002233g0000020.1									7.29501	-4.44896	1.01709	-3.391	0.000696375	0.00455988	21.0065	0.878495	"Calcium/calmodulin-dependent protein kinase type 1"	GO:0000166,GO:0003824,GO:0004674,GO:0006468,GO:0046777,GO:0005634,GO:0005524,GO:0004672,GO:0016301,GO:0032793,GO:0007275,GO:0045944,GO:0016740,GO:0004683,GO:0005516,GO:0016310,GO:0008152,GO:0040040,GO:0005737,GO:0045664,GO:0048812,GO:0046872	in-between		PL1_4					TRUE
Pc2113T1C00002233g0000090.1									17.3326	-3.63051	0.666457	-3.94701	7.91e-05	0.00065172	48.2181	3.77981	"GTPase-activating protein GYP5"		GSR					TRUE
Pc2113T1C00002233g0000190.1									36.0927	-2.3754	0.500996	-2.74532	0.00604516	0.0304082	90.9594	17.3186	"DUF4203 domain-containing protein"	GO:0090263,GO:0016020,GO:0016021	GDR					TRUE
Pc2113T1C00002233g0000250.1									57.4426	3.55184	0.5093	5.01048	5.43e-07	6.61e-06	13.5525	158.775	"HEME_HALOPEROXIDASE domain-containing protein"	GO:0016491,GO:0098869,GO:0055114,GO:0046872,GO:0004601	GSR	TRUE				TRUE
Pc2113T1C00002235g0000050.1									7.94181	-5.84024	1.23078	-3.93267	8.4e-05	0.000689351	23.4171	0.408343	"DUF4203 domain-containing protein"	GO:0090263,GO:0016021,GO:0016020	GDR					TRUE
Pc2113T1C00002235g0000060.1									6.04054	-4.68442	1.26509	-2.91238	0.00358691	0.0192228	17.3667	0.754877	"DUF4203 domain-containing protein"	GO:0090263,GO:0016020,GO:0016021	in-between
Pc2113T1C00002235g0000140.1									5.03413	-4.70896	1.27445	-2.91025	0.00361145	0.019319	14.6322	0.470152	"Dynein heavy chain 6, axonemal"	GO:0005524,GO:0042995,GO:0005737,GO:0051959,GO:0008569,GO:0005856,GO:0003774,GO:0000166,GO:0005874,GO:0007018,GO:0030286,GO:0045505,GO:0005929	in-between
Pc2113T1C00002235g0000160.1									9.61068	-4.10556	1.0807	-2.87365	0.00405761	0.0213936	27.1656	1.66647	"Unknown protein"		in-between						TRUE
Pc2113T1C00002235g0000170.1	60.0344	-4.66968	1.27857	-2.87013	0.00410297	0.0144258	162.643	0	60.0344	-3.22094	0.522022	-4.2545	2.1e-05	0.000192437	162.643	17.4605	"Alpha-carbonic anhydrase domain-containing protein"	GO:0008270,GO:0004089	in-between					TRUE
Pc2113T1C00002235g0000220.1									3.70611	-6.58866	1.68612	-3.31451	0.000918043	0.00583949	11.1183	0	"Cytochrome b5 domain-containing protein 1"	GO:0046872	in-between					TRUE
Pc2113T1C00002235g0000440.1									9.53393	-3.88981	0.904304	-3.19561	0.00139533	0.00847134	26.8117	1.79009	"Acyltransferase"	GO:0016021,GO:0016020,GO:0016746,GO:0005789,GO:0005783,GO:0016740,GO:0016747	GDR
Pc2113T1C00002235g0000450.1									8.57678	-4.56543	1.03108	-3.45795	0.000544296	0.00367406	24.662	1.06831	"Acyltransferase"	GO:0016747,GO:0016746,GO:0005783,GO:0005789,GO:0016740,GO:0016020,GO:0016021	GDR
Pc2113T1C00002235g0000460.1									13.2831	-2.82774	0.620666	-2.9448	0.00323168	0.0176021	35.0195	4.82967	"Protein kinase"	GO:0005524,GO:0006468,GO:0016310,GO:0016301,GO:0004672	in-between					TRUE					TRUE
Pc2113T1C00002235g0000470.1									3.04548	-6.30527	1.70333	-3.11464	0.00184169	0.0108359	9.13643	0	"Sorbitol dehydrogenase"	GO:0016491,GO:0008270,GO:0055114,GO:0046872	in-between
Pc2113T1C00002235g0000500.1									19.5958	-2.45979	0.482787	-3.02367	0.0024973	0.0142144	49.6556	9.13176	"Sorbitol dehydrogenase"	GO:0046872,GO:0055114,GO:0008270,GO:0016491	GDR
Pc2113T1C00002236g0000040.1									6.27703	-3.42541	0.932611	-2.60067	0.00930428	0.0444834	17.2544	1.57669	"LRAT domain-containing protein"		in-between					TRUE					TRUE
Pc2113T1C00002238g0000130.1									5.33424	7.089	0.940143	6.47668	9.38e-11	1.87e-09	0.112935	15.8898	"Lysosomal beta glucosidase"	GO:0005975,GO:0016798,GO:0016787,GO:0008152,GO:0004553	in-between					TRUE
Pc2113T1C00002238g0000140.1									2.69913	-6.13124	1.85835	-2.76119	0.00575912	0.0291192	8.09738	0	"Kinesin-like protein"	GO:0007018,GO:0008017,GO:0005524,GO:0005874,GO:0003777,GO:0003774,GO:0000166	in-between					TRUE
Pc2113T1C00002238g0000160.1									4.27227	-5.81424	1.56521	-3.07578	0.00209953	0.0121819	12.6601	0.156717	"Kinesin-like protein"	GO:0003777,GO:0007018,GO:0008017,GO:0005524,GO:0000166,GO:0003774	GDR					TRUE
Pc2113T1C00002238g0000300.1									77.471	3.78266	0.356389	7.80792	5.81e-15	1.74e-13	15.7424	216.671	"Peroxisomal multifunctional enzyme type 2, putative"	GO:0055114	GDR					TRUE
Pc2113T1C00002238g0000350.1									24.3006	-9.30162	1.35437	-6.1295	8.82e-10	1.56e-08	72.9017	0	"MARVEL domain-containing protein"	GO:0016020,GO:0016021	GDR
Pc2113T1C00002239g0000030.1									54.4489	3.46357	0.352771	6.98347	2.88e-12	6.76e-11	13.5875	149.759	"Peroxisomal multifunctional enzyme type 2, putative"	GO:0055114	in-between					TRUE
Pc2113T1C00002239g0000130.1									24.0297	-7.52551	1.27399	-5.12212	3.02e-07	3.81e-06	71.7756	0.313435	"Meiosis expressed gene 1 protein homolog"	GO:0005634	in-between
Pc2113T1C00002239g0000170.1									22.3428	-3.32595	0.638921	-3.64043	0.00027218	0.00197934	60.907	6.12133	"Protein unc-45 homolog B"	GO:0016020,GO:0016021	in-between					TRUE
Pc2113T1C00002239g0000180.1									11.127	-7.20611	1.39873	-4.43698	9.12e-06	8.93e-05	33.2241	0.156717	"Unknown protein"		in-between
Pc2113T1C00002240g0000110.1									3.69676	-5.60248	1.53001	-3.00814	0.00262853	0.0148575	10.9336	0.156717	"Serine/threonine-protein kinase-transforming protein mil"	GO:0016310,GO:0016301	GSR					TRUE					TRUE
Pc2113T1C00002240g0000170.1	75.0985	-4.41563	1.21011	-2.82257	0.0047641	0.0160971	136.396	0									"WRKY transcription factor 19"		in-between										TRUE
Pc2113T1C00002240g0000180.1	62.5716	-3.99544	1.21171	-2.47207	0.0134333	0.0329881	101.933	0									"WRKY transcription factor 19"		in-between					TRUE					TRUE
Pc2113T1C00002242g0000050.1									33.0334	-5.12275	0.710486	-5.80272	6.52e-09	1.04e-07	96.2649	2.83526	"Guanylate cyclase domain-containing protein"	GO:0005216,GO:0034220,GO:0009190,GO:0055085,GO:0006811,GO:0016020,GO:0016021,GO:0035556	in-between					TRUE
Pc2113T1C00002242g0000100.1									4.11427	-6.73919	1.69127	-3.39341	0.00069028	0.00452414	12.3428	0	"Unknown protein"		in-between						TRUE
Pc2113T1C00002242g0000110.1									11.0089	4.8589	0.626844	6.15608	7.46e-10	1.34e-08	1.1063	31.9205	"Unknown protein"		GSR	TRUE				TRUE
Pc2113T1C00002242g0000130.1									1.12824	7.6903	2.28372	2.92957	0.00339432	0.0183527	0.0128139	3.37191	"Unknown protein"		in-between														TRUE
Pc2113T1C00002242g0000180.1									18.7801	8.34503	0.75199	9.76745	1.55e-22	8.17e-21	0.180254	56.1599	"Ankyrin repeat domain-containing protein 50"		in-between	TRUE				TRUE
Pc2113T1C00002242g0000220.1									6.74001	4.08627	0.815831	3.78298	0.000154964	0.00119506	1.11932	19.1007	"Unknown protein"		GDR					TRUE
Pc2113T1C00002242g0000280.1									3.32554	-5.43377	1.69973	-2.60851	0.00909383	0.0435909	9.72499	0.251626	"Winged helix-turn-helix DNA-binding domain"	GO:0003677	GSR
Pc2113T1C00002242g0000290.1									3.72263	5.65159	1.0638	4.37263	1.23e-05	0.000118074	0.221285	10.9466	"Flavoprotein YCP4"		GSR					TRUE
Pc2113T1C00002242g0000330.1									3.89498	-6.66039	1.65282	-3.42469	0.000615507	0.00409817	11.6849	0	"ENTH domain-containing protein 1"	GO:0005515,GO:0005768,GO:0006897,GO:0005543,GO:0005886,GO:0030125,GO:0030276,GO:0043231	GDR
Pc2113T1C00002242g0000350.1	251.737	-5.5467	1.19643	-3.80024	0.000144557	0.00122699	298.72	0									"Receptor expression-enhancing protein 5"	GO:0016021,GO:0016020	GDR					TRUE					TRUE
Pc2113T1C00002242g0000400.1	72.0627	-4.45267	1.21764	-2.83553	0.00457496	0.0156175	139.93	0									"DNA polymerase"	GO:0003676,GO:0046872,GO:0003677,GO:0006260,GO:0003887,GO:0071897,GO:0051536,GO:0000166,GO:0016740,GO:0005634,GO:0051539,GO:0016779	GDR					TRUE					TRUE
Pc2113T1C00002242g0000420.1									4.90353	-6.9925	1.6325	-3.67075	0.000241835	0.00177362	14.7106	0	"DNA-directed DNA polymerase"	GO:0003676,GO:0003677,GO:0006260,GO:0003887,GO:0071897,GO:0000166,GO:0016740,GO:0005634,GO:0016779	in-between					TRUE
Pc2113T1C00002242g0000510.1									6.96089	3.88827	0.776083	3.7216	0.000197965	0.00148226	1.32263	19.56	"Clavaminate synthase-like protein"	GO:0016491,GO:0055114	GSR					TRUE									TRUE
Pc2113T1C00002242g0000520.1	88.3319	-3.77777	1.12207	-2.47559	0.0133017	0.0327946	166.272	18.2462									"AGC/PKG protein Kinase"	GO:0016301,GO:0004672,GO:0046872,GO:0016311,GO:0016791,GO:0016310,GO:0016787,GO:0043169,GO:0006468,GO:0005524,GO:0016020,GO:0006470,GO:0004721	in-between					TRUE					TRUE
Pc2113T1C00002246g0000100.1									16.0409	-3.09662	0.546661	-3.83532	0.0001254	0.000989972	43.141	4.9817	"TPH domain-containing protein"	GO:0060271,GO:0003341	in-between					TRUE
Pc2113T1C00002246g0000250.1									6.80622	-6.48578	1.38464	-3.96189	7.44e-05	0.000614816	20.167	0.251626	"Protein kinase domain-containing protein"	GO:0004672,GO:0000166,GO:0006468,GO:0005524	in-between	TRUE				TRUE
Pc2113T1C00002246g0000260.1									6.05377	-4.10298	1.00775	-3.07911	0.00207621	0.0120609	17.1879	0.973404	"Protein kinase domain-containing protein"	GO:0005524,GO:0006468,GO:0004674,GO:0004672,GO:0000166	in-between					TRUE
Pc2113T1C00002246g0000270.1									8.75945	-6.85382	1.38538	-4.22543	2.38e-05	0.000216464	26.0267	0.251626	"Armadillo-type fold"	GO:0006468,GO:0005524,GO:0004672	GSR
Pc2113T1C00002246g0000290.1									32.5731	-2.72973	0.403991	-4.2816	1.86e-05	0.000172262	85.0307	12.6887	"Glycoside-Pentoside-Hexuronide (GPH):Cation Symporter Family"	GO:0016020,GO:0055085,GO:0016021,GO:0015293,GO:0008643	GSR					TRUE					TRUE
Pc2113T1C00002246g0000310.1									3.52056	-6.5146	1.74755	-3.15561	0.00160162	0.00958713	10.5617	0	"DENN domain-containing protein 4C"	GO:0032483,GO:0043231,GO:0005085,GO:0005886,GO:0005737,GO:0016020,GO:0031410,GO:0030904,GO:0032869,GO:0005794,GO:0032593,GO:0015031,GO:0072659,GO:0005829,GO:0030659,GO:0017112	in-between
Pc2113T1C00002246g0000330.1									23.69	-4.19845	0.865225	-3.69667	0.000218444	0.00161743	67.3948	3.67509	"WD40-repeat-containing domain"		GDR	TRUE		Cytoplasmic effector
Pc2113T1C00002246g0000340.1	64.0632	-4.69729	1.24478	-2.97023	0.00297572	0.0113708	165.8	0	64.0632	-2.63752	0.422484	-3.87595	0.000106211	0.000850846	165.8	26.3892	"DNA repair protein RAD51 homolog"	GO:0006259,GO:0007049,GO:0003697,GO:0003677,GO:0007131,GO:0006281,GO:0000150,GO:1990426,GO:0006310,GO:0003690,GO:0006974,GO:0000724,GO:0005524,GO:0005634,GO:0051321,GO:0000166,GO:0008094,GO:0003684	in-between
Pc2113T1C00002246g0000410.1	77.9267	-5.18805	1.22436	-3.42061	0.000624815	0.00372128	232.963	0	77.9267	-8.15363	0.796729	-8.97874	2.74e-19	1.15e-17	232.963	0.816686	"ABC transporter B family member 11"	GO:0042626,GO:0005524,GO:0016020,GO:0016887,GO:0016021,GO:0055085,GO:0000166	in-between											TRUE
Pc2113T1C00002246g0000420.1	129.786	-5.92352	1.23291	-3.99342	6.51e-05	0.00066571	387.87	0	129.786	-7.78321	0.613957	-11.0484	2.23e-28	1.61e-26	387.87	1.48647	"ABC transporter B family member 11"	GO:0016021,GO:0055085,GO:0016887,GO:0016020,GO:0042626,GO:0005524,GO:0000166	GDR					TRUE						TRUE
Pc2113T1C00002246g0000470.1									3.17896	5.69487	1.38548	3.38862	0.000702449	0.00458954	0.177069	9.3598	"Unknown protein"		GDR
Pc2113T1C00002246g0000500.1	107.936	-5.06017	1.23248	-3.29431	0.000986619	0.0051144	213.208	0									"Calcium/calmodulin dependent protein Kinase"	GO:0006468,GO:0005524,GO:0016301,GO:0000166,GO:0004672,GO:0004674,GO:0016310	GDR					TRUE					TRUE
Pc2113T1C00002246g0000520.1	141.873	-3.82343	1.20879	-2.33574	0.0195047	0.0422989	90.4757	0									"Proteasome endopeptidase complex"	GO:0000502,GO:0019773,GO:0006508,GO:0051603,GO:0008233,GO:0006511,GO:0005737,GO:0005839,GO:0016787	GDR					TRUE					TRUE
Pc2113T1C00002246g0000550.1	51.7759	-4.33735	1.2455	-2.67953	0.00737261	0.0213436	129.19	0	51.7759	-2.31097	0.425047	-3.0843	0.0020403	0.0118868	129.19	26.138	"Myotubularin"	GO:0016311,GO:0046872,GO:0005737,GO:0035335,GO:0016020,GO:0004725,GO:0004438,GO:0006629	in-between					TRUE
Pc2113T1C00002246g0000630.1	39.8666	-3.80678	1.22825	-2.28519	0.0223019	0.046508	89.4359	0									"B30.2/SPRY domain-containing protein"	GO:0016020,GO:0016021	GDR					TRUE
Pc2113T1C00002246g0000660.1	101.733	-5.31764	1.29581	-3.33199	0.000862265	0.0046533	254.863	0									"Peptide-methionine (S)-S-oxide reductase"	GO:0055114,GO:0008113,GO:0016491	GSR
Pc2113T1C00002246g0000680.1	55.5125	-4.22996	1.22325	-2.64048	0.00827894	0.0232592	119.91	0									"Unknown protein"		GDR					TRUE						TRUE
Pc2113T1C00002246g0000730.1	426.497	-6.19876	1.11697	-4.65434	3.25e-06	5.83e-05	889.643	18.2462									"CCT domain-containing protein"		in-between					TRUE					TRUE
Pc2113T1C00002246g0000740.1	89.2503	-5.38887	1.29256	-3.39549	0.000685066	0.00396403	267.751	0	89.2503	-11.1784	1.29256	-7.87461	3.42e-15	1.04e-13	267.751	0	"Unknown protein"		GSR					TRUE						TRUE
Pc2113T1C00002247g0000030.1	416.892	-5.0196	1.28065	-3.13871	0.00169695	0.00766256	207.293	0	416.892	2.33156	0.50292	2.64766	0.0081051	0.0395495	207.293	1043.38	"Protein disulfide-isomerase"	GO:0016853,GO:0005783,GO:0003756,GO:0005788	in-between	TRUE		Cytoplasmic effector		TRUE					TRUE
Pc2113T1C00002247g0000100.1									7.4701	-4.6487	1.10567	-3.29999	0.000966883	0.00611567	21.4987	0.911594	"Unknown protein"		in-between					TRUE
Pc2113T1C00002247g0000120.1									15.6096	-4.45645	0.736221	-4.69486	2.67e-06	2.9e-05	44.7871	2.04172	"PseudoU_synth_2 domain-containing protein"	GO:0009982,GO:0003723,GO:0009451,GO:0001522	in-between					TRUE
Pc2113T1C00002247g0000140.1	140.82	-4.88896	1.22683	-3.16992	0.00152482	0.00705958	189.346	0									"PB1 domain-containing protein"		GDR					TRUE					TRUE
Pc2113T1C00002247g0000180.1									15.9695	-3.43739	0.837051	-2.91188	0.00359263	0.0192394	43.9861	3.92233	"FYVE-type domain-containing protein"	GO:0046872	in-between					TRUE
Pc2113T1C00002247g0000260.1	81.9165	-4.20118	1.21514	-2.63441	0.00842839	0.0235387	117.55	0									"RRM domain-containing protein"	GO:0003723,GO:0003676	in-between					TRUE					TRUE
Pc2113T1C00002247g0000280.1	133.943	-5.01751	1.21836	-3.29746	0.000975635	0.00507191	206.988	0									"Nucleosome assembly protein 1"	GO:0006334,GO:0005634	GDR					TRUE					TRUE
Pc2113T1C00002247g0000290.1	407.652	-6.53885	1.13026	-4.90053	9.56e-07	2.1e-05	1128.72	15.9327	407.652	-3.8484	0.311316	-9.14955	5.72e-20	2.53e-18	1128.72	78.3033	"Protein kinase"	GO:0016310,GO:0000166,GO:0004672,GO:0016301,GO:0005524,GO:0006468	GDR											TRUE
Pc2113T1C00002247g0000330.1	182.518	-6.3812	1.27201	-4.23048	2.33e-05	0.000291614	532.682	0	182.518	-5.16494	0.510048	-8.16577	3.19e-16	1.05e-14	532.682	14.873	"Tubby C-terminal-like domain"		in-between					TRUE						TRUE
Pc2113T1C00002247g0000340.1									20.4995	-3.78154	0.913183	-3.04598	0.00231924	0.0133145	57.3533	4.14524	"Tubby C-terminal-like domain"		in-between
Pc2113T1C00002247g0000360.1									15.7502	3.80185	0.740986	3.78124	0.000156048	0.0012009	3.16507	44.0856	"Unknown protein"		ND	TRUE		Cytoplasmic effector				TRUE
Pc2113T1C00002249g0000040.1									12.8171	5.68252	0.543927	8.60872	7.39e-18	2.75e-16	0.737757	37.7136	"MoCF_biosynth domain-containing protein"	GO:0000932,GO:0031087	GDR					TRUE										TRUE
Pc2113T1C00002249g0000050.1									57.498	4.63396	0.304564	11.9317	8.09e-33	7.33e-31	6.67381	165.82	"Long-chain-fatty-acid-CoA ligase"	GO:0016874	GDR	TRUE	GH17			TRUE										TRUE
Pc2113T1C00002249g0000060.1									3.3773	-6.45448	1.74883	-3.11894	0.00181504	0.0107005	10.1319	0	"Cyclic nucleotide-binding domain-containing protein"	GO:0016021,GO:0016020	in-between
Pc2113T1C00002249g0000140.1									34.956	-2.1117	0.386596	-2.87562	0.00403237	0.0212988	85.2552	19.6129	"Sn1-specific diacylglycerol lipase alpha"	GO:0046872,GO:0006629	in-between					TRUE					TRUE
Pc2113T1C00002249g0000220.1	87.9202	-3.87448	1.22243	-2.35144	0.0187009	0.0410449	93.7322	0									"ENTH domain-containing protein"	GO:0043231,GO:0030276,GO:0005543,GO:0006897,GO:0030125,GO:0005768,GO:0005886	in-between					TRUE					TRUE
Pc2113T1C00002249g0000270.1									67.4249	6.85319	0.479486	12.2072	2.84e-34	2.82e-32	1.73822	200.536	"Endonuclease/uclease/phosphatase family protein"	GO:0090305,GO:0004519	in-between					TRUE
Pc2113T1C00002249g0000300.1									24.3276	2.45449	0.469412	3.09854	0.00194479	0.0113922	8.8169	48.2333	"Sphingomyelinase"	GO:0071702,GO:0016020,GO:0016042,GO:0016787,GO:0006629,GO:0015288,GO:0022857,GO:0044179,GO:0009279,GO:0004767,GO:0016021,GO:0019835,GO:0006685,GO:0055085,GO:0006811,GO:0046930,GO:0061751,GO:0071396	GSR					TRUE
Pc2113T1C00002249g0000310.1									6.84279	2.99805	0.653587	3.05705	0.00223525	0.0128777	2.2887	18.2397	"Enoyl-[acyl-carrier-protein] reductase [NADH], putative"	GO:0055114,GO:0004318,GO:0016491,GO:0006633	GSR					TRUE										TRUE
Pc2113T1C00002249g0000370.1									96.9382	2.92501	0.480985	4.00222	6.28e-05	0.000528373	33.8262	256.988	"Glycosyl hydrolase"	GO:0004553,GO:0008152,GO:0016787,GO:0016798,GO:0005975	GDR		GH5_12			TRUE
Pc2113T1C00002249g0000470.1	70.5822	-4.64109	1.31029	-2.77884	0.00545527	0.0176147	159.457	0									"Serine/threonine-protein phosphatase"	GO:0097720,GO:0016787,GO:0106307,GO:0004721,GO:0006470,GO:0106306,GO:0033192,GO:0005509,GO:0004722	in-between					TRUE
Pc2113T1C00002249g0000480.1									2.24759	-5.86702	1.86077	-2.61559	0.00890733	0.0428651	6.74278	0	"Phospholipid-transporting ATPase"	GO:0000166,GO:0005524,GO:0016020,GO:0016021,GO:0000287,GO:0015914,GO:0140326,GO:0034204	in-between
Pc2113T1C00002249g0000490.1									25.3155	-6.85124	1.05914	-5.52453	3.3e-08	4.73e-07	75.1917	0.754877	"Phospholipid-transporting ATPase"	GO:0140326,GO:0034204,GO:0000287,GO:0015914,GO:0000166,GO:0016021,GO:0016020,GO:0005524	in-between					TRUE
Pc2113T1C00002249g0000580.1	112.014	-5.10657	1.23341	-3.32944	0.000870202	0.0046706	220.173	0									"Protein transport protein sec16"	GO:0016192,GO:0048208,GO:0005783,GO:0006914,GO:0000139,GO:0016020,GO:0015031	in-between					TRUE					TRUE
Pc2113T1C00002249g0000600.1	55.12	-3.90691	1.22704	-2.36904	0.0178343	0.0397423	95.858	0									"GTP-binding protein Rheb"	GO:0000166,GO:0003924,GO:0007165,GO:0005525,GO:0016020	GDR					TRUE					TRUE
Pc2113T1C00002249g0000610.1	200.423	-4.5057	1.199	-2.92384	0.00345737	0.0127213	145.17	0									"Carnitine operon protein CaiE"	GO:0016740,GO:0009437	GDR					TRUE					TRUE
Pc2113T1C00002249g0000630.1	1944.07	-6.25337	0.75817	-6.92901	4.24e-12	1.29e-09	3146.84	66.0443									"60S ribosomal protein L23"	GO:0005840,GO:0003735,GO:0006412	GDR					TRUE					TRUE
Pc2113T1C00002249g0000670.1	455.429	-6.87533	1.20822	-4.86279	1.16e-06	2.42e-05	750.272	0									"Glyceraldehyde-3-phosphate dehydrogenase"	GO:0051287,GO:0004365,GO:0000166,GO:0006006,GO:0016620,GO:0006096,GO:0016491,GO:0050661,GO:0055114	in-between					TRUE					TRUE
Pc2113T1C00002249g0000690.1	346.06	-6.16198	1.23722	-4.17224	3.02e-05	0.000363637	457.586	0									"Glyceraldehyde-3-phosphate dehydrogenase"	GO:0055114,GO:0016620,GO:0006006,GO:0016491,GO:0006096,GO:0050661,GO:0000166,GO:0004365,GO:0051287	in-between					TRUE					TRUE
Pc2113T1C00002249g0000810.1	127.61	-5.87286	1.23336	-3.95087	7.79e-05	0.00076583	374.501	0	127.61	-5.53061	0.433067	-10.4617	1.3e-25	8.02e-24	374.501	8.32928	"Protein kinase, putative"	GO:0005524,GO:0006468,GO:0016310,GO:0016301,GO:0004672,GO:0000166	GSR					TRUE						TRUE
Pc2113T1C00002249g0000820.1	829.943	-8.47764	1.20787	-6.19075	5.99e-10	6.05e-08	2278.04	0	829.943	-3.4265	0.271068	-8.95162	3.5e-19	1.45e-17	2278.04	211.792	"FYVE domain-containing protein"	GO:0046872	GSR					TRUE						TRUE
Pc2113T1C00002249g0000830.1									11.7772	-4.03402	0.739253	-4.10417	4.06e-05	0.000354911	33.3089	2.02282	"Glyceraldehyde-3-phosphate dehydrogenase"	GO:0055114,GO:0050661,GO:0006006,GO:0016620,GO:0016491,GO:0006096,GO:0000166,GO:0004365,GO:0051287	GSR					TRUE
Pc2113T1C00002251g0000090.1	61.9061	-3.93878	1.2192	-2.41041	0.0159344	0.0367927	98.0001	0									"Signal recognition particle 19 kDa protein"	GO:0006614,GO:0008312,GO:0005786,GO:0005737,GO:0048500	in-between					TRUE					TRUE
Pc2113T1C00002251g0000110.1	134.439	-4.86566	1.21041	-3.19369	0.00140469	0.00663918	186.317	0									"PWWP domain-containing protein"	GO:0006351	GDR					TRUE					TRUE
Pc2113T1C00002251g0000120.1	2295.36	-5.7577	0.635239	-7.48961	6.91e-14	1.26e-10	3443.63	104.85									"40S ribosomal protein SA"	GO:0000028,GO:0003735,GO:0006412,GO:0015935,GO:0005840,GO:0005737,GO:0022627	GDR										TRUE
Pc2113T1C00002253g0000240.1	59.0369	-4.04336	1.22671	-2.48091	0.0131047	0.0324628	105.37	0									"Splicing factor U2af large subunit B"	GO:0008380,GO:0005681,GO:0005515,GO:0000398,GO:0089701,GO:0006397,GO:0008187,GO:0003676,GO:0016607,GO:0009737,GO:0003723,GO:0030628,GO:0005634,GO:0000243,GO:0071004	GDR					TRUE					TRUE
Pc2113T1C00002253g0000300.1									57.4168	3.05698	0.283674	7.25121	4.13e-13	1.04e-11	18.4994	153.751	"Glucose-6-phosphate isomerase"	GO:0006096,GO:0004347,GO:0006094,GO:0016853	GSR					TRUE
Pc2113T1C00002253g0000440.1									29.2308	2.54529	0.340313	4.5408	5.6e-06	5.77e-05	10.1711	59.275	"Homogentisate 1,2-dioxygenase"	GO:0006559,GO:0051213,GO:0004411,GO:0006570,GO:0055114,GO:0046872	GSR					TRUE										TRUE
Pc2113T1C00002253g0000510.1									9.75299	-3.97174	0.903838	-3.28791	0.00100934	0.00634588	27.5638	1.69518	"Protein-serine/threonine phosphatase"	GO:0106307,GO:0016791,GO:0016787,GO:0106306,GO:0035335,GO:0004721,GO:0004725,GO:0006470,GO:0004722,GO:0008138,GO:0016311	GSR					TRUE					TRUE
Pc2113T1C00002253g0000520.1	62.9672	-4.66718	1.23303	-2.97412	0.00293829	0.0112789	162.37	0	62.9672	-2.60243	0.38639	-4.14719	3.37e-05	0.0002983	162.37	26.5319	"Protein-serine/threonine phosphatase"	GO:0106306,GO:0005634,GO:0035335,GO:0005737,GO:0004721,GO:0006470,GO:0004725,GO:0016791,GO:0106307,GO:0016787,GO:0008138,GO:0016311,GO:0046872,GO:0004722	in-between					TRUE
Pc2113T1C00002253g0000530.1	37.4048	-3.97169	1.24388	-2.38904	0.0168924	0.0382761	100.266	0	37.4048	-3.05629	0.442863	-4.64317	3.43e-06	3.68e-05	100.266	11.9484	"Protein-serine/threonine phosphatase"	GO:0016787,GO:0106307,GO:0016791,GO:0035335,GO:0005737,GO:0005634,GO:0004721,GO:0004725,GO:0006470,GO:0106306,GO:0004722,GO:0046872,GO:0008138,GO:0016311	GDR
Pc2113T1C00002253g0000610.1									75.3464	4.92046	0.288579	13.5854	4.89e-42	6.96e-40	7.23376	218.805	"4-coumarate-CoA ligase"	GO:0016874	GSR					TRUE										TRUE
Pc2113T1C00002253g0000640.1									71.3171	2.46318	0.33079	4.42329	9.72e-06	9.45e-05	30.4193	167.599	"Dihydroxy-acid dehydratase"	GO:0016829,GO:0004160,GO:0009082,GO:0046872,GO:0051539,GO:0008652,GO:0051536,GO:0003824	GDR					TRUE
Pc2113T1C00002253g0000670.1	1040.35	-6.91079	1.13648	-5.20095	1.98e-07	6.01e-06	1462.22	18.2462									"60S ribosomal protein L13a"	GO:0015934,GO:0005840,GO:0003735,GO:0006412	GDR					TRUE					TRUE
Pc2113T1C00002253g0000680.1	234.38	-6.54507	1.21991	-4.54547	5.48e-06	9.15e-05	596.77	0	234.38	-2.48727	0.323693	-4.59468	4.33e-06	4.54e-05	596.77	106.37	"Kinase protein"	GO:0006468,GO:0005524,GO:0016301,GO:0004672,GO:0016310	GDR					TRUE
Pc2113T1C00002253g0000690.1	49.2623	-4.33168	1.3655	-2.4399	0.0146914	0.0346931	128.68	0									"Unknown protein"		GDR					TRUE
Pc2113T1C00002253g0000700.1	44.4156	-3.97512	1.21722	-2.44419	0.0145176	0.0344346	100.509	0									"Unknown protein"		GDR					TRUE
Pc2113T1C00002255g0000010.1									4.9312	4.172	0.901912	3.51697	0.000436498	0.00302435	0.784689	14.0089	"Na_H_Exchanger domain-containing protein"	GO:1902600,GO:0015299,GO:0006812,GO:0016020,GO:0055085,GO:0016021	ND						TRUE
Pc2113T1C00002255g0000170.1									9.79681	-7.02129	1.35955	-4.4289	9.47e-06	9.24e-05	29.2337	0.156717	"Unknown protein"		GSR						TRUE
Pc2113T1C00002255g0000310.1	70.6338	-4.68832	1.23642	-2.98308	0.00285368	0.0110567	164.762	0									"Presenilin-like protein"	GO:0005794,GO:0004190,GO:0007219,GO:0016485,GO:0005789,GO:0016020,GO:0016021,GO:0005783	GDR					TRUE					TRUE
Pc2113T1C00002255g0000330.1									6.7169	-4.72566	1.16454	-3.19927	0.00137778	0.00838214	19.5238	0.62687	"Calmodulin"	GO:0005509	GDR
Pc2113T1C00002255g0000340.1	85.5864	-4.1665	1.2136	-2.60917	0.0090761	0.0248517	114.77	0									"Soluble pyridine nucleotide transhydrogenase, putative"	GO:0050660,GO:0016491,GO:0045454,GO:0055114	in-between					TRUE					TRUE
Pc2113T1C00002255g0000350.1	88.8175	-5.01551	1.22188	-3.28634	0.00101498	0.00518855	206.719	0									"Heterogeneous nuclear ribonucleoprotein A1, putative"	GO:0003729,GO:0003676,GO:0003723	in-between					TRUE					TRUE
Pc2113T1C00002255g0000370.1									187.531	3.10802	0.39415	5.34826	8.88e-08	1.2e-06	58.4532	504.14	"Acetyl-CoA acetyltransferase"	GO:0016740,GO:0016746,GO:0016747	GDR					TRUE										TRUE
Pc2113T1C00002255g0000380.1									12.4581	3.06038	0.596466	3.45432	0.000551678	0.00372046	3.98915	33.3852	"Peroxisome assembly protein 12"	GO:0005777,GO:0046872,GO:0005778,GO:0008022,GO:0016020,GO:0005779,GO:0006625,GO:0008270	GDR
Pc2113T1C00002255g0000420.1									10.2247	2.50264	0.545407	2.75508	0.00586775	0.0296276	4.60315	26.0708	"Chorismate synthase"	GO:0016829,GO:0009423,GO:0004107,GO:0008652,GO:0009073	GDR
Pc2113T1C00002255g0000430.1	50.6521	-4.17481	1.21627	-2.61029	0.00904647	0.0247892	115.415	0									"Leukocyte receptor cluster member 8"	GO:0005634,GO:0005515	GDR					TRUE
Pc2113T1C00002255g0000480.1	150.658	-5.74605	1.23169	-3.85327	0.00011655	0.00102694	342.985	0									"Proline dehydrogenase"	GO:0006562,GO:0004657,GO:0055114,GO:0016491,GO:0006560	in-between					TRUE
Pc2113T1C00002255g0000490.1	178.254	-4.9278	1.23244	-3.18702	0.00143745	0.00674952	194.516	0									"Diadenosine tetraphosphate synthetase"	GO:0016740,GO:0000166,GO:0004812,GO:0005737,GO:0005524,GO:0006426,GO:0016874,GO:0004820,GO:0006412,GO:0006418	in-between					TRUE					TRUE
Pc2113T1C00002255g0000540.1									3.5421	-5.52698	1.5847	-2.85667	0.00428107	0.0224637	10.3747	0.251626	"Chromosome segregation ATPase"		in-between
Pc2113T1C00002255g0000550.1									2.76381	-6.16517	1.79756	-2.87343	0.00406047	0.021401	8.29142	0	"Unknown protein"		in-between
Pc2113T1C00002255g0000570.1	773.383	-6.96476	1.19458	-4.99319	5.94e-07	1.42e-05	798.254	0									"Transketolase"	GO:0004802,GO:0046872,GO:0003824,GO:0016740	in-between					TRUE					TRUE
Pc2113T1C00002255g0000590.1									24.329	3.38439	0.520004	4.58532	4.53e-06	4.74e-05	6.3835	66.6034	"Aha1_N domain-containing protein"	GO:0001671,GO:0051879,GO:0032781,GO:0051087	GDR					TRUE										TRUE
Pc2113T1C00002255g0000680.1	142.42	-4.4385	1.20661	-2.84971	0.00437589	0.0150897	138.572	0									"HECT domain-containing protein"	GO:0004842,GO:0016567,GO:0016021,GO:0016020	GDR					TRUE					TRUE
Pc2113T1C00002255g0000790.1	50.1384	-4.126	1.22935	-2.54281	0.0109964	0.0284883	111.585	0									"Unknown protein"		in-between						TRUE
Pc2113T1C00002255g0000800.1	54.3343	-4.13258	1.28199	-2.44354	0.0145441	0.0344346	112.09	0									"Unknown protein"		in-between						TRUE				TRUE
Pc2113T1C00002255g0000860.1									2.40274	4.39663	1.21372	2.79854	0.00513344	0.0263646	0.33216	6.87607	"Unknown protein"		GDR
Pc2113T1C00002255g0000890.1									4.72503	-4.6202	1.29896	-2.78699	0.00531994	0.0271702	13.7049	0.470152	"DNA damage-binding protein 1"	GO:0016567,GO:0003676,GO:0003677,GO:0006281,GO:0016020,GO:0005634,GO:0016021	in-between
Pc2113T1C00002255g0000900.1									24.6648	-2.53478	0.441335	-3.47759	0.000505948	0.00344167	63.158	10.8363	"Major facilitator superfamily domain"	GO:0016020,GO:0016021	GSR					TRUE
Pc2113T1C00002255g0000920.1	41.3581	-3.79941	1.23402	-2.26854	0.0232964	0.0476267	88.9777	0									"Jacalin-like lectin domain"	GO:0030246	GDR					TRUE					TRUE
Pc2113T1C00002255g0001020.1	99.4051	-4.8099	1.21427	-3.1376	0.00170335	0.00768093	179.261	0									"CNH domain-containing protein"	GO:0016192	in-between					TRUE					TRUE
Pc2113T1C00002255g0001150.1	50.4663	-4.55106	1.29477	-2.74261	0.00609524	0.0190016	149.803	0	50.4663	-6.52932	0.7456	-7.41592	1.21e-13	3.22e-12	149.803	1.59558	"Serine/threonine-protein kinase AtPK2/AtPK19"	GO:0016301,GO:0016310,GO:0016021,GO:0016020	GSR					TRUE
Pc2113T1C00002255g0001170.1	55.2646	-4.14586	1.21707	-2.58477	0.00974439	0.0261311	113.115	0									"Arf-GAP domain-containing protein"	GO:0043547,GO:0005096	GDR					TRUE					TRUE
Pc2113T1C00002255g0001190.1	94.669	-4.23905	1.21057	-2.67564	0.00745876	0.0215245	120.675	0									"Inositol-3-phosphate synthase"	GO:0016853,GO:0006021,GO:0008654,GO:0004512	in-between					TRUE					TRUE
Pc2113T1C00002257g0000060.1									2.15638	-5.80726	1.87483	-2.5641	0.0103444	0.048757	6.46914	0	"Mpv17 protein"	GO:0016021,GO:0016020	GDR					TRUE
Pc2113T1C00002257g0000090.1									19.2184	-8.96311	1.3522	-5.88898	3.89e-09	6.42e-08	57.6553	0	"Unknown protein"		GSR
Pc2113T1C00002257g0000100.1									27.1844	-3.63087	0.63663	-4.1325	3.59e-05	0.000315742	75.5551	5.99801	"PH domain-containing protein"		GSR					TRUE
Pc2113T1C00002257g0000110.1									13.652	-2.93817	0.655691	-2.95592	0.00311734	0.0170553	36.2305	4.72538	"Vacuolar protein sorting-associated protein 13"	GO:0003674,GO:0019898,GO:0007005,GO:0005739,GO:1990816,GO:0005794,GO:0071561,GO:0045324,GO:0005628,GO:0045053,GO:0032120,GO:0044232,GO:0090083,GO:0006623,GO:0015031	in-between					TRUE
Pc2113T1C00002257g0000170.1									3.92557	3.58277	0.997662	2.58882	0.00963053	0.0458192	0.911377	10.8653	"Unknown protein"		GDR	TRUE				TRUE
Pc2113T1C00002257g0000180.1									10.2616	6.56264	0.653492	8.51218	1.71e-17	6.24e-16	0.326585	30.4582	"Unknown protein"		GDR	TRUE				TRUE										TRUE
Pc2113T1C00002257g0000290.1									21.163	-9.10214	1.28661	-6.29728	3.03e-10	5.73e-09	63.4891	0	"PH domain-containing protein"	GO:0035091	in-between					TRUE
Pc2113T1C00002257g0000360.1									18.6121	2.91592	0.537079	3.56729	0.000360691	0.00254235	6.51901	49.3173	"Membrane alanine aminopeptidase"	GO:0004177,GO:0008270,GO:0006508,GO:0008237	GSR					TRUE									TRUE
Pc2113T1C00002257g0000400.1									8.76887	4.23167	0.883465	3.65795	0.000254236	0.00185529	1.33205	24.9746	"Histidine ammonia-lyase"	GO:0016829,GO:0016841,GO:0003824	GDR					TRUE									TRUE
Pc2113T1C00002257g0000410.1									26.8503	5.02753	0.481279	8.36839	5.84e-17	2.04e-15	2.39925	78.1517	"Histidine ammonia-lyase"	GO:0016829,GO:0003824,GO:0016841	in-between					TRUE
Pc2113T1C00002257g0000510.1	86.9997	-3.82205	1.22119	-2.3109	0.0208386	0.0443806	90.3855	0									"Long chain base biosynthesis protein 2d"	GO:0009058,GO:0016021,GO:0016020,GO:0003824,GO:0016740,GO:0030170	GDR					TRUE					TRUE
Pc2113T1C00002257g0000540.1	230.843	-5.69834	1.2255	-3.83381	0.000126172	0.00109842	331.827	0									"Coronin"	GO:0007015,GO:0051015	in-between					TRUE					TRUE
Pc2113T1C00002257g0000570.1	214.146	-6.03322	1.23732	-4.06785	4.74e-05	0.00051085	418.514	0									"RanBP2-type domain-containing protein"	GO:0046872	in-between										TRUE
Pc2113T1C00002257g0000580.1	40.9295	-4.17735	1.25584	-2.53005	0.0114047	0.0292883	115.618	0	40.9295	-3.96856	0.498888	-5.95035	2.68e-09	4.48e-08	115.618	7.17061	"RanBP2-type domain-containing protein"	GO:0046872	GDR					TRUE
Pc2113T1C00002257g0000620.1									4.59508	10.6787	1.61141	6.00638	1.9e-09	3.24e-08	0	13.7852	"Lysosomal thioesterase PPT2"	GO:0008474,GO:0002084	GSR					TRUE
Pc2113T1C00002257g0000630.1									15.8385	10.5445	1.32867	7.18349	6.8e-13	1.67e-11	0.0361168	47.4793	"Lysosomal thioesterase PPT2-B"	GO:0008474,GO:0002084	GSR					TRUE
Pc2113T1C00002257g0000700.1									2.74943	-6.1577	1.77196	-2.91073	0.0036058	0.0192958	8.24828	0	"DNA_MISMATCH_REPAIR_2 domain-containing protein"	GO:0005524,GO:0030983,GO:0006298,GO:0003677,GO:0000166	GDR
Pc2113T1C00002257g0000940.1									73.1666	2.36046	0.273671	4.97117	6.65e-07	7.99e-06	35.7401	183.76	"Succinate semialdehyde dehydrogenase"	GO:0016620,GO:0016491,GO:0055114	GDR					TRUE
Pc2113T1C00002257g0000980.1									15.9075	-4.86332	0.858309	-4.50108	6.76e-06	6.81e-05	46.1839	1.53846	"Kinesin-like protein"	GO:0003774,GO:0000166,GO:0008017,GO:0005874,GO:0007018,GO:0005524,GO:0003777	GDR
Pc2113T1C00002257g0000990.1									14.7954	2.40055	0.500549	2.79803	0.00514149	0.0263874	7.05944	37.3269	"NADPH:adrenodoxin oxidoreductase, mitochondrial"	GO:0055114,GO:0015039,GO:0016491,GO:0005739	in-between					TRUE
Pc2113T1C00002257g0001000.1	153.941	-4.66518	1.36677	-2.68163	0.00732635	0.0212604	162.141	0									"Myosin protein"	GO:0016459,GO:0003774,GO:0003779,GO:0000166,GO:0005524	in-between					TRUE					TRUE
Pc2113T1C00002257g0001080.1									5.49066	-4.33444	1.08389	-3.07638	0.00209534	0.0121672	15.7502	0.721778	"GTP-binding protein SEC4, small G protein superfamily, and related Ras family GTP-binding proteins"	GO:0005525,GO:0016020,GO:0007165,GO:0003924,GO:0000166	in-between
Pc2113T1C00002257g0001100.1									14.0688	-5.66338	0.971649	-4.79945	1.59e-06	1.81e-05	41.3897	0.816686	"Axonemal dynein light intermediate polypeptide 1"		GDR
Pc2113T1C00002257g0001110.1									9.06053	-3.04594	0.762309	-2.68387	0.00727762	0.0359179	24.209	2.97264	"Axonemal dynein light intermediate polypeptide 1"	GO:0042995,GO:0036126,GO:0005930,GO:0003774,GO:0005929,GO:0031514,GO:0030286	GDR
Pc2113T1C00002257g0001140.1	350.691	-7.3631	1.26457	-5.03185	4.86e-07	1.23e-05	1052.07	0	350.691	-13.1526	1.26457	-9.61012	7.25e-22	3.63e-20	1052.07	0	"Protoporphyrinogen oxidase"	GO:0016020,GO:0016021,GO:0006779,GO:0016491,GO:0004729,GO:0006783,GO:0055114,GO:0006782	GDR					TRUE						TRUE
Pc2113T1C00002257g0001150.1	54.7225	-4.31425	1.22371	-2.70835	0.00676182	0.0201031	127.132	0									"Serine/threonine protein kinase"	GO:0016301,GO:0000166,GO:0004672,GO:0004674,GO:0016310,GO:0006468,GO:0005524	GDR					TRUE
Pc2113T1C00002257g0001240.1									8.44654	-3.70482	0.976006	-2.77132	0.00558299	0.0283361	23.5495	1.79009	"Unknown protein"		in-between										TRUE
Pc2113T1C00002257g0001270.1	79.8135	-4.59667	1.26062	-2.85309	0.00432966	0.0149768	154.618	0									"Glutamine amidotransferase"	GO:0016462,GO:0006541,GO:0016874,GO:0006177,GO:0005524,GO:0006164,GO:0003922,GO:0000166	GDR					TRUE					TRUE
Pc2113T1C00002257g0001310.1	97.4615	-4.23327	1.18271	-2.73378	0.00626112	0.019276	230.362	15.9327	97.4615	-2.31583	0.47353	-2.77876	0.00545668	0.0277719	230.362	46.0896	"Vacuolar protein sorting-associated protein 4"	GO:0016887,GO:0016020,GO:0005524	GDR					TRUE
Pc2113T1C00002257g0001340.1	210.488	-5.52584	1.21467	-3.726	0.000194544	0.00154044	294.43	0									"Importin subunit alpha"	GO:0006606,GO:0015031,GO:0061608,GO:0005737	GDR					TRUE					TRUE
Pc2113T1C00002257g0001350.1	69.6278	-4.48425	1.24494	-2.79874	0.00513025	0.0169564	143.028	0									"Threonine synthase"	GO:0016021,GO:0016020	GDR					TRUE					TRUE
Pc2113T1C00002257g0001440.1									26.3416	-2.4924	0.404166	-3.69253	0.000222031	0.00164233	67.0863	11.9386	"Charged multivesicular body protein 5"	GO:0007034	GDR					TRUE
Pc2113T1C00002259g0000070.1									18.8191	2.06138	0.388338	2.73313	0.00627347	0.0314273	10.9222	45.5352	"Mitochondrial inner membrane protease subunit 1"	GO:0016020,GO:0008233,GO:0016021,GO:0008236,GO:0004252,GO:0006508	GDR					TRUE
Pc2113T1C00002259g0000140.1									7.24663	2.90626	0.631461	3.01881	0.00253768	0.0144051	2.55538	19.1845	"acidPPc domain-containing protein"	GO:0016021,GO:0016020	in-between					TRUE									TRUE
Pc2113T1C00002259g0000240.1									15.3071	5.54	0.703617	6.45237	1.1e-10	2.18e-09	0.972843	44.9485	"Cytochrome P450"	GO:0016705,GO:0016491,GO:0005506,GO:0020037,GO:0004497,GO:0055114,GO:0046872	in-between					TRUE
Pc2113T1C00002259g0000260.1	85.0931	-5.09069	1.28482	-3.18385	0.00145331	0.00680644	217.757	0	85.0931	-2.536	0.524414	-2.92899	0.00340061	0.0183788	217.757	37.522	"Golgi apparatus membrane protein TVP15"	GO:0016020,GO:0016021	in-between					TRUE
Pc2113T1C00002259g0000370.1									6.22323	-6.36245	1.43488	-3.73721	0.000186076	0.00140399	18.513	0.156717	"NTF2 domain-containing protein"		GDR					TRUE
Pc2113T1C00002259g0000460.1	73.4716	-4.87311	1.21421	-3.18981	0.00142364	0.00670492	187.283	0	73.4716	-2.49328	0.316207	-4.72248	2.33e-06	2.56e-05	187.283	33.1316	"S-adenosyl-L-methionine-dependent methyltransferase"	GO:0016788,GO:0032259,GO:0008168,GO:0006397,GO:0016740	GDR
Pc2113T1C00002259g0000490.1	106.549	-5.00314	1.21626	-3.29135	0.000997071	0.00513929	204.935	0									"Unknown protein"		in-between					TRUE
Pc2113T1C00002259g0000520.1	88.4506	-3.96865	1.21485	-2.44363	0.0145402	0.0344346	100.053	0									"AP-3 complex subunit delta"	GO:0005794,GO:0030117,GO:0016020,GO:0006886,GO:0030123,GO:0016021,GO:0015031,GO:0016192	GDR					TRUE					TRUE
Pc2113T1C00002259g0000600.1	50.5104	-4.18611	1.22941	-2.59158	0.00955361	0.0257332	116.318	0									"WD_REPEATS_REGION domain-containing protein"	GO:0005634	GDR					TRUE					TRUE
Pc2113T1C00002259g0000610.1	131.866	-5.78184	1.31931	-3.62451	0.000289509	0.00211042	351.594	0	131.866	-2.99827	0.602562	-3.31629	0.000912215	0.00580997	351.594	44.0038	"Leucine-rich repeat domain, L domain-like"	GO:0005634	in-between					TRUE
Pc2113T1C00002259g0000620.1	429.509	-7.63241	1.24594	-5.32324	1.02e-07	3.37e-06	1268.01	0	429.509	-5.92967	0.431271	-11.4306	2.94e-30	2.3e-28	1268.01	20.5144	"Leucine-rich repeat domain, L domain-like"	GO:0005634	GSR											TRUE
Pc2113T1C00002259g0000630.1									3.87153	-4.77833	1.36536	-2.76728	0.00565268	0.0286601	11.2062	0.408343	"Cilia- and flagella-associated protein 36"	GO:0042995,GO:0005737,GO:0005929	in-between					TRUE
Pc2113T1C00002259g0000680.1									49.6408	2.41402	0.455478	3.10448	0.00190615	0.0111883	23.5439	125.379	"Dolichyl-diphosphooligosaccharide-protein glycosyltransferase subunit OST5"	GO:0034998,GO:0016021,GO:0016020,GO:0006487	GDR
Pc2113T1C00002259g0000710.1	76.6002	-4.51616	1.21809	-2.88662	0.00389399	0.0138788	146.238	0									"CTP_transf_like domain-containing protein"	GO:0009058,GO:0006629,GO:0003824,GO:0008654	GDR										TRUE
Pc2113T1C00002259g0000730.1									12.9871	-7.42717	1.32493	-4.85096	1.23e-06	1.42e-05	38.7285	0.232731	"CTP_transf_like domain-containing protein"	GO:0006629,GO:0003824,GO:0008654,GO:0009058	GDR
Pc2113T1C00002259g0000760.1	80.7251	-4.39951	1.20984	-2.80988	0.00495599	0.0165306	134.877	0									"Ubiquitin-conjugating enzyme E2 2"	GO:0016740,GO:0000166,GO:0005524	in-between					TRUE					TRUE
Pc2113T1C00002259g0000820.1									109.445	2.28655	0.274007	4.69533	2.66e-06	2.9e-05	55.8367	272.499	"Prolyl oligopeptidase"	GO:0004252,GO:0006508,GO:0008236,GO:0016787	GDR					TRUE									TRUE
Pc2113T1C00002259g0000870.1	263.75	-4.91661	1.15318	-3.39635	0.00068292	0.00396355	368.084	18.2462									"Phosphoribosyldiphosphate synthetase"		in-between										TRUE
Pc2113T1C00002259g0000910.1	40.8124	-4.25174	1.2678	-2.56487	0.0103216	0.0272496	121.734	0	40.8124	-7.25309	0.870642	-7.18217	6.86e-13	1.68e-11	121.734	0.702884	"50S ribosomal protein L24, chloroplastic"	GO:0003735,GO:0006412,GO:0005840,GO:0003723,GO:0009507	GDR					TRUE						TRUE
Pc2113T1C00002259g0000920.1									29.6232	2.47723	0.507137	2.91289	0.00358098	0.0192051	13.5397	75.3299	"50S ribosomal protein L24, chloroplastic"	GO:0003735,GO:0006412,GO:0005840,GO:0003723,GO:0009507	GDR
Pc2113T1C00002259g0000930.1	92.0976	-4.05924	1.2621	-2.42392	0.0153538	0.0358847	106.534	0									"Eukaryotic translation initiation factor 2 subunit beta"	GO:0006413,GO:0006412,GO:0003743	GDR					TRUE					TRUE
Pc2113T1C00002259g0000960.1									99.0296	2.93967	0.301639	6.43043	1.27e-10	2.5e-09	34.2536	262.835	"NADH dehydrogenase iron-sulfur protein 8, mitochondrial"	GO:0055114,GO:0016020,GO:0016651,GO:0051539	GDR					TRUE
Pc2113T1C00002259g0001010.1	103.151	-5.33906	1.22986	-3.52809	0.000418577	0.00276443	258.679	0	103.151	-2.34428	0.365624	-3.67667	0.000236296	0.00173647	258.679	50.7727	"Unknown protein"		in-between							TRUE
Pc2113T1C00002259g0001020.1									18.2695	-3.58411	0.649864	-3.97638	7e-05	0.00058481	50.5344	4.27412	"Transmembrane protein 5"	GO:0016021,GO:0016020	in-between					TRUE
Pc2113T1C00002259g0001100.1	94.9587	-5.39183	1.30672	-3.36097	0.000776704	0.00430838	268.314	0	94.9587	-4.01194	0.588674	-5.11648	3.11e-07	3.92e-06	268.314	16.5625	"Dual specificity tyrosine-phosphorylation-regulated kinase 4"	GO:0005524,GO:0006468,GO:0016310,GO:0016301,GO:0000166,GO:0004672	in-between
Pc2113T1C00002259g0001120.1	179.045	-5.77131	1.21546	-3.9255	8.65e-05	0.000822335	349.041	0									"Unknown protein"		GSR					TRUE					TRUE
Pc2113T1C00002259g0001130.1	79.183	-4.42388	1.23548	-2.7713	0.00558322	0.0178692	137.17	0									"Splicing factor subunit"	GO:0000398	in-between										TRUE
Pc2113T1C00002259g0001140.1									3.89703	-5.66781	1.55218	-3.00726	0.00263614	0.014889	11.4395	0.251626	"Unknown protein"		in-between					TRUE
Pc2113T1C00002261g0000050.1									116.447	3.11379	0.234582	9.01086	2.04e-19	8.72e-18	36.1891	313.153	"Peroxisomal 2,4-dienoyl-CoA reductase"	GO:0055114	in-between					TRUE
Pc2113T1C00002261g0000220.1									7.81235	3.47288	0.610021	4.05376	5.04e-05	0.000432581	1.93561	21.5014	"Glycoside hydrolase"	GO:0016787,GO:0016798,GO:0005975,GO:0004553,GO:0008152	GSR	TRUE	GH32													TRUE
Pc2113T1C00002261g0000280.1									10.3621	5.95449	0.755285	6.55976	5.39e-11	1.11e-09	0.485001	30.6013	"Glycoside hydrolase, putative"	GO:0016798,GO:0005975,GO:0016787,GO:0008152,GO:0004553	in-between	TRUE	GH32
Pc2113T1C00002261g0000310.1	97.1063	-4.7074	1.2133	-3.05563	0.00224585	0.00931886	166.956	0									"IBB domain-containing protein"	GO:0006606,GO:0061608	GDR					TRUE					TRUE
Pc2113T1C00002261g0000330.1	178.328	-4.85611	1.20127	-3.21003	0.00132723	0.00637176	185.087	0									"Calcium-transporting ATPase"	GO:0000166,GO:0016020,GO:0005524,GO:0016021	GDR					TRUE					TRUE
Pc2113T1C00002261g0000350.1									11.9744	-8.28046	1.36729	-5.32472	1.01e-07	1.35e-06	35.9232	0	"Leishmanolysin metalloprotease M8"	GO:0016020,GO:0004222,GO:0008233,GO:0016787,GO:0007155,GO:0008237,GO:0046872,GO:0006508	GDR	TRUE				TRUE
Pc2113T1C00002261g0000360.1	34.3078	-4.00955	1.30435	-2.30733	0.0210367	0.0444814	102.923	0	34.3078	-9.79908	1.30435	-6.74597	1.52e-11	3.32e-10	102.923	0	"Leishmanolysin metalloprotease M8"	GO:0008233,GO:0004222,GO:0016020,GO:0007155,GO:0016787,GO:0006508,GO:0008237,GO:0046872	in-between	TRUE				TRUE
Pc2113T1C00002261g0000440.1									150.917	7.45293	0.509445	12.6666	9.06e-37	9.99e-35	2.57182	450.178	"Abhydrolase_3 domain-containing protein"	GO:0016787,GO:0016020,GO:0016021	GDR					TRUE									TRUE
Pc2113T1C00002261g0000560.1									6.81843	-7.46823	1.48298	-4.36163	1.29e-05	0.000123684	20.4553	0	"Small COPII coat GTPase SAR1"	GO:0031410,GO:0012507,GO:0061024,GO:0005794,GO:0005783,GO:0016787,GO:0030127,GO:0006888,GO:0006886,GO:0005525,GO:0016020,GO:0005789,GO:0003924,GO:0000139,GO:0070863,GO:0016050,GO:0000166,GO:0016192,GO:0015031,GO:0070971,GO:0003400	in-between					TRUE
[truncated: 3,253 more rows]

## Sheet: Avocado
Protein ID	DEseq2 results 16 hpi						Normalized counts 16 hpi		DEseq2 results 24 hpi						Normalized counts 24 hpi		Functional annotation	Ontology term	Type	Secretome	CAZY family	EffectorP 3.0 prediction	RXLR	OG7457	OG904	OG-Pc2113	Host-specific intersections from Figure 5.
[truncated: 5,694 more rows]

[truncated: 1 more sheets: Zoospore]
