# Supplementary material for: Genomic and transcriptomic analyses of Phytophthora cinnamomi reveal complex genome architecture, expansion of pathogenicity factors, and host-dependent gene expression profiles
Source: Front Microbiol. 2024 Aug 15;15:1341803. doi: 10.3389/fmicb.2024.1341803 (PMC11357935; doi:10.3389/fmicb.2024.1341803)
Supplement: Supplementary file 10 [file Table_9.XLSX]

## Sheet: Table S8
Supplementary Table 9. TPM (log2) data for all samples described in this study. Abbreviations: Avo, Avocado; Nb, N. benthamiana; At, A. thaliana; PcMyc, P. cinnamomi mycelium; PcZoo, P. cinnamomi zoospore.
ID	Note	Region	At16 log2 TPM	At24 log2 TPM	At90 log2 TPM	Nb16 log2 TPM	Nb24 log2 TPM	Avo16 log2 TPM	Avo24 log2 TPM	PcMyc log2 TPM	PcZoo log2 TPM
Pc2113T1C00000006g0000010.1	"TPR_REGION domain-containing protein"	ND	6.95487	6.23552	3.90343		2.53751	2.35982	3.33914	3.28147	2.63119
Pc2113T1C00000006g0000020.1	"Protein kinase"	GDR			5.94459		5.36178	5.97815	5.91022	6.77261	6.72006
Pc2113T1C00000006g0000030.1	"Protein kinase, putative"	GDR			5.69683		4.93069	5.55882	5.75801	6.21408	6.05569
Pc2113T1C00000006g0000040.1	"Transmembrane protein"	GDR	6.63777	7.1992	7.05211		6.6001	6.06839	5.81922	6.40891	8.34679
Pc2113T1C00000006g0000050.1	"Transmembrane protein 107"	GDR								4.38324	3.54398
Pc2113T1C00000006g0000060.1	"Aconitate hydratase, mitochondrial"	GDR	6.76989	6.14789	6.84389		9.04952	8.77302	8.87785	6.24745	6.41666
Pc2113T1C00000006g0000060.2	"Aconitate hydratase, mitochondrial"	GDR	6.52348	6.58725	5.43151		8.10563	8.06152	8.12951	5.4666	5.88901
Pc2113T1C00000006g0000070.1	"Aconitate hydratase, mitochondrial"	Inbetween	8.19368	7.59268	6.91877		9.03499	8.55044	8.55164	6.05448	5.8606
Pc2113T1C00000017g0000010.1	"Unknown protein"	ND			2.70592
Pc2113T1C00000017g0000020.1	"CNNM transmembrane domain-containing protein"	Inbetween					3.01333	2.58926	3.01033	5.40189	3.84321
Pc2113T1C00000017g0000030.1	"RNA cytidine acetyltransferase"	Inbetween		6.95193	3.0923			3.26107	3.08522	2.9421	4.66008
Pc2113T1C00000017g0000040.1	"Unknown protein"	Inbetween		5.93693	8.13853		7.27897	6.87445	6.84162	5.74615	4.08791
Pc2113T1C00000020g0000010.1	"Protein kinase, putative"	ND		4.14195			3.98068	4.17977	3.69551	4.75263	7.30073
Pc2113T1C00000020g0000020.1	"Unknown protein"	GDR		9.1932	6.01309		4.89341	4.9629	5.11844	5.47486	5.38234
Pc2113T1C00000020g0000030.1	"BZIP domain-containing protein"	Inbetween		7.54233	5.57106		5.0657	5.14303	5.25999	5.60028	6.20787
Pc2113T1C00000020g0000040.1	"Polynucleotide 5'-triphosphatase"	Inbetween			4.61974					2.95219	2.60735
Pc2113T1C00000020g0000050.1	"Polynucleotide 5'-triphosphatase"	Inbetween			3.97578		2.81159	2.81877		3.87237	2.50515
Pc2113T1C00000020g0000060.1	"UTP--glucose-1-phosphate uridylyltransferase"	Inbetween	7.1679	7.33842	8.96245		8.64026	7.92736	8.0356	7.30578	2.60672
Pc2113T1C00000020g0000070.1	"UTP--glucose-1-phosphate uridylyltransferase"	GDR		8.89808	9.03773		8.45705	7.97397	7.99599	7.33597	2.94319
Pc2113T1C00000020g0000080.1	"UTP--glucose-1-phosphate uridylyltransferase"	GDR		6.85859	9.65145		8.94296	8.49064	8.68426	7.91048	3.48675
Pc2113T1C00000020g0000090.1	"Cilia/flagella-associated protein 20/WDR90/C3orf67"	ND		6.42354				2.67662	2.60192	2.74438
Pc2113T1C00000036g0000010.1	"Carboxypeptidase"	ND							3.04793	3.36461	2.77882
Pc2113T1C00000036g0000020.1	"Carboxypeptidase"	GDR		3.43797	2.5734		4.04841		2.98731	2.44606
Pc2113T1C00000036g0000040.1	"BED-type domain-containing protein"	Inbetween	7.90339		3.03141		2.4305			2.74226	3.60745
Pc2113T1C00000036g0000050.1	"3-ketoacyl-CoA thiolase"	GSR	6.44701	5.7667	4.59612	8.73058	8.80084	8.1044	7.92673	4.34005	6.7272
Pc2113T1C00000036g0000060.1	"Unknown protein"	Inbetween					2.34162	2.98299	2.99588	3.63571	2.33622
Pc2113T1C00000036g0000070.1	"Unknown protein"	Inbetween			4.75125		3.03574	2.69156	3.92432	4.67106	2.6787
Pc2113T1C00000036g0000080.1	"AP complex subunit sigma"	Inbetween	9.05244	6.67153	6.06971		5.75789	5.8863	6.29476	5.55274	5.62563
Pc2113T1C00000036g0000100.1	"Vacuolar protein sorting-associated protein 13, N-terminal domain"	Inbetween					2.66032			3.36486
Pc2113T1C00000036g0000110.1	"Helicase ATP-binding domain-containing protein"	ND			2.61858					2.55187
Pc2113T1C00000074g0000010.1	"MFS domain-containing protein"	ND					2.6127	2.39	2.68558	3.89212	3.16853
Pc2113T1C00000074g0000020.1	"GPI transamidase component"	Inbetween		4.33172	3.93959		3.01554	2.83426	2.84622	3.46269
Pc2113T1C00000074g0000030.1	"CCT domain"	GSR		7.12099	5.65428		5.8539	5.99757	5.99953	5.02533	4.85953
Pc2113T1C00000074g0000040.1	"WW domain"	Inbetween			2.45952					3.55281	2.33171
Pc2113T1C00000074g0000050.1	"Microprocessor complex subunit DGCR8"	GDR	4.16609	3.7411						3.79019	3.66395
Pc2113T1C00000074g0000060.1	"PH domain-containing protein"	GDR						2.43048
Pc2113T1C00000074g0000070.1	"26S proteasome regulatory subunit 4 homolog"	GDR	5.95151	7.3727	6.79692	9.4602	7.8206	7.03491	7.06839	6.52149
Pc2113T1C00000074g0000080.1	"Mitogen-activated protein kinase"	GDR								5.39174	2.39884
Pc2113T1C00000074g0000090.1	"2-(3-amino-3-carboxypropyl)histidine synthase subunit 1"	Inbetween			3.37061		3.95863	4.26114	3.68793	5.68918	4.57615
Pc2113T1C00000074g0000100.1	"Leucine-rich repeat protein SHOC-2"	Inbetween	6.65811	7.2966	7.12709		7.23233	6.77133	6.82376	5.83578	8.89647
Pc2113T1C00000074g0000110.1	"Zinc finger Ran-binding domain-containing protein 2"	GDR			3.80639		4.09541	4.54556	3.91891	4.15093	3.23203
Pc2113T1C00000074g0000120.1	"RanBP2-type domain-containing protein"	GDR					4.17263	4.48367	4.29644	4.68289	2.89656
Pc2113T1C00000074g0000130.1	"Ribosomal protein"	GDR	4.88151	7.19245	4.32221		6.21393	6.99563	6.96631	4.73189	4.85076
Pc2113T1C00000074g0000140.1	"Biotin-[acetyl-CoA-carboxylase] ligase"	GDR			6.55505		6.80857	6.92427	6.64993	4.68794	2.33166
Pc2113T1C00000074g0000150.1	"Katanin p60 ATPase-containing subunit A1"	GDR								3.43856
Pc2113T1C00000074g0000160.1	"Unknown protein"	Inbetween	7.01014		3.71895		3.99929	4.54374	4.81852	6.37498	4.07022
Pc2113T1C00000074g0000170.1	"Methionine aminopeptidase"	Inbetween		5.50628	3.56128		5.41415	4.6267	4.92126	6.23337	4.89748
Pc2113T1C00000074g0000180.1	"Transmembrane protein 138"	GDR					3.09129	2.81212	2.59862	3.6145
Pc2113T1C00000074g0000190.1	"Exonuclease 1"	GDR			3.77525		3.45462	3.18007	3.4524	3.52434	6.63031
Pc2113T1C00000074g0000200.1	"RING-type domain-containing protein"	Inbetween									5.66393
Pc2113T1C00000074g0000210.1	"Zinc (Zn2)-Iron (Fe2) Permease (ZIP) Family"	Inbetween	5.12576	6.04763	2.74857		6.77075	5.3654	5.06404	4.4915
Pc2113T1C00000074g0000220.1	"Zinc/iron permease"	GDR			2.51125		4.01869	3.8045	4.20291	2.63677
Pc2113T1C00000074g0000230.1	"Zinc (Zn2)-Iron (Fe2) Permease (ZIP) Family"	Inbetween					3.94871	2.46747	2.72097	2.41483
Pc2113T1C00000074g0000240.1	"Methionine aminopeptidase"	Inbetween		5.75148	5.93123		6.43495	6.5023	6.30982	6.11076	6.63307
Pc2113T1C00000074g0000250.1	"Calcium-activated potassium channel slowpoke"	Inbetween		5.18575	3.19726					4.95265
Pc2113T1C00000074g0000260.2	"Zinc finger C2HC domain-containing protein 1A"	Inbetween		5.43484						4.66142	2.8999
Pc2113T1C00000074g0000270.1	"SWIB domain-containing protein"	ND		4.59837	5.47294		4.50619	4.8792	4.5056	4.25176	4.29252
Pc2113T1C00000087g0000030.1	"Sec3_C domain-containing protein"	GDR									2.71257
Pc2113T1C00000087g0000040.1	"Sec3_C domain-containing protein"	Inbetween									2.56285
Pc2113T1C00000087g0000060.1	"Pyr_redox_2 domain-containing protein"	GSR								3.50767	3.35996
Pc2113T1C00000087g0000070.1	"ANK_REP_REGION domain-containing protein"	GSR		3.5581						2.50168	7.28327
Pc2113T1C00000087g0000120.1	"TKL protein kinase"	Inbetween								2.51558
Pc2113T1C00000087g0000160.1	"TKL protein kinase"	GSR					3.19896			4.19669
Pc2113T1C00000087g0000170.1	"Fn3_like domain-containing protein"	GSR		4.32159						3.4373	4.01403
Pc2113T1C00000087g0000190.1	"Ribonuclease"	Inbetween		3.29547			5.81814	4.03741	3.73429
Pc2113T1C00000087g0000200.1	"Unknown protein"	GDR			2.94195		2.72605		2.34701	3.61401
Pc2113T1C00000087g0000220.1	"BHLH domain-containing protein"	ND						2.42487
Pc2113T1C00000099g0000120.1	"C2 domain-containing protein"	GSR			2.5927						4.17865
Pc2113T1C00000099g0000130.1	"Mitochondrial Carrier (MC) Family"	Inbetween								3.33889
Pc2113T1C00000099g0000140.1	"AA_permease domain-containing protein"	GDR								2.47563
Pc2113T1C00000099g0000180.1	"Myb protein"	GSR								3.30337
Pc2113T1C00000099g0000190.1	"RING-type domain-containing protein"	GSR			3.44083		2.53163
Pc2113T1C00000134g0000010.1	"Hypoxanthine phosphoribosyltransferase"	ND		6.93941	5.38704		5.62209	5.8657	5.58539	4.96721	5.65108
Pc2113T1C00000134g0000020.1	"BolA-like protein 3"	GDR			6.71539		6.81842	7.16652	7.35589	6.7197	6.67714
Pc2113T1C00000134g0000030.1	"ACB domain-containing protein"	GDR			3.8274		4.11282	3.36418	3.22923	2.60807	2.56652
Pc2113T1C00000134g0000040.1	"RWP-RK domain-containing protein"	Inbetween							2.6093	5.35098
Pc2113T1C00000134g0000050.1	"RWP-RK domain-containing protein"	GSR	5.95273				2.46708	3.36256	3.7943	6.54992
Pc2113T1C00000134g0000060.1	"BED-type domain-containing protein"	GSR			4.79995		4.52597	4.11883	3.82169	4.2932	4.65967
Pc2113T1C00000134g0000120.1	"RWP-RK domain"	GDR								4.68342	4.39391
Pc2113T1C00000136g0000030.1	"Actin-binding protein F"	Inbetween								3.98798
Pc2113T1C00000136g0000060.1	"Protein kinase, putative"	GDR			3.20019			2.69892	3.09868	3.26371	6.43985
Pc2113T1C00000136g0000070.1	"FA_desaturase domain-containing protein"	GDR		5.53712	5.66187		4.69165	5.79701	6.01428	4.6899	3.61055
Pc2113T1C00000136g0000080.1	"Mitogen-activated protein kinase kinase kinase 2"	Inbetween	8.63479	6.15167	4.49898		6.01617	6.75558	6.54312	5.96138	7.71502
Pc2113T1C00000136g0000090.1	"Unknown protein"	GSR							2.82161
Pc2113T1C00000136g0000120.1	"Protein phosphatase"	Inbetween					2.61761	2.53947		2.4785	3.59085
Pc2113T1C00000136g0000130.1	"Histone-lysine N-methyltransferase E(Z)"	GDR					2.40673			3.18559	3.90064
Pc2113T1C00000136g0000140.1	"Histone-lysine N-methyltransferase E(Z)"	GDR			2.86242		3.52388	3.30271	3.69069	4.14313	6.03146
Pc2113T1C00000136g0000150.1	"Histone-lysine N-methyltransferase EZH1"	GDR								2.64085
Pc2113T1C00000136g0000160.1	"PH domain-containing protein"	GDR			2.56521					5.83445	5.42476
Pc2113T1C00000136g0000170.1	"Histone-lysine N-methyltransferase"	Inbetween						3.16134			2.65545
Pc2113T1C00000136g0000180.1	"WRKY transcription factor 19"	GSR			2.98774		2.859	2.96203	4.14564	2.42451
Pc2113T1C00000136g0000190.1	"Transmembrane protein 222"	GSR			4.14523		2.49604
Pc2113T1C00000136g0000200.1	"Hydroxymethylbilane hydrolyase [cyclizing]"	Inbetween			6.17684		5.00124	6.00214	5.1063	2.55934
Pc2113T1C00000136g0000210.1	"Transcription initiation factor IIF subunit beta"	GDR	6.38271	4.29907	5.83041		4.49429	4.68948	4.37774	4.49404	3.03599
Pc2113T1C00000136g0000230.1	"WD40 repeat-containing protein SMU1"	Inbetween					2.80234	2.47661		3.09864
Pc2113T1C00000136g0000240.1	"DnaJ homolog subfamily C member 2"	ND					3.9953
Pc2113T1C00000139g0000010.1	"zf-C3H1 domain-containing protein"	ND			3.70891					2.49391
Pc2113T1C00000139g0000020.1	"acidPPc domain-containing protein"	GDR			3.27999		4.54397	2.60089	3.69867	5.28961
Pc2113T1C00000139g0000030.1	"RING-type domain-containing protein"	GDR	5.58386							2.60763	3.31079
Pc2113T1C00000139g0000040.1	"RING-type domain-containing protein"	GDR					2.70018			3.9132	2.95225
Pc2113T1C00000139g0000050.1	"Anoct_dimer domain-containing protein"	GDR	6.3319	4.00111	3.93552		4.34292	2.96441	3.39078	5.79669
Pc2113T1C00000139g0000060.1	"Anoct_dimer domain-containing protein"	Inbetween					3.59087		2.94586	5.83228
Pc2113T1C00000139g0000070.1	"Liver carboxylesterase 2"	Inbetween								6.71892
Pc2113T1C00000139g0000080.1	"PH domain-like"	GDR			3.37785					3.53397
Pc2113T1C00000139g0000090.1	"Lysosomal Pro-X carboxypeptidase"	GDR					2.61175	3.41292	2.93552
Pc2113T1C00000139g0000100.1	"Lysosomal Pro-X carboxypeptidase"	GDR					2.49633	2.64624
Pc2113T1C00000139g0000120.1	"Cyclin N-terminal domain-containing protein"	Inbetween		5.41472	4.05253		4.49137	4.39771	4.43811	3.85914	4.30001
Pc2113T1C00000139g0000130.1	"Protein HGH1 homolog"	GDR			3.24646		3.60911	3.87401	3.66455	2.6449	6.40538
Pc2113T1C00000139g0000150.1	"SUN domain-containing protein"	GDR			5.68107		3.88391	3.07024	3.3626	4.18809	3.6398
Pc2113T1C00000139g0000160.1	"3-hydroxyisobutyrate dehydrogenase"	GDR			4.13726		4.2805	4.2479	4.12875	3.76174	5.60043
Pc2113T1C00000139g0000170.1	"3-hydroxyisobutyrate dehydrogenase"	GDR	8.51614	6.81339	6.70859		8.48225	8.06866	7.76446	4.12338
Pc2113T1C00000139g0000180.1	"3-hydroxyisobutyrate dehydrogenase"	GDR		7.4089	7.85685		6.68241	5.87527	6.19987	6.17176	2.5555
Pc2113T1C00000139g0000190.1	"Polyubiquitin"	GDR	9.73287	9.70207	9.15387	8.85483	8.91261	8.79645	8.95706	10.2803	8.55039
Pc2113T1C00000139g0000200.1	"Ankyrin repeat-containing domain"	GDR			3.01696					3.1422	3.89945
Pc2113T1C00000139g0000210.1	"CRAL-TRIO domain-containing protein"	GDR	4.0198	6.26864	4.57877		3.57942	3.06357	3.27843	4.21597	6.63791
Pc2113T1C00000139g0000220.1	"CDP-alcohol phosphatidyltransferase"	Inbetween		8.86919	9.24649		7.81537	6.81672	7.16947	6.96471	9.15305
Pc2113T1C00000139g0000230.1	"Unknown protein"	GSR								3.03045
Pc2113T1C00000139g0000240.1	"Choline/ethanolaminephosphotransferase 1"	Inbetween					3.63216	3.91386	4.02207	4.89756	6.66015
Pc2113T1C00000139g0000250.1	"UBC core domain-containing protein"	GDR			3.8186					3.9617	4.85263
Pc2113T1C00000139g0000260.1	"UBC core domain-containing protein"	GDR			4.80611		4.88653	5.128	5.19115	4.75224	4.54665
Pc2113T1C00000139g0000270.1	"Protein xap5 circadian timekeeper-like"	GDR			4.75908		4.08679	4.36003	4.26281	4.8737	5.40555
Pc2113T1C00000139g0000280.1	"WD repeat domain phosphoinositide-interacting protein 3"	Inbetween	7.89641	7.65978	7.75564		6.57272	5.96738	6.14862	7.38104	8.28028
Pc2113T1C00000139g0000290.1	"NUC173 domain-containing protein"	Inbetween	6.86195	7.06665	3.34279		4.1177	4.76311	4.92464	4.50449	7.30414
Pc2113T1C00000139g0000300.1	"NUC173 domain-containing protein"	GDR		5.22362	2.7228		3.6178	3.75005	3.65016	3.93405	5.73202
Pc2113T1C00000139g0000310.1	"Glycogenin-1"	GDR					4.30301	3.48909	3.65012	3.39009	3.60024
Pc2113T1C00000139g0000320.1	"Flagellar WD repeat-containing protein"	GDR								3.56158
Pc2113T1C00000139g0000330.1	"Flagellar protein"	GDR	6.21775		2.71579		4.32362	3.17544	3.98072	2.651	3.03804
Pc2113T1C00000139g0000340.1	"Ribosome-recycling factor"	GDR		8.78027	7.28748		6.52618	6.31858	6.40057	6.38289	6.90269
Pc2113T1C00000139g0000350.1	"MMS19 nucleotide excision repair protein"	GDR		3.22062	4.79843		4.59759	4.46089	4.46617	4.4915	5.48033
Pc2113T1C00000139g0000360.1	"MMS19 nucleotide excision repair protein"	GDR	4.52443	4.16231	6.04602	8.75584	2.63386			6.69052
Pc2113T1C00000139g0000370.1	"Tripartite motif-containing protein 65"	GDR			6.89536		5.49093	4.87846	4.37864	6.36016	3.02807
Pc2113T1C00000139g0000380.1	"Apoptosis inhibitor 193R"	Inbetween	9.77231	5.14165	6.76279		5.28902	4.0019	4.42179	7.40133	4.07467
Pc2113T1C00000139g0000390.1	"RING-type domain-containing protein"	GSR			5.54569		4.51159			5.68659
Pc2113T1C00000139g0000400.1	"Sacsin"	GSR			3.2781		2.3812			4.26546
Pc2113T1C00000139g0000410.1	"Sacsin"	GSR			4.28915		2.97044			4.22453
Pc2113T1C00000139g0000420.1	"Histone acetyltransferase"	Inbetween			2.83336		3.9445	3.13234	3.506	4.27732	5.66105
Pc2113T1C00000139g0000430.1	"Striatin-interacting protein 1"	Inbetween			3.45468		4.39189	3.74038	4.20966	4.49029	4.40526
Pc2113T1C00000139g0000440.1	"3-oxoacyl-[acyl-carrier-protein] reductase"	Inbetween	3.6519	4.49667	2.54845		3.00709			2.87074	4.33301
Pc2113T1C00000139g0000450.1	"3-oxoacyl-[acyl-carrier-protein] reductase"	GDR		5.28495	2.51052		4.32365	3.77399	4.33929	3.33492	5.81522
Pc2113T1C00000139g0000460.1	"3-oxoacyl-[acyl-carrier-protein] reductase"	Inbetween	7.5494	6.85575	4.96878		4.47005	4.89496	5.3589	4.34678	6.7749
Pc2113T1C00000139g0000480.1	"3-oxoacyl-[acyl-carrier-protein] reductase"	Inbetween	4.61978	4.93915			3.34053	3.13378	3.41212	3.40977	4.81379
Pc2113T1C00000139g0000490.1	"3-oxoacyl-[acyl-carrier-protein] reductase"	GSR		3.6489			3.03117	2.93769	3.12054	3.58547	3.7015
Pc2113T1C00000139g0000500.1	"NAD(P)H-hydrate epimerase"	Inbetween			3.31472		5.12103	4.83093	4.56468	3.34875
Pc2113T1C00000139g0000510.1	"Proteasome subunit alpha type"	GDR	7.54746	6.53939	7.82183		8.53288	8.15073	8.08775	6.8937
Pc2113T1C00000139g0000520.1	"Deubiquitinating enzyme A"	GDR			3.9712					6.2451
Pc2113T1C00000139g0000530.1	"Deubiquitinating enzyme A"	GDR			4.81372		3.23065	2.92924	3.03741	5.42618	3.61563
Pc2113T1C00000139g0000540.1	"Dipeptidyl peptidase, putative"	GDR		6.69323	5.08616		6.02741	5.27739	5.54267	4.08933
Pc2113T1C00000139g0000550.1	"Alpha/Beta hydrolase fold"	GDR								4.00155
Pc2113T1C00000139g0000560.1	"Tenascin-N"	Inbetween					6.24243	3.58371	5.20503	6.26444	2.72697
Pc2113T1C00000139g0000570.1	"Ubiquitin carboxyl-terminal hydrolase"	Inbetween								2.67574
Pc2113T1C00000139g0000580.1	"PI3K/PI4K domain-containing protein"	Inbetween					2.36859			2.86636	2.86551
Pc2113T1C00000139g0000590.1	"CCHC-type domain-containing protein"	Inbetween					4.001	3.10569	3.25533	5.48053	4.24652
Pc2113T1C00000139g0000600.1	"NAD(P)-bd_dom domain-containing protein"	GDR		6.01137			4.28907	3.39974	3.80331	7.76539	4.49556
Pc2113T1C00000139g0000610.1	"PPM-type phosphatase domain-containing protein"	GDR		6.99375	6.56732		6.66314	6.21298	6.29245	6.79372	2.74981
Pc2113T1C00000139g0000620.1	"t-SNARE coiled-coil homology domain-containing protein"	Inbetween			4.41402		3.30285			4.47669	5.23622
Pc2113T1C00000139g0000630.1	"Elongation factor 2"	GSR	7.79241	6.74543	7.19867		8.69927	8.51859	8.51257	6.46539	7.58613
Pc2113T1C00000139g0000640.1	"Unknown protein"	GSR					5.15518	5.09674	5.23935
Pc2113T1C00000139g0000650.1	"RING-type domain-containing protein"	Inbetween								2.87637	2.59546
Pc2113T1C00000139g0000660.1	"Methyltransf_25 domain-containing protein"	GDR								2.78776	3.40888
Pc2113T1C00000139g0000680.1	"Succinate dehydrogenase [ubiquinone] iron-sulfur subunit, mitochondrial"	GDR	8.7537	7.16749	5.75823		7.89032	7.73798	7.82942	5.72579	6.49206
Pc2113T1C00000139g0000690.1	"PDZ domain-containing protein"	Inbetween		4.52269	4.99025		4.85111	4.35864	4.63251	5.01077	7.53568
Pc2113T1C00000146g0000010.1	"Eukaryotic translation initiation factor 4 gamma 2, putative"	ND		6.27965	5.06157		3.26405			3.5677
Pc2113T1C00000146g0000040.1	"tRNA (guanine(26)-N(2))-dimethyltransferase"	Inbetween					3.72498	3.7641	3.75123	3.97049	5.68986
Pc2113T1C00000146g0000050.1	"Outer dynein arm protein 1"	GDR								3.18985	2.95011
Pc2113T1C00000146g0000060.1	"Deacetylase sirtuin-type domain-containing protein"	GDR	6.17454	5.11517	4.85401		2.81485	2.7671	3.33592	4.68759	6.22681
Pc2113T1C00000146g0000070.1	"Ribonucleases P/MRP protein subunit POP1"	Inbetween									3.17091
Pc2113T1C00000146g0000110.1	"NADPH--cytochrome P450 reductase"	GSR						2.84673	3.3013		3.96281
Pc2113T1C00000150g0000020.1	"WD_REPEATS_REGION domain-containing protein"	GDR			4.80725		4.14659	2.77793	3.07893	2.88202
Pc2113T1C00000150g0000030.1	"WD_REPEATS_REGION domain-containing protein"	GDR		8.36908	4.23412		3.45318	2.49717	2.90451	2.619
Pc2113T1C00000150g0000040.1	"WD_REPEATS_REGION domain-containing protein"	GDR			4.46399		4.19548	2.59355	3.05355	3.32681
Pc2113T1C00000150g0000050.1	"Chromodomain protein"	GDR									2.53564
Pc2113T1C00000150g0000060.1	"BREAST CANCER SUSCEPTIBILITY 1 protein"	GDR									2.37218
Pc2113T1C00000150g0000070.1	"Phosphatidate cytidylyltransferase"	Inbetween		4.502	3.8158		2.99486	3.11579	3.39894	3.01117	4.29975
Pc2113T1C00000150g0000090.1	"Alpha-N-acetylglucosaminidase"	Inbetween			5.73453		4.2354	3.44369	3.75887	3.98204
Pc2113T1C00000150g0000100.1	"COX assembly mitochondrial protein"	GDR			3.10744		5.00705	5.18735	4.91099	4.46843	3.39524
Pc2113T1C00000150g0000110.1	"Serine palmitoyltransferase 1"	GDR	6.75878	4.90931	5.86225	10.1658	5.85119	6.13901	6.39672	5.49058	6.75833
Pc2113T1C00000150g0000120.1	"Serine palmitoyltransferase 1"	GDR					4.90327	4.54243	5.19271	3.95578	4.76865
Pc2113T1C00000150g0000130.1	"Unknown protein"	GDR					4.46052	4.61956	4.61465	3.88367	6.14427
Pc2113T1C00000150g0000140.1	"Succinate--CoA ligase (ADP-forming)"	GDR		4.84801	4.66703		3.62816	3.63203	3.57374	5.21887
Pc2113T1C00000150g0000150.1	"Alpha-mannosidase"	GDR		3.32781	5.89142	7.31245	5.5397	4.8385	4.95691	4.46545
Pc2113T1C00000150g0000160.1	"DNA replication licensing factor MCM7"	GDR					3.42574		2.68977	3.83869	5.43772
Pc2113T1C00000150g0000170.1	"Alpha-mannosidase"	GDR		4.55191	5.5451		5.47737	4.65367	4.93538	3.93564
Pc2113T1C00000150g0000180.1	"ABC transporter B family member 25"	Inbetween			2.64216
Pc2113T1C00000150g0000190.1	"6-phosphogluconate dehydrogenase, decarboxylating"	Inbetween	9.95495	9.52698	7.71662	7.80474	8.82643	9.00005	9.22036	4.52367
Pc2113T1C00000150g0000200.1	"PlsC domain-containing protein"	Inbetween	5.45092	5.47997			3.07939	2.55464	2.53724	3.746	2.70316
Pc2113T1C00000150g0000210.1	"SCP domain-containing protein"	GSR								4.88088
Pc2113T1C00000150g0000220.1	"SCP domain-containing protein"	ND	7.22223	6.09872
Pc2113T1C00000181g0000020.1	"Unknown protein"	Inbetween			3.44126		2.43371	2.54043		3.47955
Pc2113T1C00000181g0000030.1	"5-formyltetrahydrofolate cyclo-ligase"	GDR			4.89919		4.13982	4.68892	3.93755	5.25428	6.50554
Pc2113T1C00000181g0000040.1	"J domain-containing protein"	GDR			4.13424	10.55	4.8886	5.44895	5.61968	4.33248	5.68957
Pc2113T1C00000181g0000050.1	"WD repeat-containing protein 27"	Inbetween						2.69216
Pc2113T1C00000181g0000070.1	"Glutamyl-tRNA(Gln) amidotransferase subunit A"	GDR			5.85738		6.35025	5.47828	5.33659	4.99344
Pc2113T1C00000181g0000080.1	"ACB domain-containing protein"	GDR					6.20146	6.08712	5.4661	3.30815	4.25417
Pc2113T1C00000181g0000090.1	"Calpain catalytic domain-containing protein"	Inbetween		5.46976	3.22282		4.49388	3.62303	3.90428	2.82861	2.99012
Pc2113T1C00000181g0000100.1	"G protein gamma domain-containing protein"	Inbetween								2.94024
Pc2113T1C00000181g0000120.1	"CID domain-containing protein"	GDR		6.48844	4.09761		2.80811	2.97249	2.7773	3.60701	2.87634
Pc2113T1C00000181g0000130.1	"CID domain-containing protein"	GDR					2.99064			3.15717	3.33622
Pc2113T1C00000181g0000140.1	"Eukaryotic translation initiation factor 3 subunit A"	GDR	6.23499	6.34255	4.40201		6.40018	6.37879	6.44695	4.81038	6.01623
Pc2113T1C00000181g0000150.1	"NAD(P)-binding domain"	GDR		7.44724		9.56532	3.74294	10.3061	9.97854
Pc2113T1C00000181g0000160.1	"Bidirectional sugar transporter SWEET7b"	Inbetween						7.90927	7.64083
Pc2113T1C00000181g0000170.1	"Calcium permeable stress-gated cation channel 1"	GSR			5.16081		4.78269	3.52452	4.07354	2.89464
Pc2113T1C00000183g0000090.1	"DNA topoisomerase 2"	GSR					2.54062	2.57846	2.57935		5.78148
Pc2113T1C00000183g0000110.1	"Helicase C-terminal domain-containing protein"	Inbetween					2.64976	2.49009		3.9984	3.8536
Pc2113T1C00000183g0000120.1	"Helicase C-terminal domain-containing protein"	ND							2.90257	3.88	2.74665
Pc2113T1C00000192g0000020.1	"Proteasome-associated protein ECM29"	GSR			2.73978		2.55177			2.64742
Pc2113T1C00000192g0000050.1	"Unknown protein"	Inbetween									3.00884
Pc2113T1C00000192g0000060.1	"Protein kinase domain-containing protein"	Inbetween					2.46698			2.41535
Pc2113T1C00000193g0000010.1	"Unknown protein"	ND	9.24764	8.12853					2.55273	4.73841	4.91041
Pc2113T1C00000193g0000020.1	"Unknown protein"	Inbetween					6.64068	5.80709	6.64348
Pc2113T1C00000193g0000030.1	"Unknown protein"	GSR						3.42657	2.55086
Pc2113T1C00000193g0000040.1	"Unknown protein"	Inbetween						5.40812	4.41348
Pc2113T1C00000193g0000050.1	"Store-operated calcium entry regulator STIMATE"	GDR			2.52974					2.97836	6.0371
Pc2113T1C00000193g0000060.1	"Protein kinase domain-containing protein"	GDR			2.61054		2.98521		2.51339	3.41313	6.00888
Pc2113T1C00000193g0000070.1	"Ribosomal RNA-processing protein 43"	GDR			2.89411		3.27565	3.66809	3.80351	3.96279	5.86737
Pc2113T1C00000193g0000080.1	"Carboxypeptidase"	GDR			3.80007		5.13821	3.91427	4.38533	4.76535	2.45818
Pc2113T1C00000193g0000090.1	"YCII domain-containing protein"	GDR	5.91781	6.92726	7.48628		6.38784	6.60454	6.51295	4.15648
Pc2113T1C00000193g0000100.1	"Complex 1 LYR protein"	Inbetween					3.77268	4.08881	4.3191	3.15445
Pc2113T1C00000193g0000110.1	"Calmodulin"	Inbetween						3.84244	4.77344
Pc2113T1C00000193g0000140.1	"DNA topoisomerase 2"	Inbetween					2.72561		2.384		5.62152
Pc2113T1C00000223g0000010.1	"Retinol dehydrogenase"	ND				8.40732	7.39505	6.96013	5.97563	3.81615	4.13615
Pc2113T1C00000223g0000020.1	"Acyl-coenzyme A oxidase"	GDR			3.82343		4.77887	2.71683	3.35129
Pc2113T1C00000223g0000040.1	"Histone-lysine N-methyltransferase setd3"	Inbetween	6.2138				2.61355			4.76538
Pc2113T1C00000223g0000040.2	"Histone-lysine N-methyltransferase setd3"	Inbetween					3.19512			6.41227
Pc2113T1C00000223g0000050.1	"Bifunctional dihydrofolate reductase-thymidylate synthase"	Inbetween					3.83231	2.7534	3.09203	4.89606	6.91314
Pc2113T1C00000223g0000100.1	"Leucine-rich repeat and guanylate kinase domain-containing protein"	GDR			5.52814		2.67824	3.1947	3.58745	5.65812	6.91166
Pc2113T1C00000223g0000110.1	"GOLD domain-containing protein"	Inbetween			6.82458		5.93614	5.74071	5.85354	5.53192	6.04723
Pc2113T1C00000223g0000160.1	"Cyclic nucleotide-binding domain-containing protein"	Inbetween			5.39233		3.29095	3.1881	2.68117	5.60679	3.65439
Pc2113T1C00000223g0000170.1	"Unknown protein"	GDR					3.34285		2.50568	4.45145	2.351
Pc2113T1C00000223g0000180.1	"Cyclic nucleotide-binding domain-containing protein"	GDR			3.60708		5.33584	4.8291	4.95049	5.56119	5.30667
Pc2113T1C00000223g0000190.1	"Cyclic nucleotide-binding domain-containing protein"	GDR			4.96722		4.17392	3.59084	3.43683	4.21804	2.45598
Pc2113T1C00000223g0000220.1	"H(+)-exporting diphosphatase"	GDR			6.17916		5.71375	5.1188	4.99981	4.91354	4.73874
Pc2113T1C00000223g0000230.1	"H(+)-exporting diphosphatase"	Inbetween	5.31215	5.62953	5.95944		5.07232	3.93439	3.89388	4.01403	3.25607
Pc2113T1C00000223g0000240.1	"Short/branched chain specific acyl-CoA dehydrogenase"	Inbetween	5.96245	7.82907	8.23308	8.80474	8.56603	7.29997	6.09531	4.28563
Pc2113T1C00000223g0000270.2	"Unknown protein"	Inbetween									3.25599
Pc2113T1C00000223g0000280.1	"Sodium channel protein type 4 subunit alpha B"	Inbetween								3.70185	4.5711
Pc2113T1C00000223g0000310.1	"Elongation factor 1-alpha"	Inbetween	11.4053	11.4355	10.7741	11.5889	11.9823	12.0217	12.1068	10.0894	10.6533
Pc2113T1C00000223g0000320.1	"Glycerol-3-phosphate dehydrogenase"	Inbetween	7.35317	6.6892	8.86072		8.20132	7.65169	7.67384	6.14142
Pc2113T1C00000223g0000330.1	"EGF-like domain, extracellular"	Inbetween			4.01688		2.87609			4.38128
Pc2113T1C00000228g0000010.1	"IMP-specific 5'-nucleotidase 1"	ND			4.08088		4.6723	3.91418	3.63485	5.84124	3.88218
Pc2113T1C00000228g0000020.1	"Dynein regulatory complex protein 9"	GDR								4.27449
Pc2113T1C00000228g0000030.1	"Unknown protein"	GDR								4.61572
Pc2113T1C00000228g0000040.1	"DUF676 domain-containing protein"	Inbetween			5.57991		4.963	2.92784	3.46642	3.05513	3.43715
Pc2113T1C00000228g0000050.1	"Cytochrome Oxidase Biogenesis (Oxa1) Family"	Inbetween		5.99311	3.18852		3.91354	3.84533	3.94709	2.90461	4.27529
Pc2113T1C00000228g0000060.1	"2,4-dienoyl-CoA reductase"	GDR			4.45954		8.35058	7.24947	6.92774	3.50321
Pc2113T1C00000228g0000070.1	"FYVE-type domain-containing protein"	GDR			4.36022		4.98962	4.74942	4.5236	5.60613	7.28259
Pc2113T1C00000228g0000090.1	"NADH-ubiquinone reductase complex 1 MLRQ subunit"	GDR								3.14884	4.14604
Pc2113T1C00000228g0000110.1	"NADH-ubiquinone reductase complex 1 MLRQ subunit"	Inbetween			3.40967			2.4639		7.66832	3.66293
Pc2113T1C00000228g0000120.1	"NADH-ubiquinone reductase complex 1 MLRQ subunit"	Inbetween								6.37257
Pc2113T1C00000228g0000130.1	"RING-type domain-containing protein"	GSR								5.75003
Pc2113T1C00000228g0000140.1	"PiggyBac transposable element-derived protein"	GSR	6.32268	8.26159	6.32125		5.42896	5.3392	5.5274	6.93427	5.49009
Pc2113T1C00000228g0000150.1	"NADH-ubiquinone reductase complex 1 MLRQ subunit"	GSR			2.50628					5.51344
Pc2113T1C00000228g0000170.1	"RING-type domain-containing protein"	Inbetween		4.72399						7.20313
Pc2113T1C00000228g0000180.1	"NADH-ubiquinone reductase complex 1 MLRQ subunit"	Inbetween			3.76481					8.56809	3.90171
Pc2113T1C00000228g0000190.1	"NADH-ubiquinone reductase complex 1 MLRQ subunit"	GSR			3.40446					6.42195	2.58992
Pc2113T1C00000228g0000200.1	"RING-type domain-containing protein"	Inbetween								5.95829
Pc2113T1C00000228g0000210.1	"RING-type domain-containing protein"	GDR								6.88517
Pc2113T1C00000228g0000240.1	"DNA replication ATP-dependent helicase/nuclease"	Inbetween			3.6721					2.88812	2.99486
Pc2113T1C00000228g0000280.1	"U-box domain-containing protein"	GDR								2.69342
Pc2113T1C00000228g0000290.1	"U-box domain-containing protein"	GDR			4.5513					2.67843
Pc2113T1C00000228g0000300.1	"Myosin motor domain-containing protein"	GDR			4.48036		3.50903	2.53962	3.25314	3.9346	5.48621
Pc2113T1C00000228g0000310.1	"Myosin-like protein"	GDR		3.81625	3.12061		3.58177	3.10415	2.88583	4.27718	5.28312
Pc2113T1C00000228g0000320.1	"Myosin-like protein"	GDR		3.70933							2.84008
Pc2113T1C00000228g0000330.1	"Unknown protein"	GDR			5.43139		3.40781	3.41073	3.30999	4.39698	6.05311
Pc2113T1C00000228g0000340.1	"PX domain-containing protein"	Inbetween	5.3983	4.1293	5.74877		4.25199	4.08967	4.13198	5.0494	3.69766
Pc2113T1C00000228g0000350.1	"Unknown protein"	Inbetween								2.50585
Pc2113T1C00000228g0000370.1	"cGMP-dependent protein kinase"	Inbetween								3.81647
Pc2113T1C00000228g0000380.1	"PX domain-containing protein"	Inbetween	7.29877	8.20793	6.70028		3.78285		3.1074	6.6316	5.96557
Pc2113T1C00000228g0000390.1	"Pre-mRNA-splicing factor ATP-dependent RNA helicase"	GDR	6.79844				3.65002		2.49688	2.95984
Pc2113T1C00000228g0000400.1	"40S ribosomal protein S25"	GDR	12.6394	12.2673	12.3909	12.8701	12.2984	12.3445	12.39	12.332	12.3608
Pc2113T1C00000228g0000410.1	"Peptidyl-prolyl cis-trans isomerase, FKBP-type"	GDR		6.50936	3.28535		3.4616	3.11744	2.75617
Pc2113T1C00000228g0000420.1	"FKBP-type peptidyl-prolyl cis-trans isomerase"	GDR								3.70924	3.42644
Pc2113T1C00000228g0000430.1	"Elongator complex protein 5"	Inbetween					2.53442
Pc2113T1C00000228g0000450.1	"Alginate_lyase domain-containing protein"	Inbetween			4.56248		3.17253		2.75178	2.83792	3.43512
Pc2113T1C00000228g0000460.1	"Glucose-6-phosphate 1-epimerase"	GDR	9.27306	8.59249	9.12093		8.49255	8.41	8.36827	7.41054	6.17476
Pc2113T1C00000228g0000470.1	"Glycoside hydrolase-type carbohydrate-binding, subgroup"	Inbetween								5.36234
Pc2113T1C00000229g0000020.1	"Bifunctional folD protein"	Inbetween								2.55102
Pc2113T1C00000229g0000030.1	"Mitochondrial Carrier (MC) Family"	GDR			5.41607		5.27553	4.84744	4.89367	5.49525	7.20944
Pc2113T1C00000229g0000040.1	"Unknown protein"	Inbetween								3.02209
Pc2113T1C00000229g0000070.1	"Myb-like domain-containing protein"	Inbetween		4.12903	2.64247					3.64368
Pc2113T1C00000229g0000080.1	"Protein kinase domain-containing protein"	GSR					2.43492			7.25957
Pc2113T1C00000229g0000090.1	"Protein kinase domain-containing protein"	Inbetween									3.17873
Pc2113T1C00000229g0000100.1	"Protein kinase domain-containing protein"	GDR								2.61906
Pc2113T1C00000229g0000140.1	"Serine/threonine protein Kinase"	Inbetween								5.74643
Pc2113T1C00000229g0000150.1	"Serine/threonine protein kinase"	Inbetween		3.67676	4.09363		4.63293	4.71334	4.72895	4.81372	2.36243
Pc2113T1C00000229g0000160.1	"Protein kinase domain-containing protein"	GDR		6.02305						2.63134
Pc2113T1C00000229g0000170.1	"Protein kinase-like domain"	Inbetween							3.27989	2.35427
Pc2113T1C00000232g0000010.1	"Lipase_3 domain-containing protein"	ND			5.29349		2.59292			5.10988
Pc2113T1C00000232g0000020.1	"Leucine-rich repeat domain, L domain-like"	GDR					3.12484	3.22893	2.85893	5.12062	3.85494
Pc2113T1C00000232g0000030.1	"Leucine-rich repeat domain, L domain-like"	GDR					2.98134	2.43401	2.38414	5.34345	4.26549
Pc2113T1C00000232g0000040.1	"TFIIS central domain-containing protein"	GDR			2.96968		3.54003	4.00542	3.83824	4.6244	5.88806
Pc2113T1C00000232g0000050.1	"TFIIS central domain-containing protein"	GDR			4.23956		3.16732	3.48277	3.49067	4.31361	4.16251
Pc2113T1C00000232g0000060.1	"Endoplasmic reticulum-Golgi intermediate compartment protein"	GDR	7.15621	6.09335	4.63767	9.50404	5.85192	5.59814	5.97304	5.19008	5.20634
Pc2113T1C00000232g0000070.1	"Centrosomal protein of 44 kDa"	GDR					3.29084				3.872
Pc2113T1C00000232g0000080.1	"Protein kinase domain-containing protein"	GDR								4.99204	8.32715
Pc2113T1C00000232g0000100.1	"Protein kinase domain-containing protein"	Inbetween					2.3574			2.37023	4.12112
Pc2113T1C00000232g0000110.1	"Myosin protein"	GDR			5.1834		3.4		2.85804	4.93662	4.25087
Pc2113T1C00000232g0000120.1	"Unknown protein"	GDR		4.87525	4.71748		3.76022	2.39905	3.61037	4.37761
Pc2113T1C00000232g0000130.1	"Tyrosine decarboxylase 1"	GDR	6.83874				3.95406	3.14026	3.2666		2.72248
Pc2113T1C00000232g0000140.1	"DNA repair protein"	Inbetween		4.55076	4.11295		3.53218	2.77987	2.69782	3.21076	3.59658
Pc2113T1C00000232g0000170.1	"CCHC-type domain-containing protein"	Inbetween					3.78488	2.78968	2.90832	4.05574
Pc2113T1C00000232g0000220.1	"GTP 3',8-cyclase"	GSR					2.54748	2.37678		2.70154	3.00133
Pc2113T1C00000232g0000230.1	"RRM domain-containing protein"	Inbetween		7.74931	5.73356		5.88629	6.52514	6.14128	4.81245	6.8595
Pc2113T1C00000232g0000240.1	"Pyrroline-5-carboxylate reductase"	GDR	8.49463		5.78012		5.85821	4.95185	5.07209	5.73941	7.05501
Pc2113T1C00000232g0000250.1	"Integrin-alpha FG-GAP repeat-containing protein 2"	GDR	7.96061	5.18641	2.9523		4.36135	3.62314	3.75861	3.96838	4.04204
Pc2113T1C00000232g0000260.1	"ELMO domain-containing protein C"	GDR		6.61098	3.34773		5.01052	4.80266	4.24275	6.62451	7.41562
Pc2113T1C00000232g0000270.1	"Fanconi anemia group M protein"	Inbetween								2.36614	3.16931
Pc2113T1C00000232g0000280.1	"Aminotran_1_2 domain-containing protein"	Inbetween			6.32998		6.81689	7.37815	6.92051	4.67298	5.48302
Pc2113T1C00000232g0000300.1	"S4 RNA-binding domain-containing protein"	Inbetween									3.28294
Pc2113T1C00000232g0000310.1	"Unknown protein"	GDR									7.41792
Pc2113T1C00000232g0000320.1	"Pseudouridine synthase, catalytic domain"	GDR	6.15014	6.06951	6.01612		5.41809	4.79233	4.80973	5.61797	7.30077
Pc2113T1C00000232g0000330.1	"Arrestin domain-containing protein 2"	Inbetween					4.56831	2.94823	3.185	3.21945
Pc2113T1C00000232g0000340.1	"Unknown protein"	GSR								4.19076	5.29775
Pc2113T1C00000232g0000350.1	"Unknown protein"	Inbetween		7.07638	2.68793					4.66461	6.12063
Pc2113T1C00000232g0000370.1	"Unknown protein"	Inbetween					3.52265	3.55264	3.19857	4.49789
Pc2113T1C00000232g0000380.1	"Adenine phosphoribosyltransferase"	GDR	7.64778	8.71213	3.95945		6.927	8.13288	8.05404	2.51095	5.93921
Pc2113T1C00000232g0000390.1	"Succinyl-CoA:3-ketoacid-coenzyme A transferase"	GDR		6.40894	6.27686	8.58427	6.70271	7.52784	7.96571	3.62586	2.94613
Pc2113T1C00000232g0000400.1	"Phospholipase D"	Inbetween								6.91846	6.04475
Pc2113T1C00000232g0000430.1	"Unknown protein"	GSR					2.34565	3.11847	3.01695	4.2319
Pc2113T1C00000232g0000440.1	"Dynactin subunit p22"	GSR			3.77371		4.46999	4.64424	4.69868	3.87692
Pc2113T1C00000232g0000450.1	"Histone-lysine N-methyltransferase"	GSR			4.92049		2.82044	2.6483	2.33716	5.45744
Pc2113T1C00000232g0000460.1	"Unknown protein"	ND			5.08993		5.63342	5.47478	5.30476	4.96826	4.616
Pc2113T1C00000250g0000010.1	"Unknown protein"	ND			6.32049		3.18144
Pc2113T1C00000250g0000020.1	"Sodium/calcium exchanger membrane region"	Inbetween			4.9527		2.81652			5.5624
Pc2113T1C00000251g0000020.1	"Phospholipid-transporting ATPase"	GDR	5.52139		5.41642		4.83684	3.10512	3.23112	4.1745	3.83189
Pc2113T1C00000251g0000030.1	"PX domain-containing protein"	Inbetween	7.11852				3.00535	4.21766	4.50673	5.72774	4.22434
Pc2113T1C00000251g0000070.1	"Protein kinase, putative"	GSR			4.41392		4.78883	4.59486	4.62597	4.93658	5.56085
Pc2113T1C00000251g0000080.1	"Asparagine synthase (glutamine-hydrolyzing)"	GSR	6.74481	6.95594	4.63656		5.2963	6.77164	6.70824	5.52544	6.81853
Pc2113T1C00000251g0000100.1	"Cystathionine beta-lyase"	GSR					3.19073	6.25101	5.07099	5.99771	5.00109
Pc2113T1C00000251g0000120.1	"DNA-directed RNA polymerase subunit beta"	Inbetween			4.17239		3.97881	2.92341	2.98608	3.97133	3.66311
Pc2113T1C00000251g0000130.1	"Sphingolipid 4-desaturase"	ND	7.38173	6.74855	5.04781	9.68263	6.26509	6.79505	6.73618	7.27227	6.07734
Pc2113T1C00000253g0000010.1	"CCHC-type domain-containing protein"	ND								2.36074
Pc2113T1C00000253g0000100.1	"Unknown protein"	Inbetween			2.68324			2.92948	3.07079	4.3625
Pc2113T1C00000253g0000110.1	"Unknown protein"	GDR						2.57716		3.79425	3.07509
Pc2113T1C00000253g0000120.1	"Unknown protein"	Inbetween						2.43658		3.96955
Pc2113T1C00000253g0000150.1	"Protein kinase domain-containing protein"	GSR								2.86265
Pc2113T1C00000255g0000010.1	"Serine/threonine-protein phosphatase"	ND	5.39001	4.54473	5.85271		5.19271	4.7548	4.95541	5.68486	4.47892
Pc2113T1C00000255g0000020.1	"Serine/threonine-protein phosphatase"	GDR			6.0494		5.08586	4.90741	4.57406	5.36049	3.38349
Pc2113T1C00000255g0000030.1	"H(+)-transporting two-sector ATPase"	GDR	6.76519	6.64646	7.64171		8.25489	7.66812	7.63427	6.2903	2.46023
Pc2113T1C00000255g0000040.1	"RNA-binding protein NOB1"	GDR			3.61022		4.25917	4.29491	4.71448	4.53462	6.60815
Pc2113T1C00000255g0000050.1	"Nin one binding (NOB1) Zn-ribbon-like"	Inbetween		3.88703						2.81054
Pc2113T1C00000255g0000060.1	"Serine/threonine-protein phosphatase"	GSR			5.49142		6.19636	7.33841	6.7821	5.51613	5.69231
Pc2113T1C00000255g0000070.1	"SprT-like domain-containing protein"	Inbetween			2.87031		2.60813	2.4252		4.19834	4.49362
Pc2113T1C00000255g0000080.1	"SprT-like domain-containing protein"	ND								3.64483	3.70894
Pc2113T1C00000271g0000010.1	"ABC transporter A family member 1"	ND		2.87281	2.38137		3.02659			4.92867
Pc2113T1C00000271g0000020.1	"Protein kinase, putative"	Inbetween			4.38763		3.8201	3.32294	3.30683	4.57631	3.59839
Pc2113T1C00000271g0000030.1	"Unknown protein"	Inbetween					3.46989			2.60282
Pc2113T1C00000271g0000040.1	"Carbamoyl-phosphate synthase"	Inbetween	8.64695	4.28517	6.96188		5.62789	5.06279	6.58628	6.2193
Pc2113T1C00000271g0000040.2	"Carbamoyl-phosphate synthase, large subunit"	Inbetween		5.74324
Pc2113T1C00000271g0000050.1	"CBS domain-containing protein"	GDR			7.32012		4.37813		2.65356	7.68757	3.30919
Pc2113T1C00000271g0000060.1	"Unknown protein"	Inbetween		7.95992	10.9565		8.61346	7.34396	7.71924	7.95516	4.45502
Pc2113T1C00000271g0000070.1	"Galactose-binding domain-like"	Inbetween								3.31698
Pc2113T1C00000271g0000080.1	"RNA-directed RNA polymerase"	Inbetween			5.54694		4.58846	3.56463	4.2828	3.61558	3.8411
Pc2113T1C00000271g0000090.1	"RNA-directed RNA polymerase"	Inbetween			3.51443		3.19665
Pc2113T1C00000271g0000100.1	"HIT domain-containing protein"	GDR		5.00703			3.64666	2.36938	3.00634
Pc2113T1C00000271g0000110.1	"MICOS complex subunit MIC60"	Inbetween		7.20093	5.6418		7.72843	6.77368	6.80218	5.34869
Pc2113T1C00000276g0000010.1	"Nbl1_Borealin_N domain-containing protein"	ND			3.65817		3.74688	4.01039	3.19075	2.38162	3.8872
Pc2113T1C00000276g0000020.1	"EGF_2 domain-containing protein"	GDR					2.86956	2.39631	2.37003	3.72085	2.93706
Pc2113T1C00000276g0000030.1	"Arf-GAP domain-containing protein"	GDR					2.59909	2.74097	2.42223	3.07113
Pc2113T1C00000276g0000040.1	"Arf-GAP domain-containing protein"	GDR		5.39321	5.43144		4.80586	4.80986	4.50041	5.18764	5.28689
Pc2113T1C00000276g0000050.1	"Pyruvate dehydrogenase E1 component subunit beta"	GDR	6.48953	6.94672	7.29		7.33861	8.30082	8.32574	5.17331	5.4053
Pc2113T1C00000276g0000060.1	"Unknown protein"	GDR	6.50106
Pc2113T1C00000276g0000080.1	"ATP-dependent RNA helicase HAS1"	Inbetween	4.2611	4.48704			3.39178	4.06327	4.18259	3.9356	5.79921
Pc2113T1C00000276g0000090.1	"Tim44 domain-containing protein"	GDR					2.99519	4.18754	3.48307	2.32688	3.26555
Pc2113T1C00000276g0000110.1	"Kelch domain-containing protein 10"	GDR							2.33368	5.84399
Pc2113T1C00000276g0000120.1	"Nucleotide-binding alpha-beta plait domain"	GDR								3.35204	2.86594
Pc2113T1C00000276g0000120.2	"Nucleotide-binding alpha-beta plait domain"	GDR	5.16938				2.46125				2.54013
Pc2113T1C00000276g0000130.1	"Heterogeneous nuclear ribonucleoprotein 27C"	Inbetween					2.33326
Pc2113T1C00000283g0000020.1	"Polyketide synthase, enoylreductase domain"	GSR								3.58622	2.36949
Pc2113T1C00000283g0000030.1	"Polyketide synthase, enoylreductase domain"	GSR								4.87858	2.50187
Pc2113T1C00000296g0000010.1	"Dual specificity protein phosphatase 23"	ND			4.85272			3.48534			3.28241
Pc2113T1C00000296g0000020.1	"PPM-type phosphatase domain-containing protein"	GDR									3.17798
Pc2113T1C00000296g0000030.1	"PPM-type phosphatase domain-containing protein"	GDR									5.02175
Pc2113T1C00000296g0000040.1	"PPM-type phosphatase domain-containing protein"	GDR									4.95554
Pc2113T1C00000296g0000050.1	"PPM-type phosphatase domain-containing protein"	GDR			3.92717						3.25366
Pc2113T1C00000296g0000060.1	"Ankyrin repeat-containing domain"	GDR	7.74697		5.10197		3.01913			2.6497	3.59333
Pc2113T1C00000296g0000070.1	"Phosphatidylinositol kinase (PIK-F)"	GDR			2.72585		3.11504			2.65672	3.133
Pc2113T1C00000296g0000080.1	"Aste57867_17375 protein"	GDR		6.30902						2.34144	3.14016
Pc2113T1C00000296g0000090.1	"Phosphatidylinositol 3 and 4-kinase-like protein"	Inbetween	6.25516				2.92247	2.45418		2.6119	3.92971
Pc2113T1C00000296g0000100.1	"Unknown protein"	GSR			6.63202		3.53983
Pc2113T1C00000296g0000110.1	"Sodium/calcium exchanger membrane region"	Inbetween			4.63167		3.21315			6.31529
Pc2113T1C00000296g0000130.1	"Unknown protein"	Inbetween	7.36663				2.39369
Pc2113T1C00000296g0000140.1	"Glycerol kinase"	Inbetween	7.45359	8.22307	7.95714		9.61489	8.6789	8.01039	4.53157	8.42323
Pc2113T1C00000296g0000150.1	"Unknown protein"	GDR								2.50954
Pc2113T1C00000296g0000160.1	"Mitochondrial Carrier (MC) Family"	GDR	9.08438	8.08726	7.54922		6.99528	5.74829	6.0916	5.92155
Pc2113T1C00000296g0000170.1	"Mitochondrial carrier domain"	GDR		3.14738	3.99684		3.41782	4.13973	4.26594	2.77916
Pc2113T1C00000296g0000180.1	"GPI transamidase component PIG-S"	GDR			4.77148		2.99327	2.98105	2.8299	2.7376	2.38663
Pc2113T1C00000296g0000210.1	"Gamma-secretase subunit PEN-2"	Inbetween					3.04958	2.56552	3.20689	3.18616	3.87233
Pc2113T1C00000296g0000220.1	"Unknown protein"	Inbetween								3.45595
Pc2113T1C00000296g0000230.1	"Unknown protein"	Inbetween					2.60757
Pc2113T1C00000355g0000010.1	"Tafazzin family protein"	ND			3.06269			2.41208		2.6417	3.05336
Pc2113T1C00000359g0000010.1	"Inorganic diphosphatase"	ND		6.78255	5.31654		6.39332	6.19483	6.12323	3.49776	2.52505
Pc2113T1C00000359g0000020.1	"Targeting protein for isoform 1"	GDR		5.05128	4.32874		3.20459	2.58777	2.68695	4.20259	5.75491
Pc2113T1C00000359g0000030.1	"Unknown protein"	GDR					3.48915	3.63822	3.25449	5.52148	7.29378
Pc2113T1C00000359g0000040.1	"Ephrin_rec_like domain-containing protein"	GDR									2.87169
Pc2113T1C00000359g0000050.1	"Ephrin_rec_like domain-containing protein"	GDR									3.68832
Pc2113T1C00000359g0000060.1	"Ephrin_rec_like domain-containing protein"	GDR								3.27335	4.73058
Pc2113T1C00000359g0000070.1	"Ephrin_rec_like domain-containing protein"	Inbetween	6.72859	7.67927	7.05531		6.3933	6.48257	6.27642	8.54264	6.85814
Pc2113T1C00000359g0000080.1	"GTP-binding protein Parf"	Inbetween						3.42392	4.03444	4.20756	6.80903
Pc2113T1C00000359g0000090.1	"Phytanoyl-CoA dioxygenase"	GDR		6.79937	4.46359		3.77134	2.43615		2.63915	2.77348
Pc2113T1C00000359g0000100.1	"RNA polymerase II-associated protein 1"	GDR	5.26234		3.94251		3.53871	2.59465	3.07508	2.82309	5.01416
Pc2113T1C00000359g0000110.1	"Fukutin-related protein"	Inbetween					3.65979	3.15249	3.25876	2.6994
Pc2113T1C00000359g0000360.1	"Avr1b-1 avirulence-like protein"	GSR			2.506			4.64416	4.62182
Pc2113T1C00000359g0000380.1	"Glucose-6-phosphate 1-dehydrogenase"	Inbetween			2.73231
Pc2113T1C00000359g0000400.1	"Cytochrome b5 heme-binding domain-containing protein"	Inbetween	6.71371	6.05074	3.95966		6.77775	7.3476	7.24702	5.57237	6.60915
Pc2113T1C00000359g0000410.1	"Snapin/Pallidin/Snn1"	GDR					3.25394	3.55148	3.01341	2.40122	3.0025
Pc2113T1C00000359g0000420.1	"Mediator of RNA polymerase II transcription subunit 21"	GDR			5.8473		4.60874	4.81883	4.86421	5.33679	4.33871
Pc2113T1C00000359g0000430.1	"Aa_trans domain-containing protein"	Inbetween			2.71509		3.68347	3.23391	3.418		3.90753
Pc2113T1C00000359g0000440.1	"Hydroxyacyl-coenzyme A dehydrogenase, mitochondrial"	GSR			5.19828		7.78168	7.64303	7.50727		2.80527
Pc2113T1C00000359g0000450.1	"L-allo-threonine aldolase"	Inbetween					2.91593
Pc2113T1C00000359g0000460.1	"Lipid droplet-associated hydrolase"	GDR			4.56717		5.41384	5.17591	5.28002
Pc2113T1C00000361g0000020.1	"Voltage-gated Ion Channel (VIC) Superfamily"	Inbetween			2.74022		2.64034				4.52816
Pc2113T1C00000361g0000080.1	"Protein kinase domain-containing protein"	Inbetween			3.73174						5.44612
Pc2113T1C00000361g0000080.2	"Protein kinase domain-containing protein"	Inbetween			4.53817						2.41651
Pc2113T1C00000361g0000130.1	"Inositol phosphoceramide mannosyltransferase 2"	Inbetween								2.70895
Pc2113T1C00000361g0000140.1	"Telomerase reverse transcriptase"	GSR								3.88131
Pc2113T1C00000373g0000010.1	"O-phosphoseryl-tRNA(Sec) selenium transferase"	ND		4.76473	2.95401		3.89497	2.74183	3.43419	4.47486	2.74848
Pc2113T1C00000373g0000020.1	"Clustered mitochondria protein homolog"	GDR	3.7423	3.99175	3.63488	6.98452	4.36247	4.22924	4.08115
Pc2113T1C00000373g0000030.1	"HIT domain-containing protein"	GDR		7.6586	4.63887		6.08265	5.48157	5.72515	3.32489
Pc2113T1C00000373g0000040.1	"HD domain-containing protein"	GDR		5.53264	3.88828		2.33447				6.25359
Pc2113T1C00000373g0000060.1	"P-loop containing nucleoside triphosphate hydrolase"	GDR	3.1506
Pc2113T1C00000373g0000080.1	"ADP-ribosylation factor-like protein 2"	GDR								3.07538
Pc2113T1C00000373g0000090.1	"Charged multivesicular body protein 5"	GDR								3.71936
Pc2113T1C00000373g0000100.1	"Atp-binding cassette sub-family f member 2"	ND									2.6436
Pc2113T1C00000375g0000040.1	"Protein kinase domain-containing protein"	GSR					2.98072		2.45665	3.39499
Pc2113T1C00000375g0000050.1	"Mitochondrial dicarboxylate carrier"	GSR					2.45286	4.11838	4.0818		4.18315
Pc2113T1C00000375g0000070.1	"Cystathionine gamma-synthase"	Inbetween					3.14743	3.93809	3.38318	3.81694	5.35719
Pc2113T1C00000375g0000070.2	"Cystathionine gamma-synthase"	Inbetween	6.78504
Pc2113T1C00000375g0000080.1	"12-oxophytodienoate reductase, putative"	Inbetween			4.29388		7.65412	4.96526	3.51527
Pc2113T1C00000375g0000090.1	"Transcription initiation factor TFIID subunit 2"	GDR								5.65639
Pc2113T1C00000375g0000100.1	"ANK_REP_REGION domain-containing protein"	Inbetween					2.55035			4.69663	2.52064
Pc2113T1C00000375g0000110.1	"DDE Tnp4 domain-containing protein"	GSR					3.06227		2.94547
Pc2113T1C00000375g0000120.1	"SET domain-containing protein"	ND								4.14878
Pc2113T1C00000377g0000020.1	"Rab-GAP TBC domain-containing protein"	GDR	6.07617	6.36931	3.9133		3.98525	3.13193	3.41759	5.67157	3.12228
Pc2113T1C00000377g0000030.1	"PX domain-containing protein"	GDR						2.66744
Pc2113T1C00000377g0000040.1	"SEC7 domain-containing protein"	GDR					2.80132
Pc2113T1C00000377g0000050.1	"Guanine nucleotide exchange factor, N-terminal"	Inbetween		6.28091	4.44705		4.82148	4.74944	4.54465	2.35423	7.30699
Pc2113T1C00000377g0000060.1	"RxLR effector protein"	GSR					2.63099	5.32214	5.43294
Pc2113T1C00000377g0000070.1	"Palmitoyltransferase"	Inbetween			5.13604		5.14486	5.4596	5.38366	6.43806	6.08897
Pc2113T1C00000377g0000080.1	"Transcription initiation factor TFIID, subunit BDF1 and related bromodomain proteins"	GDR		6.69342	6.15388		5.63239	5.42474	5.41838	5.2605	3.60792
Pc2113T1C00000377g0000090.1	"DAO domain-containing protein"	Inbetween		6.11122	4.26225		5.01823	3.73843	4.35229	4.52953	4.05689
Pc2113T1C00000377g0000110.1	"6-hydroxymethyl-7,8-dihydropterin pyrophosphokinase"	Inbetween								5.81492	3.77005
Pc2113T1C00000377g0000120.1	"6-hydroxymethyl-7,8-dihydropterin pyrophosphokinase"	GDR								6.05467	3.47671
Pc2113T1C00000377g0000130.1	"Oxidoreductase HTATIP2"	Inbetween			6.35402		4.80994	5.02946	4.98353	3.81825
Pc2113T1C00000377g0000150.1	"Oxidoreductase HTATIP2"	GDR		7.08892	7.28471		7.98045	7.95354	8.02979	6.65068
Pc2113T1C00000377g0000160.1	"DAO domain-containing protein"	GDR			2.80639		7.0541	6.81204	6.55249	4.6807
Pc2113T1C00000377g0000190.1	"Aste57867_15556 protein"	Inbetween					3.71722	4.57887	4.10062
Pc2113T1C00000377g0000210.1	"Elongation factor G"	ND					2.34425	3.0587	3.46641
Pc2113T1C00000379g0000020.1	"Cation-transporting ATPase"	GSR					2.41896
Pc2113T1C00000379g0000040.1	"DNA repair protein RadA"	Inbetween		5.02204
Pc2113T1C00000379g0000050.1	"DNA repair protein XRCC4, C-terminal"	GDR								3.227	3.65238
Pc2113T1C00000379g0000060.1	"DNA repair protein RadA"	GDR					3.23036			3.36384
Pc2113T1C00000379g0000070.1	"Adenine DNA glycosylase"	GDR									3.04595
Pc2113T1C00000408g0000010.1	"Peptidase S1 domain-containing protein"	ND						3.54094	3.52248	3.91649	4.53282
Pc2113T1C00000408g0000060.1	"Peptidase S1, PA clan"	GSR			4.07832		4.68946	4.84688	4.68421		2.58684
Pc2113T1C00000408g0000090.1	"Choline transporter-like protein"	GSR			5.11639		4.16009	3.7196	3.94023	4.57701
Pc2113T1C00000408g0000100.1	"Hepatocyte growth factor-regulated tyrosine kinase substrate"	GSR	6.58695		5.4994		3.79708	3.4356	3.18993	4.12069	3.83983
Pc2113T1C00000408g0000110.1	"Cytochrome P450"	Inbetween	7.95825		4.75512		3.15694	3.32523	3.61571	2.98964	6.53461
Pc2113T1C00000408g0000130.1	"DUF547 domain-containing protein"	Inbetween									3.22492
Pc2113T1C00000408g0000140.1	"Cytochrome P450, putative"	Inbetween									2.39432
Pc2113T1C00000408g0000150.1	"C2H2-type domain-containing protein"	GDR									4.17016
Pc2113T1C00000408g0000160.1	"CBFD_NFYB_HMF domain-containing protein"	GDR			2.37408		2.48428			2.84144	4.01092
Pc2113T1C00000408g0000170.1	"Unknown protein"	GDR			4.80118		4.65646	4.3102	4.31036	4.61714	5.52053
Pc2113T1C00000408g0000180.1	"Unknown protein"	Inbetween					4.01495	3.68616	3.82699	4.22902	4.49387
Pc2113T1C00000408g0000190.1	"Cation-transporting ATPase"	Inbetween	6.11612	6.86416	7.31037		3.71292		3.46358	6.66382	4.08268
Pc2113T1C00000408g0000200.1	"RING-type domain-containing protein"	GDR		8.20734	7.72247	10.3988	5.57437	5.19344	5.18475	6.77273	5.48972
Pc2113T1C00000408g0000210.1	"Sorting nexin mvp1"	GDR	7.21759	3.85548	7.58429		5.17408	3.91704	4.18905	6.45044	4.49687
Pc2113T1C00000408g0000230.1	"Calmodulin"	GDR					3.1546	3.56723	3.77117	2.60954	5.63101
Pc2113T1C00000408g0000240.1	"Secreted RxLR effector protein RXLR-C28"	GDR	7.07017		6.42682		5.06298	5.30144	5.30938	6.23218	6.27402
Pc2113T1C00000408g0000250.1	"Target of rapamycin complex subunit LST8"	GDR			3.55874		2.56074		2.75928	2.97477	3.27306
Pc2113T1C00000414g0000010.1	"Target of rapamycin complex subunit LST8"	ND			4.72967		5.28115	4.16403	4.56272	4.50673	4.93107
Pc2113T1C00000414g0000020.1	"Calmodulin"	GDR			6.02227		5.07842	5.78351	5.67572	6.40889	4.41258
Pc2113T1C00000414g0000030.1	"Unknown protein"	GDR		6.67186	4.96732		3.89171	3.44848	3.46752	6.14572	6.78306
Pc2113T1C00000414g0000040.1	"rRNA adenine N(6)-methyltransferase"	Inbetween					2.80547	3.38121	3.47413	3.10405	4.56619
Pc2113T1C00000414g0000060.1	"RING-type domain-containing protein"	Inbetween					3.06846
Pc2113T1C00000414g0000070.1	"RING-type domain-containing protein"	Inbetween	7.31147	5.54975			2.86138		2.81334	3.6394	4.0978
Pc2113T1C00000414g0000080.1	"Biotin synthase"	Inbetween	7.94688	8.45634	5.99678		6.88344	6.5243	6.94981	5.62523	4.63413
Pc2113T1C00000414g0000100.1	"Protein kinase domain-containing protein"	Inbetween		5.3441	3.03518		3.46002	3.35763	3.41718	4.1428	3.62168
Pc2113T1C00000414g0000110.1	"START domain-containing protein"	GSR	7.125	8.54326	7.72381		6.01446	6.95976	6.89563	7.94235	7.36425
Pc2113T1C00000414g0000120.1	"EF-hand domain-containing protein"	Inbetween								3.43537
Pc2113T1C00000414g0000130.1	"Phospholipid-transporting ATPase"	Inbetween								3.06192
Pc2113T1C00000414g0000140.1	"Eukaryotic translation initiation factor 3 subunit I"	Inbetween								6.6613	6.63149
Pc2113T1C00000414g0000150.1	"Eukaryotic translation initiation factor 3 subunit I"	GDR					3.45553	4.42729	4.09098	2.42047	4.0768
Pc2113T1C00000414g0000160.1	"Eukaryotic translation initiation factor 3 subunit I"	GDR					3.23186		3.93729	3.23414	4.39147
Pc2113T1C00000414g0000170.1	"DUF4097 domain-containing protein"	Inbetween			3.43034		2.33715	3.05324	3.19884	2.76074	2.84154
Pc2113T1C00000416g0000040.1	"Unknown protein"	GSR									3.85154
Pc2113T1C00000416g0000050.1	"Serine/threonine protein kinase"	Inbetween								3.47946
Pc2113T1C00000416g0000060.1	"BZIP transcription factor"	Inbetween								2.39685
Pc2113T1C00000416g0000070.1	"Unknown protein"	GSR								3.34343	6.20584
Pc2113T1C00000416g0000080.1	"BZIP transcription factor 1"	GSR								3.19487
Pc2113T1C00000416g0000090.1	"Calmodulin"	Inbetween								2.39528
Pc2113T1C00000416g0000110.1	"Calmodulin"	GDR		3.47259	4.04557		2.50821			2.56976
Pc2113T1C00000416g0000120.1	"Calmodulin"	Inbetween								2.43381
Pc2113T1C00000423g0000010.1	"Histidine kinase A two component receptor"	ND					3.36345	2.90566		3.66272
Pc2113T1C00000423g0000020.1	"Histidine kinase A two component receptor"	GDR					2.54129			2.33486
Pc2113T1C00000423g0000030.1	"Histidine kinase A two component receptor"	Inbetween					2.86795
Pc2113T1C00000423g0000040.1	"ANK_REP_REGION domain-containing protein"	Inbetween			4.53759		2.41303		3.05501	2.52555
Pc2113T1C00000423g0000050.1	"Histone H3"	GDR						3.07963	3.51028	2.79137	4.549
Pc2113T1C00000423g0000060.1	"SGT1 A protein"	GDR			2.41922		4.72674	3.98346	4.21112	3.72176
Pc2113T1C00000423g0000070.1	"GTP-binding protein Era"	GDR			2.82452		3.26404	3.90928	4.15954	3.17631	5.50085
Pc2113T1C00000423g0000080.1	"KH type-2 domain-containing protein"	Inbetween	8.80305	7.89047	10.0245	9.88339	9.20866	8.51857	8.7296	7.62344	4.27334
Pc2113T1C00000423g0000090.1	"Proteasome assembly chaperone 3"	Inbetween		7.19879	3.92288		4.62827	4.78807	5.06044	3.23563
Pc2113T1C00000423g0000100.1	"Ras-related protein RABC1"	Inbetween			6.46739		5.11985	5.13622	4.89822	5.14172	6.78702
Pc2113T1C00000423g0000110.1	"Hybrid signal transduction histidine kinase, putative"	Inbetween									2.53696
Pc2113T1C00000423g0000120.1	"Hybrid signal transduction histidine Kinase"	GDR	4.03985	4.99297	4.11146						3.89811
Pc2113T1C00000423g0000140.1	"Protein kinase domain-containing protein"	GDR		4.19972
Pc2113T1C00000423g0000160.1	"Mitogen-activated protein kinase kinase 6"	GDR	2.96529							2.44954
Pc2113T1C00000423g0000170.1	"Delta-aminolevulinic acid dehydratase"	GDR		5.41983	4.54002		5.42495	5.85532	5.30852	2.4014	5.07852
Pc2113T1C00000423g0000180.1	"T1-TrpRS"	GDR		6.15167	2.77185		4.72991	4.79723	4.68901	2.95206	3.60733
Pc2113T1C00000423g0000190.1	"C3H1-type domain-containing protein"	GDR					2.48149			2.99129
Pc2113T1C00000423g0000200.1	"Poly(A) RNA polymerase protein 2"	Inbetween		5.78215			4.31536	4.3578	4.64145	3.62386	6.44568
Pc2113T1C00000423g0000220.1	"Unknown protein"	GSR			5.72262		5.46274	4.95741	4.99853	6.01882	3.96851
Pc2113T1C00000423g0000230.1	"WD40-repeat-containing domain"	GSR									5.19093
Pc2113T1C00000423g0000300.1	"26S proteasome non-ATPase regulatory subunit 3"	Inbetween		5.74966	6.2226		6.72132	6.38689	6.53743	5.62722
Pc2113T1C00000423g0000310.1	"NADH dehydrogenase 1 alpha subcomplex subunit 13"	GDR	9.69327	8.52269	8.91498		8.47941	8.79687	8.73309	7.96079	7.80706
Pc2113T1C00000423g0000320.1	"B-related factor 1"	GDR		5.93675			4.0233	3.70674	3.98011	4.54958	7.19502
Pc2113T1C00000423g0000330.1	"G2/mitotic-specific cyclin-B3"	Inbetween			4.3948	8.5329	5.46618	5.0069	5.23687	5.67135
Pc2113T1C00000423g0000360.1	"Histone-lysine N-methyltransferase EZH2"	GSR								3.98125	2.9748
Pc2113T1C00000423g0000370.1	"CXC domain-containing protein"	GSR								3.38709
Pc2113T1C00000423g0000380.1	"CXC domain-containing protein"	GSR					3.58017	2.41336		4.01699
Pc2113T1C00000423g0000390.1	"Unknown protein"	Inbetween	7.98223		7.48645		6.97804	6.6092	6.31684	6.72874	5.4344
Pc2113T1C00000423g0000400.1	"Unknown protein"	GDR	7.26929					2.85348		3.68121	2.90581
Pc2113T1C00000423g0000410.1	"3'-5' exonuclease domain-containing protein"	Inbetween					2.7204			3.33831	2.3838
Pc2113T1C00000423g0000420.1	"3'-5' exonuclease domain-containing protein"	Inbetween					2.80782	2.35825		3.09064	4.22112
Pc2113T1C00000423g0000430.1	"PlsC domain-containing protein"	GDR	5.79898		6.41277		5.39136	5.47821	5.33874	4.74669	5.91329
Pc2113T1C00000423g0000440.1	"Histone H4 acetyltransferase, NuA4 complex, Eaf6"	GDR			5.71019		4.65244	3.72356	4.35867	4.59393	4.93003
Pc2113T1C00000423g0000450.1	"EF-hand domain-containing protein"	GDR								2.86955
Pc2113T1C00000423g0000460.1	"Homebox domain-containing protein"	GDR			6.51674		4.54773	4.72915	4.40384	4.81105	5.24059
Pc2113T1C00000423g0000470.1	"Homebox domain-containing protein"	GDR	6.26701	7.34418	4.34306	8.84543	4.14085	4.49527	3.70179	4.67928	4.31137
Pc2113T1C00000423g0000480.1	"WD_REPEATS_REGION domain-containing protein"	Inbetween	7.84651	4.81033	4.63704		5.13353	5.67887	5.45413	4.82464	4.77913
Pc2113T1C00000423g0000490.1	"WD_REPEATS_REGION domain-containing protein"	Inbetween	7.7975		4.44988		3.40008	2.9094	3.32466	4.42852	4.15411
Pc2113T1C00000423g0000500.1	"GDP-mannose transporter"	GDR	6.09874	5.30732	6.41357		6.84736	6.94619	6.86245	6.4415	4.0944
Pc2113T1C00000423g0000510.1	"EF-hand domain-containing protein"	Inbetween								2.81669
Pc2113T1C00000423g0000520.1	"TPR_REGION domain-containing protein"	GSR			2.46075					2.40992	2.79785
Pc2113T1C00000423g0000530.1	"P-loop containing nucleoside triphosphate hydrolase"	GSR	5.18322	4.77776	3.88531		3.68973	2.48239	2.67073	5.0536	9.42494
Pc2113T1C00000423g0000540.1	"Transmembrane and coiled-coil domain-containing protein 4"	Inbetween								5.20434
Pc2113T1C00000423g0000550.1	"acidPPc domain-containing protein"	GDR		5.92217	6.55904		6.09051	6.19674	6.16705	5.7842	4.87223
Pc2113T1C00000423g0000560.1	"Phosphatidic acid phosphatase"	GDR			4.02079
Pc2113T1C00000423g0000570.1	"Protein kinase, putative"	GDR					3.93008	3.98705	3.64039	4.81275	5.61294
Pc2113T1C00000423g0000580.1	"Unknown protein"	Inbetween			3.52157	8.19394	4.58301	4.36766	4.85931	4.51223	2.89221
Pc2113T1C00000423g0000590.1	"Cytochrome P450"	Inbetween			6.85688					2.84197
Pc2113T1C00000423g0000600.1	"Alpha-glucosidase"	Inbetween			4.09215		10.7565		3.47336
Pc2113T1C00000423g0000610.1	"Alpha-glucosidase, putative"	Inbetween			3.70482		9.00988			2.3599
Pc2113T1C00000423g0000640.1	"FYVE-type domain-containing protein"	GSR						2.36119	2.96904		2.65614
Pc2113T1C00000423g0000650.1	"FYVE-type domain-containing protein"	Inbetween					4.1989	4.61458	4.62875
Pc2113T1C00000423g0000660.1	"Unknown protein"	GDR								4.24116	5.55932
Pc2113T1C00000423g0000670.1	"FYVE domain-containing protein"	GDR					3.58153	5.38956	3.53913
Pc2113T1C00000423g0000680.1	"Histone-lysine N-methyltransferase SUV39H1"	GDR			2.52909		2.43745			2.49086
Pc2113T1C00000423g0000690.1	"Unknown protein"	Inbetween								2.90489
Pc2113T1C00000423g0000700.1	"Leucine-rich repeat domain, L domain-like"	Inbetween								2.45967
Pc2113T1C00000423g0000710.1	"PLC-like phosphodiesterase, TIM beta/alpha-barrel domain"	Inbetween						3.20801	3.6392
Pc2113T1C00000423g0000720.1	"PLC-like phosphodiesterase, TIM beta/alpha-barrel domain"	GSR						2.99646	3.34995
Pc2113T1C00000423g0000730.1	"4-coumarate--CoA ligase 1"	Inbetween			5.45399		10.3711	9.68774	9.6972		3.94797
Pc2113T1C00000423g0000740.1	"4-coumarate-CoA ligase"	GDR			3.97312	9.25166	6.67585	5.997	5.995		4.70861
Pc2113T1C00000423g0000750.1	"4-coumarate--CoA ligase 1"	GDR		3.92833			5.66081	4.95587	4.95906		6.34954
Pc2113T1C00000423g0000760.1	"4-coumarate-CoA ligase"	GDR					4.54657	3.54835	4.06175		4.61506
Pc2113T1C00000423g0000770.1	"4-coumarate-CoA ligase"	GDR					4.58464	3.47817	4.34022		4.6406
Pc2113T1C00000423g0000780.1	"4-coumarate-CoA ligase"	Inbetween		4.16519			4.49271	4.647	5.00481	3.18	5.29855
Pc2113T1C00000423g0000790.1	"Leucine-rich repeat domain, L domain-like"	Inbetween									4.04265
Pc2113T1C00000423g0000800.1	"Interferon-induced GTP-binding protein Mx"	GDR		5.78643	3.87358					2.53506	2.8346
Pc2113T1C00000423g0000810.1	"Unknown protein"	GDR							2.62799	2.55779
Pc2113T1C00000423g0000820.1	"ANK_REP_REGION domain-containing protein"	GDR								3.9374
Pc2113T1C00000423g0000830.1	"S5A_REDUCTASE domain-containing protein"	GDR		8.09296	6.03126		7.31326	7.34525	7.57679	6.65312
Pc2113T1C00000423g0000840.1	"WW domain-containing protein"	GDR					2.94064			4.52023
Pc2113T1C00000423g0000850.1	"Transmembrane and coiled-coil domain-containing protein 4"	GDR	5.76931		4.8265		4.25061	4.11121	3.93937	5.09631	3.82432
Pc2113T1C00000423g0000860.1	"Guanylate cyclase domain-containing protein"	GDR								2.80912
Pc2113T1C00000423g0000870.1	"KTI12 protein"	GDR		6.13098
Pc2113T1C00000423g0000880.1	"Frag1/DRAM/Sfk1"	GDR		5.3924	3.19127		3.426	3.07433	3.32489	4.18859	3.1885
Pc2113T1C00000423g0000900.1	"Acidic leucine-rich nuclear phosphoprotein 32 family member A"	Inbetween	5.43841	4.30824	2.86898		2.50348				4.43055
Pc2113T1C00000423g0000910.1	"PH domain-containing protein"	Inbetween	5.89426		5.7447		4.88144	4.89391	4.92442	5.23969	4.27068
Pc2113T1C00000423g0000930.1	"Tr-type G domain-containing protein"	GDR		6.55128	2.7185		4.29567	3.9868	3.92862	3.4213	4.80137
Pc2113T1C00000423g0000940.1	"DNA mismatch repair protein MutS"	GDR									3.62954
Pc2113T1C00000423g0000950.1	"Potassium/sodium hyperpolarization-activated cyclic nucleotide-gated channel 4"	Inbetween								3.58713	5.67018
Pc2113T1C00000423g0000960.1	"Inactive purple acid phosphatase 9"	Inbetween						2.54853		5.71876
Pc2113T1C00000423g0000970.1	"Methyltransf_11 domain-containing protein"	GDR					2.7858		2.5051		2.75513
Pc2113T1C00000423g0000980.1	"UPF0301 protein CTA_0231"	Inbetween		5.9359	5.1322		4.67879	4.49221	4.69331	5.51052	5.15591
Pc2113T1C00000423g0000990.1	"C2H2-type domain-containing protein"	Inbetween	9.11596		8.42297		6.08082	5.1911	5.14276	6.83287	7.88538
Pc2113T1C00000423g0001000.1	"Cytochrome c oxidase copper chaperone"	GDR		8.37651	7.53341		5.87514	6.19858	6.49538	5.27899	4.12667
Pc2113T1C00000423g0001010.1	"ULP_PROTEASE domain-containing protein"	GDR			4.01646		3.39671	3.35413	4.02572	3.8535	3.81003
Pc2113T1C00000423g0001020.1	"Protein kinase domain-containing protein"	GDR			2.79251		2.74259	2.91244	2.80281	4.74451
Pc2113T1C00000423g0001030.1	"WD40/YVTN repeat-like-containing domain"	Inbetween					3.43715	2.57269	2.40517	3.97782
Pc2113T1C00000423g0001040.1	"VWFA domain-containing protein"	Inbetween	4.42827	2.81182							4.15597
Pc2113T1C00000423g0001050.1	"WD40/YVTN repeat-like-containing domain"	GDR	6.24985		5.32729		4.89008	4.08254	4.60203	6.66166	5.2885
Pc2113T1C00000423g0001060.1	"Unknown protein"	GDR		5.42066	4.38918		4.84043	3.55862	4.01395	6.36028	5.53303
Pc2113T1C00000423g0001070.1	"NEDD8-specific protease 1"	GDR		5.13061	6.83591		4.49272	3.73955	3.77614	6.21101	5.58481
Pc2113T1C00000423g0001080.1	"Unknown protein"	Inbetween					3.76048	3.90611	3.83663	5.41015	4.81837
Pc2113T1C00000423g0001130.1	"Lipid-A-disaccharide synthase"	GDR			4.42967		2.94292	2.43699	2.35301
Pc2113T1C00000423g0001140.1	"N-terminal acetyltransferase A complex auxiliary subunit"	GDR		5.04166	4.6718		5.67202	5.45489	5.55646	4.92401
Pc2113T1C00000423g0001150.1	"Receptor expression-enhancing protein 5"	Inbetween	8.7284	10.4154	11.1257	10.1423	10.5111	10.2742	10.3557	10.8506	5.2754
Pc2113T1C00000423g0001160.1	"Crinkler (CRN) family protein, putative"	GSR								4.41612
Pc2113T1C00000423g0001170.1	"Phosphatidylinositol 3-kinase"	GSR		3.32228	4.37242		3.15916	2.64956	3.0234	4.6419	3.69667
Pc2113T1C00000423g0001180.1	"GFA domain-containing protein"	Inbetween		6.08706	5.68448		5.34372	5.21119	4.65788	7.84007
Pc2113T1C00000423g0001200.1	"Kinesin-like protein"	GDR								3.22869
Pc2113T1C00000423g0001210.1	"Nicastrin"	GDR									3.02998
Pc2113T1C00000423g0001230.1	"Aspartokinase"	GDR	6.17878					3.9499	3.52481		6.21987
Pc2113T1C00000423g0001250.1	"Calmodulin"	ND								7.60622	4.1889
Pc2113T1C00000446g0000020.1	"Protein kinase"	GDR								3.07362	2.61179
Pc2113T1C00000446g0000040.1	"Protein kinase domain-containing protein"	Inbetween									2.568
Pc2113T1C00000446g0000050.1	"Formaldehyde dehydrogenase AdhA"	Inbetween								4.11964
Pc2113T1C00000446g0000060.1	"Tubby C-terminal-like domain"	GDR						2.52301	2.59709
Pc2113T1C00000446g0000070.1	"Tubby C-terminal-like domain"	Inbetween	7.94518		5.66319		4.07235	4.17912	4.51958	8.76462	6.99015
Pc2113T1C00000446g0000080.1	"Tubby C-terminal-like domain"	Inbetween			2.60427				2.81289	5.97872	3.26981
Pc2113T1C00000446g0000090.1	"Unknown protein"	GDR			4.363		3.34167	2.53652	2.797	2.36275
Pc2113T1C00000446g0000100.1	"Unknown protein"	ND		4.85559			6.60851	7.89951	7.54153
Pc2113T1C00000471g0000050.1	"GH131_N domain-containing protein"	Inbetween					4.5441	5.60866	5.44393
Pc2113T1C00000493g0000020.1	"Transcription elongation factor SPT5"	Inbetween		4.95147	3.99363		3.01351	3.26643	2.57818	3.29455	3.73082
Pc2113T1C00000493g0000040.1	"WD_REPEATS_REGION domain-containing protein"	GDR	3.82982	5.77516	3.79743		4.11051	3.13518	3.45758	4.4836	2.49004
Pc2113T1C00000493g0000060.1	"Splicing factor U2AF 35 kDa subunit"	GDR	6.04375				3.91754	3.89812	4.06226	3.50563
Pc2113T1C00000493g0000070.1	"Spt4 domain-containing protein"	GDR			3.47319		2.74252	2.36078		2.97295	3.29287
Pc2113T1C00000493g0000080.1	"Interferon-related developmental regulator 2"	GDR					2.50675			4.98368	2.77917
Pc2113T1C00000493g0000090.1	"E1 ubiquitin-activating enzyme"	GDR	4.56915		4.18987		4.17307	2.98646	2.83526	3.00083
Pc2113T1C00000493g0000090.2	"E1 ubiquitin-activating enzyme"	GDR								3.47746
Pc2113T1C00000493g0000110.1	"UBX domain-containing protein 6"	GDR	5.95033	6.09109			2.8928	2.77924	3.16577	3.35882
Pc2113T1C00000493g0000120.1	"Histone-lysine N-methyltransferase"	GDR					3.10128	3.62238	2.93782	4.26989	5.2841
Pc2113T1C00000493g0000130.1	"Histone-lysine N-methyltransferase"	Inbetween			2.82627					3.6641	3.77531
Pc2113T1C00000499g0000030.1	"MFS domain-containing protein"	Inbetween	6.85342		6.19076	7.88579	5.14499	5.29784	4.93716	4.19711	5.28224
Pc2113T1C00000499g0000070.1	"Non-specific serine/threonine protein kinase"	Inbetween			3.57698					3.53457
Pc2113T1C00000499g0000080.1	"Non-specific serine/threonine protein kinase"	GDR								3.76994
Pc2113T1C00000499g0000090.1	"Non-specific serine/threonine protein kinase"	GDR								4.29016
Pc2113T1C00000499g0000100.1	"Importin N-terminal domain-containing protein"	GDR			2.80343		2.47564		2.33782	3.45851
Pc2113T1C00000499g0000110.1	"Importin subunit beta"	GDR		3.04119	3.8165		2.98194	2.80195	3.09558	3.87296	2.70738
Pc2113T1C00000499g0000120.1	"G-patch domain-containing protein"	GDR			2.88786					2.89175	2.3863
Pc2113T1C00000499g0000150.1	"Proteasome subunit alpha type"	GSR					3.69131	4.98258	5.38336		3.16845
Pc2113T1C00000499g0000190.1	"Proteasome subunit alpha type"	GSR					4.33632	4.22973	5.19259		5.01274
Pc2113T1C00000499g0000210.1	"Proteasome subunit alpha type"	GSR		7.5568			3.64106	5.26393	6.01683
Pc2113T1C00000499g0000230.1	"Transcription elongation factor SPT6"	Inbetween	5.57714				3.67501		2.91115	3.80561	3.42533
Pc2113T1C00000499g0000240.1	"Transcription elongation factor SPT6"	GDR		3.73399	3.21046		2.88704			2.63011
Pc2113T1C00000514g0000020.1	"Unknown protein"	ND		5.21572							3.40274
Pc2113T1C00000516g0000040.1	"Non-specific serine/threonine protein kinase"	Inbetween								3.12235
Pc2113T1C00000516g0000050.1	"Importin subunit beta"	GDR	5.73388	3.7788	4.5522		4.58108	3.87257	4.09801	4.5907	3.33053
Pc2113T1C00000516g0000060.1	"G-patch domain-containing protein"	GDR								2.616
Pc2113T1C00000516g0000090.1	"Proteasome subunit alpha type"	GSR					3.79082	4.57214	4.22017
Pc2113T1C00000516g0000110.1	"Proteasome subunit alpha type"	GSR					5.29685	5.06673	5.56305
Pc2113T1C00000516g0000120.1	"Transcription elongation factor SPT6"	Inbetween			6.1994		4.0918	4.41563	3.80451	4.94238	4.99764
Pc2113T1C00000516g0000130.1	"Transcription elongation factor SPT6"	GDR			3.26275		2.92143	2.63427	2.38112	3.3153	2.72795
Pc2113T1C00000522g0000010.1	"Expansin-like EG45 domain-containing protein"	ND						3.17388
Pc2113T1C00000522g0000020.1	"Glutathione peroxidase"	Inbetween	6.31042	6.58054	5.3382		5.64191	5.56511	5.46983	4.78276	6.65341
Pc2113T1C00000522g0000030.1	"Protein MAK16 homolog"	GDR					2.74634	3.94712	3.99355	3.80008	5.95389
Pc2113T1C00000522g0000040.1	"Kinesin motor domain-containing protein"	GDR									4.65641
Pc2113T1C00000522g0000070.1	"Cutin hydrolase"	Inbetween						2.72797
Pc2113T1C00000522g0000080.1	"Cutin hydrolase"	GSR					3.76946	6.73825	7.10564
Pc2113T1C00000527g0000040.1	"Glutathione S-transferase"	GDR		2.70807	2.68617		2.79365		3.85819	3.40657
Pc2113T1C00000527g0000050.1	"Catalase-peroxidase, putative"	Inbetween	5.58399	5.00264	7.14088		4.85959	3.9184	3.59906	4.68929
Pc2113T1C00000527g0000060.1	"Catalase-peroxidase, putative"	Inbetween	5.63485	5.56034	6.83707		4.71577	3.7714	3.4891	4.75563	2.43215
Pc2113T1C00000527g0000070.1	"Glutathione S-transferase"	Inbetween		2.70807	4.49005		4.82132	4.72531	5.20375
Pc2113T1C00000527g0000080.1	"Glutathione S-transferase"	Inbetween	8.84591	8.13677	6.37227		4.79374	4.65116	4.93595
Pc2113T1C00000527g0000100.1	"DNA polymerase alpha subunit B"	GDR									2.97631
Pc2113T1C00000527g0000120.1	"DNA polymerase alpha subunit B"	GDR				8.28737		2.72197		3.45058	5.655
Pc2113T1C00000527g0000130.1	"DNA-(apurinic or apyrimidinic site) endonuclease"	GDR									2.75008
Pc2113T1C00000527g0000140.1	"Protein kinase, putative"	Inbetween	7.06929		3.52228		5.01374	4.53598	4.41433	6.66447	7.04257
Pc2113T1C00000527g0000150.1	"TIP41-like protein"	Inbetween			2.72355		2.4461
Pc2113T1C00000527g0000160.1	"LigB domain-containing protein"	GDR	8.60049		3.91972		3.76856	3.13741	2.66264
Pc2113T1C00000527g0000170.1	"LigB domain-containing protein"	GDR		5.18548	5.47035		4.79413	3.3749	3.65258	5.71859
Pc2113T1C00000527g0000180.1	"Magnesium transporter NIPA"	Inbetween					2.81293	3.25902		3.80995	2.87135
Pc2113T1C00000527g0000220.1	"Unknown protein"	Inbetween			5.87662		5.19943	5.6453	5.38703	5.1201	3.78867
Pc2113T1C00000527g0000230.1	"V-SNARE domain-containing protein"	GDR			7.10501		4.76625	3.72408	4.31898	6.44964	4.94307
Pc2113T1C00000527g0000240.1	"Unknown protein"	GDR	7.06688				4.4648	3.66018	3.63553	4.22982
Pc2113T1C00000527g0000250.1	"tRNA N6-adenosine threonylcarbamoyltransferase"	Inbetween							2.52358
Pc2113T1C00000527g0000270.1	"Telomere repeat-binding factor 5"	GDR			5.10988		2.6247			3.5234	3.49385
Pc2113T1C00000527g0000280.1	"LigB domain-containing protein"	GDR	5.77897							4.14636	4.49606
Pc2113T1C00000527g0000300.1	"LigB domain-containing protein"	GDR						2.96313	2.90562
Pc2113T1C00000527g0000310.1	"LigB domain-containing protein"	GDR		5.74665	4.47816		4.01824	6.38067	6.52415	3.23309
Pc2113T1C00000527g0000320.1	"Vacuolar ATPase assembly integral membrane protein VMA21 homolog"	GDR	8.69717		4.53829		5.05249	3.87623	4.02444	5.91542
Pc2113T1C00000527g0000330.1	"MPN domain-containing protein"	GDR					3.06315		2.92114	5.03795	3.8888
Pc2113T1C00000527g0000340.1	"Anamorsin homolog"	Inbetween		5.67081	6.60623		5.93041	5.81503	5.59979	5.06118	6.12225
Pc2113T1C00000527g0000360.1	"KH domain-containing protein"	Inbetween		5.18097	3.20623		3.77558	4.67451	4.72016	4.47483
Pc2113T1C00000527g0000370.1	"FH2 domain-containing protein"	GSR								3.02165
Pc2113T1C00000531g0000030.1	"LigB domain-containing protein"	GDR		5.72864
Pc2113T1C00000531g0000040.1	"Telomere repeat-binding factor 5"	GDR								2.92501	2.8615
Pc2113T1C00000531g0000060.1	"tRNA N6-adenosine threonylcarbamoyltransferase"	Inbetween					2.63497	2.55137	2.41369	2.35792	3.13332
Pc2113T1C00000531g0000070.1	"Unknown protein"	GDR					3.69789	3.00773	3.24254	4.05146
Pc2113T1C00000531g0000080.1	"V-SNARE domain-containing protein"	GDR			5.0904		4.14243	4.53071	3.37092	6.32021	4.64162
Pc2113T1C00000531g0000090.1	"Unknown protein"	Inbetween		5.17851	3.29742		5.64658	5.73155	5.62577	5.56685	4.85666
Pc2113T1C00000531g0000120.1	"Magnesium transporter NIPA"	Inbetween					3.48984	3.11065	4.26807	4.72991	4.30704
Pc2113T1C00000531g0000130.1	"LigB domain-containing protein"	GDR	7.46319		7.12773		5.51501	4.59417	4.71188	6.48226
Pc2113T1C00000531g0000140.1	"LigB domain-containing protein"	GDR					2.95068
Pc2113T1C00000531g0000160.1	"Protein kinase"	Inbetween	4.65622		2.46452		4.16296	2.87627	3.20756	5.44616	5.56923
Pc2113T1C00000531g0000170.1	"Protein kinase, putative"	GDR	6.75768		3.954		4.2747	4.28294	4.10654	6.58325	7.25675
Pc2113T1C00000531g0000180.1	"DNA-(apurinic or apyrimidinic site) endonuclease"	GDR									3.07151
Pc2113T1C00000531g0000190.1	"DNA polymerase alpha subunit B"	GDR			3.73866		2.37601				3.86831
Pc2113T1C00000531g0000200.1	"DNA polymerase alpha subunit B"	GDR				8.50251	2.73511	3.04133	3.33303	3.92508	6.10842
Pc2113T1C00000531g0000210.1	"DNA polymerase alpha subunit B"	GDR			3.42515						2.76058
Pc2113T1C00000531g0000230.1	"Glutathione S-transferase"	GDR		4.62118	7.2958		5.9712	5.62081	6.03371	3.38653
Pc2113T1C00000531g0000240.1	"Glutathione S-transferase"	Inbetween	10.0739	9.5059	8.09016	8.84705	5.58574	6.38555	6.50316
Pc2113T1C00000531g0000250.1	"Glutathione S-transferase"	Inbetween		6.38547	4.49005		5.47475	4.62925	5.64243
Pc2113T1C00000531g0000260.1	"Catalase-peroxidase, putative"	Inbetween		5.97051	8.27459		6.00443	4.91256	4.89622	5.86451	3.52376
Pc2113T1C00000531g0000270.1	"Catalase-peroxidase 2"	Inbetween		4.66094	6.46839		4.75277	3.31344	2.97519	4.45143
Pc2113T1C00000531g0000280.1	"Catalase-peroxidase, putative"	GDR		5.42616	7.60255		2.59493	3.70618	3.41096
Pc2113T1C00000531g0000290.1	"Glutathione S-transferase"	GDR		2.70807			3.49609	2.38729	2.98851	3.07736
Pc2113T1C00000540g0000010.1	"Transcription elongation factor SPT5, putative"	ND		6.69509	2.47213
Pc2113T1C00000540g0000020.1	"Transcription elongation factor SPT5"	Inbetween			5.25838		4.00569	4.08793	3.86581	4.01131	4.77727
Pc2113T1C00000540g0000030.1	"Transcription elongation factor SPT5"	GDR		3.16349	4.70379		4.50188	4.28397	4.1115	4.10465	4.57604
Pc2113T1C00000540g0000040.1	"Transcription elongation factor SPT5"	GDR		3.15788	2.68566		3.5629	2.74818	2.53917	2.94214	3.10955
Pc2113T1C00000540g0000050.1	"WD_REPEATS_REGION domain-containing protein"	GDR	3.21529	5.16059	4.95498		4.49693	3.92179	3.76345	4.75527	2.41191
Pc2113T1C00000540g0000060.2	"Rieske domain-containing protein"	GDR			3.28437			3.46286
Pc2113T1C00000540g0000070.1	"Splicing factor U2AF 35 kDa subunit"	GDR	5.79017				3.59698	3.52171	3.65974	3.2311
Pc2113T1C00000540g0000080.1	"Transcription elongation factor SPT4"	GDR	7.38928		6.44235		6.12108	5.8477	6.4989	5.8162	6.72309
Pc2113T1C00000540g0000090.1	"Interferon-related developmental regulator 2"	GDR					3.75395	3.4436	3.37049	5.87689	3.70709
Pc2113T1C00000540g0000100.1	"E1 ubiquitin-activating enzyme"	GDR					2.63621			2.59677
Pc2113T1C00000540g0000100.2	"E1 ubiquitin-activating enzyme"	GDR					2.54463
Pc2113T1C00000540g0000110.1	"E1 ubiquitin-activating enzyme"	GDR	5.29888		5.02932		4.90342	4.65699	4.44491	4.80679
Pc2113T1C00000540g0000120.1	"UBX domain-containing protein 6"	GDR	5.18022		4.23639		3.71109	3.16357	3.80182	3.51125
Pc2113T1C00000540g0000130.1	"Histone-lysine N-methyltransferase"	ND					3.18673	2.4493		3.98969	4.24755
Pc2113T1C00000543g0000030.1	"ATP-binding Cassette (ABC) Superfamily"	Inbetween	6.32607				3.75721	2.94701	3.584	4.71985	6.46234
Pc2113T1C00000543g0000040.1	"Nucleotide-diphospho-sugar transferase"	GDR					3.24379	2.98257	3.09376	4.81511	5.81145
Pc2113T1C00000543g0000140.1	"Unknown protein"	Inbetween									4.21825
Pc2113T1C00000543g0000150.1	"Unknown protein"	Inbetween									3.7221
Pc2113T1C00000543g0000160.1	"Macro domain-containing protein"	Inbetween								2.76627
Pc2113T1C00000543g0000170.1	"Macro domain"	GDR								4.53093
Pc2113T1C00000543g0000180.1	"Macro domain-containing protein"	GDR								3.42227
Pc2113T1C00000543g0000210.1	"Macro domain-containing protein"	GDR								4.55351	3.08495
Pc2113T1C00000543g0000220.1	"Pre-mRNA-splicing factor cwc2, putative"	GDR			4.23931		3.2959	3.43741	3.52068	4.4104	4.26751
Pc2113T1C00000543g0000240.1	"Unknown protein"	Inbetween								4.16643
Pc2113T1C00000543g0000250.1	"Macro domain"	GDR								4.04648
Pc2113T1C00000543g0000280.1	"Acetylornithine transaminase"	GSR	7.42496	7.25893			6.07189	6.51534	6.15055	5.2083
Pc2113T1C00000543g0000290.1	"Denticleless protein homolog"	Inbetween								2.64378
Pc2113T1C00000543g0000300.1	"Unknown protein"	Inbetween								2.8886
Pc2113T1C00000543g0000310.1	"HSF_DOMAIN domain-containing protein"	GSR					3.33115			5.5079
Pc2113T1C00000543g0000340.1	"Cytochrome c oxidase subunit 6b-1"	Inbetween	7.68182	10.264	7.59334	11.4165	9.25277	9.26779	9.18312	9.118	6.16096
Pc2113T1C00000543g0000350.1	"Serine/threonine-protein kinase HSL1"	ND									2.61648
Pc2113T1C00000567g0000030.1	"GST C-terminal domain-containing protein"	GSR			4.20234					8.25319	3.58195
Pc2113T1C00000567g0000040.1	"Alternative oxidase"	GSR								4.24749
Pc2113T1C00000567g0000060.1	"Alternative oxidase"	Inbetween								4.49082
Pc2113T1C00000567g0000070.1	"Membrane associated eicosanoid/glutathione metabolism-like domain"	Inbetween						3.52096	2.40226	7.54186	8.33711
Pc2113T1C00000567g0000080.1	"Membrane associated eicosanoid/glutathione metabolism-like domain"	Inbetween						5.97543	5.34386	4.19592	4.29549
Pc2113T1C00000567g0000100.1	"Avr1b-1 avirulence protein"	GDR	5.29267	2.69223	5.03516		4.43963	3.22098	3.72442	4.14927	5.82771
Pc2113T1C00000567g0000110.1	"AP-4 complex subunit mu"	GDR	3.68548	5.48169	5.52844		6.28783	6.35096	6.42809	5.71518	4.81573
Pc2113T1C00000567g0000120.1	"MRP-S28 domain-containing protein"	GDR	7.58821	7.80335	5.78251		6.29528	7.01718	7.06994	4.64694	2.8395
Pc2113T1C00000567g0000130.1	"Copper transporter"	Inbetween			4.89333		3.59126	2.74576	3.31781	5.42659	3.04976
Pc2113T1C00000567g0000140.1	"Copper transporter"	GSR								3.71064	2.38026
Pc2113T1C00000567g0000150.1	"Amb_all domain-containing protein"	GSR						5.90737
Pc2113T1C00000567g0000160.1	"Amb_all domain-containing protein"	GSR						5.65816
Pc2113T1C00000567g0000200.1	"Pre-mRNA-splicing factor SPF27"	GSR		6.26261	6.15091		4.4353	4.94808	4.72624	4.63316	5.1968
Pc2113T1C00000583g0000030.1	"Metallophos domain-containing protein"	GSR			4.15147		4.55901	4.70691	4.72386	6.14507	3.70704
Pc2113T1C00000583g0000040.1	"PX domain-containing protein"	GSR					3.48387	2.84902	3.70762	3.88988	5.15216
Pc2113T1C00000583g0000050.1	"Lysophospholipid acyltransferase"	Inbetween	8.00711	6.42692	3.0911		4.31138	4.70153	5.12719
Pc2113T1C00000583g0000060.1	"Lysophospholipid acyltransferase"	GDR	7.54995	4.87171			5.061	5.58622	5.64474	2.38387
Pc2113T1C00000583g0000070.1	"Septum formation protein Maf"	Inbetween						2.63453		3.80234
Pc2113T1C00000583g0000080.1	"PX domain-containing protein"	GSR		4.46201	3.975		5.53493	5.50356	5.86482	5.91165	7.17204
Pc2113T1C00000583g0000090.1	"Myosin"	GSR		7.26424	6.67312		5.22996	6.22086	6.51412
Pc2113T1C00000583g0000110.1	"Myosin protein"	GSR	6.53837	5.66842
Pc2113T1C00000583g0000110.2	"Myosin protein"	GSR	6.56631	5.38612	4.79605		5.86731	5.48484	5.69399	6.38617	7.4324
Pc2113T1C00000583g0000130.1	"Peptidyl-prolyl cis-trans isomerase"	GDR	7.90152	7.13423	7.57093		7.56752	8.16056	8.06653	5.45034
Pc2113T1C00000583g0000140.1	"Atypical/ABC1/ABC1-A protein kinase"	Inbetween		6.33726	3.72925		3.9151	4.26917	4.08162	3.76036
Pc2113T1C00000583g0000160.1	"Unknown protein"	Inbetween			5.20707		5.10799	2.52496	2.66029	9.55128	6.86484
Pc2113T1C00000583g0000170.1	"Unknown protein"	Inbetween					2.81374	4.14306	2.70972		4.0552
Pc2113T1C00000583g0000180.1	"Ubiquitin carboxyl-terminal hydrolase"	GDR					2.42467	2.56507		2.94153	3.21064
Pc2113T1C00000583g0000200.1	"Peroxisomal membrane protein PEX16"	GDR	9.91343	5.92166	5.77468		7.67698	7.62779	7.3747	3.94376
Pc2113T1C00000583g0000210.1	"tRNA-intron lyase"	GDR		5.0001			2.49395	3.61449	3.39954
Pc2113T1C00000583g0000220.1	"Dynein regulatory complex subunit 5"	GDR	3.8166							2.38403
Pc2113T1C00000583g0000250.1	"Unknown protein"	GDR			4.1736
Pc2113T1C00000583g0000270.1	"Peptidylprolyl isomerase"	GDR		6.17213	7.70047		7.97979	7.58452	7.56012	6.46248	3.41614
Pc2113T1C00000583g0000290.1	"Zinc finger protein"	Inbetween						2.49087
Pc2113T1C00000607g0000010.1	"Ubiquitin carboxyl-terminal hydrolase"	ND								3.35335	4.64112
Pc2113T1C00000607g0000020.1	"AB hydrolase-1 domain-containing protein"	GDR			4.55838	9.71561	7.95513	7.0662	7.05358	3.44986
Pc2113T1C00000607g0000030.1	"AB hydrolase-1 domain-containing protein"	GDR								5.99085
Pc2113T1C00000607g0000040.1	"Glutamate dehydrogenase"	GDR		7.50496			6.20716	3.04686		6.31988	7.78561
Pc2113T1C00000607g0000050.1	"Glutamate dehydrogenase"	Inbetween	7.73528				6.08159	2.6717		6.38264	7.24609
Pc2113T1C00000607g0000060.1	"AB hydrolase-1 domain-containing protein"	GSR		4.67221			7.26326	6.99135	6.80233
Pc2113T1C00000607g0000070.1	"Enoyl-CoA delta isomerase 2"	Inbetween						3.05135
Pc2113T1C00000607g0000080.1	"Unknown protein"	GDR					4.62373	5.66878	4.4301
Pc2113T1C00000607g0000120.1	"Highly acidic elicitin 20"	GSR				9.91938		4.81907	2.50501
Pc2113T1C00000607g0000130.1	"Unknown protein"	Inbetween					5.05333	6.20894	5.08346
Pc2113T1C00000607g0000170.1	"Chitin-binding type-4 domain-containing protein"	Inbetween						4.9721	5.23457		3.79142
Pc2113T1C00000607g0000180.1	"Highly acidic elicitin 20"	GDR					2.48399	4.30911	3.95842
Pc2113T1C00000607g0000210.1	"Unknown protein"	GSR						4.89378	2.34867
Pc2113T1C00000607g0000230.1	"Unknown protein"	GSR					5.29978	5.80669	5.39115	4.03946
Pc2113T1C00000607g0000240.1	"Unknown protein"	GSR	9.46353	4.55313			2.76155		2.86726
Pc2113T1C00000607g0000260.1	"Unknown protein"	Inbetween						5.16665	4.2831
Pc2113T1C00000607g0000270.1	"TPR_REGION domain-containing protein"	GDR		6.74447			3.96045	3.81642	3.84524	4.56573
Pc2113T1C00000607g0000280.1	"Phospholipid:diacylglycerol acyltransferase"	GDR		6.09284	7.82864		7.59569	4.31026	4.6763	7.04884
Pc2113T1C00000607g0000290.1	"Chaperonin"	GDR	6.45064	8.54796	5.98391		8.66182	8.63458	8.71086	4.62745	3.46564
Pc2113T1C00000607g0000300.1	"Amino acid-polyamine-organocation family"	GDR					2.4421				2.59436
Pc2113T1C00000607g0000310.1	"UVR domain-containing protein"	Inbetween	5.25304	3.43669	4.9927		4.9826	4.40093	4.64503	4.28112	6.16914
Pc2113T1C00000607g0000320.1	"ABC transporter G family member 29"	GSR			5.78578		2.90062			6.37886	2.65828
Pc2113T1C00000607g0000330.1	"ABC transporter G family member 34"	GSR		5.72974	8.69898		8.34296	6.86739	7.00247	3.48786	5.27129
Pc2113T1C00000607g0000340.1	"ABC transporter G family member 29"	GSR			9.11023		8.49324	6.4103	6.74744
Pc2113T1C00000607g0000350.1	"ABC transporter G family member 29"	GSR			8.5247		8.51463	6.1198	6.61911
Pc2113T1C00000607g0000360.1	"Acetyltransferase"	Inbetween					3.69504	3.86744	3.27584	4.13254	3.82168
Pc2113T1C00000607g0000370.1	"Pre-mRNA-splicing factor 38"	ND		6.39609	4.26629		4.03898	4.09678	3.60696	3.78646	4.24345
Pc2113T1C00000625g0000020.1	"Unknown protein"	Inbetween	8.0999				4.97323	5.68609	5.31213	4.17107
Pc2113T1C00000625g0000030.1	"Unknown protein"	Inbetween		6.65199			3.56048	5.98052	5.18921
Pc2113T1C00000625g0000040.1	"Unknown protein"	GSR						6.16581	4.14267
Pc2113T1C00000625g0000050.1	"Unknown protein"	Inbetween						4.06186	2.86452
Pc2113T1C00000625g0000060.1	"Unknown protein"	GDR						3.21551	4.27873
Pc2113T1C00000625g0000080.1	"Highly acidic elicitin 20"	GDR						4.17374	3.65627
Pc2113T1C00000625g0000090.1	"Chitin-binding type-4 domain-containing protein"	Inbetween		7.38373			2.32448	5.22792	5.79454		4.05628
Pc2113T1C00000625g0000130.1	"Unknown protein"	Inbetween					3.95599	4.18247	3.78275
Pc2113T1C00000625g0000140.1	"Highly acidic elicitin 20"	GSR				9.08977		3.5648
Pc2113T1C00000625g0000170.1	"Unknown protein"	GDR					4.21652	5.51905	3.77738
Pc2113T1C00000625g0000180.1	"Enoyl-CoA delta isomerase 2"	Inbetween						5.69217	3.65319
Pc2113T1C00000625g0000200.1	"AB hydrolase-1 domain-containing protein"	GSR		4.67221	2.90139		7.01863	6.65193	6.4821
Pc2113T1C00000625g0000210.1	"Glutamate dehydrogenase"	Inbetween	5.10341	7.96213	2.79407		7.02932	3.97328	2.96437	7.02525	8.3987
Pc2113T1C00000625g0000220.1	"AB hydrolase-1 domain-containing protein"	GDR						2.63148		6.05979
Pc2113T1C00000625g0000230.1	"AB hydrolase-1 domain-containing protein"	GDR		6.52752	5.10974		8.57625	7.87747	7.783	3.9924	2.69381
Pc2113T1C00000625g0000240.1	"Ubiquitin carboxyl-terminal hydrolase"	GDR	6.5681							5.21116	6.91796
Pc2113T1C00000625g0000250.1	"Temptin"	GDR	7.61747	5.44558	7.83959		4.29514	3.24927	3.29704	7.56092
Pc2113T1C00000625g0000260.1	"Temptin"	GDR			8.5481		6.46665	4.80343	5.06209	2.51403
Pc2113T1C00000625g0000270.1	"Unknown protein"	GDR								3.37177
Pc2113T1C00000625g0000290.1	"Heat shock cognate 70 kDa protein"	GDR	9.77212	10.1554	7.49516		8.97926	9.53691	9.57827	8.30549	11.0796
Pc2113T1C00000625g0000300.1	"N-acetyltransferase domain-containing protein"	GDR			6.53654		5.45712	5.23549	5.47663	4.20429	3.18672
Pc2113T1C00000625g0000380.1	"Unknown protein"	Inbetween								4.87084
Pc2113T1C00000625g0000390.1	"Peptidase_S8 domain-containing protein"	GDR								5.3862
Pc2113T1C00000625g0000400.1	"Peptidase_S8 domain-containing protein"	GDR								4.97133
Pc2113T1C00000625g0000420.1	"Proton-dependent Oligopeptide Transporter (POT) Family"	Inbetween					3.40247	3.99567	3.79679	2.60965
Pc2113T1C00000625g0000430.1	"NRT1/ PTR FAMILY 8.4 protein"	GDR					3.76184	4.35567	4.09144	2.87438
Pc2113T1C00000625g0000440.1	"Diphthine methyl ester synthase"	Inbetween		6.27164	2.69954		4.46422	5.10065	5.30601	5.68155	5.47043
Pc2113T1C00000625g0000450.1	"NRT1/ PTR FAMILY 8.5 protein"	Inbetween					6.20907	7.30042	6.89484	3.94341
Pc2113T1C00000625g0000460.1	"Unknown protein"	Inbetween					7.8195	5.13817	7.22106	10.2735	2.98473
Pc2113T1C00000625g0000470.1	"Extracellular protease inhibitor 1"	GSR		5.52312	4.91633		6.99062	6.94911	8.10665	3.12521
Pc2113T1C00000625g0000480.1	"Unknown protein"	GSR	9.54772	9.0562	11.1339		9.05497	8.61811	8.74275	9.23224
Pc2113T1C00000625g0000490.1	"Ribonuclease H"	Inbetween								6.00713	6.09781
Pc2113T1C00000625g0000500.1	"Unknown protein"	GDR			4.81554		2.5593
Pc2113T1C00000625g0000510.1	"Unknown protein"	GDR								4.82486
Pc2113T1C00000625g0000520.1	"Ribonuclease H"	GDR	5.30524							8.0952	7.69795
Pc2113T1C00000625g0000530.1	"Unknown protein"	GDR			6.10164					2.59941
Pc2113T1C00000625g0000540.1	"Ubiquitin domain-containing protein DSK2"	GDR		5.44683	6.07919		6.12624	5.78025	6.04703	5.31006	5.09743
Pc2113T1C00000625g0000550.1	"PDZ domain-containing protein"	GDR		6.73075			3.86738	3.39564	3.43756	4.06288	7.25889
Pc2113T1C00000625g0000560.1	"PAP-associated domain-containing protein"	GDR		4.28219	5.01616		4.65422	3.8363	4.17288	5.32067	5.07899
Pc2113T1C00000625g0000570.1	"PAP-associated domain-containing protein"	Inbetween					3.60184		2.40224	4.88215	2.67593
Pc2113T1C00000653g0000010.1	"Calcium-binding protein 39-like"	ND			5.19995		4.27361	3.69909	3.87387	5.2295	6.3978
Pc2113T1C00000653g0000020.1	"ANK_REP_REGION domain-containing protein"	GSR		4.93704
Pc2113T1C00000653g0000030.1	"Elicitin"	Inbetween	9.21859	10.4804	6.47473		9.26165	9.68064	9.33312	4.64733	4.2028
Pc2113T1C00000653g0000040.1	"Protein kinase domain-containing protein"	ND			3.49297
Pc2113T1C00000662g0000010.1	"Unknown protein"	ND		6.28272			3.12032	3.72206	3.36158	3.88925	4.00781
Pc2113T1C00000662g0000020.1	"Unknown protein"	Inbetween								3.5416
Pc2113T1C00000662g0000030.1	"26s proteasome non-atpase regulatory subunit"	GDR		3.90071	4.91689		5.4716	4.8341	4.92969	4.61829
Pc2113T1C00000662g0000040.1	"HTH psq-type domain-containing protein"	Inbetween		3.83947	2.66621
Pc2113T1C00000662g0000050.1	"HTH psq-type domain-containing protein"	GSR									3.06763
Pc2113T1C00000662g0000100.1	"Pleckstrin homology domain-containing family H member 2"	Inbetween		4.41692	2.98713		3.84952	3.51229	3.57404	5.05629	5.74568
Pc2113T1C00000662g0000110.1	"Multidrug/Oligosaccharidyl-lipid/polysaccharide (MOP) Flippase Superfamily"	GDR	4.82985	6.1699	6.89938		5.51632	4.58286	5.01167	3.54959
Pc2113T1C00000662g0000120.1	"Multidrug and toxin extrusion protein 1"	Inbetween		4.66006			4.49239	2.55621	3.1049	5.20939
Pc2113T1C00000662g0000130.1	"Mitochondrial carrier domain"	Inbetween	4.93327		4.73		3.20219	3.28302	3.30388	3.09143	2.4
Pc2113T1C00000662g0000130.2	"Mitochondrial carrier domain"	Inbetween					2.7742	3.5793	3.49325
Pc2113T1C00000662g0000140.1	"RING-type domain-containing protein"	GDR			3.65697		3.04844			3.86822	3.09994
Pc2113T1C00000662g0000150.1	"ANK_REP_REGION domain-containing protein"	GDR			2.96137		2.47094			2.88293	2.56345
Pc2113T1C00000662g0000160.1	"IMPACT family member YvyE"	GDR			3.10831		3.36597			3.16041	3.20195
Pc2113T1C00000662g0000170.1	"N-acyl-L-amino-acid amidohydrolase"	GDR	4.57814	4.72846						2.60585	3.59734
Pc2113T1C00000662g0000190.1	"N-acyl-L-amino-acid amidohydrolase"	GSR			4.66582		3.31041	2.71095	2.96292	3.33187	5.79246
Pc2113T1C00000662g0000210.1	"Exonuclease domain-containing protein"	Inbetween		3.17295							2.61861
Pc2113T1C00000662g0000220.1	"Unknown protein"	GSR								3.65186
Pc2113T1C00000662g0000240.1	"Aldedh domain-containing protein"	GDR			5.7775		5.45	4.10269	4.78957
Pc2113T1C00000662g0000270.1	"DNA-directed RNA polymerases I, II, and III subunit RPABC4"	GDR			4.72187		5.35319	5.77986	5.73284	5.33909	7.87745
Pc2113T1C00000665g0000040.1	"WD_REPEATS_REGION domain-containing protein"	Inbetween					3.2738		2.92537		4.15932
Pc2113T1C00000665g0000050.1	"EF-hand domain-containing family member B"	GDR								3.7487
Pc2113T1C00000665g0000080.1	"PseudoU_synth_2 domain-containing protein"	Inbetween	9.15862	6.95786				4.79984	3.13403		4.14902
Pc2113T1C00000665g0000100.1	"TPR_REGION domain-containing protein"	GSR					3.60441	3.17068	3.73953	2.42116	2.49507
Pc2113T1C00000665g0000110.1	"Tetratricopeptide repeat 2"	Inbetween					2.90906		2.40968	6.20137
Pc2113T1C00000667g0000010.1	"RING-type domain-containing protein"	ND			7.20769		3.97903			5.18703
Pc2113T1C00000667g0000020.1	"Serine/threonine-protein kinase drkB"	GDR			3.44875		3.11509		2.61897	2.75356	4.68641
Pc2113T1C00000667g0000030.1	"Guanylate kinase"	GDR		7.21087	5.16594		4.1629	4.33546	4.28213	4.64779	6.75909
Pc2113T1C00000667g0000040.1	"Guanylate kinase"	GDR	8.67814		4.21854		6.11722	5.96154	5.95234	5.32094	4.03931
Pc2113T1C00000667g0000080.1	"Serine/threonine-protein kinase drkB"	GDR			5.10593	9.88076	2.80938	3.80515	3.88443	3.89235	3.8724
Pc2113T1C00000667g0000090.1	"E3 ubiquitin-protein ligase APD2"	GDR	7.08298	2.64141	5.93964		3.54974			6.98716	3.84669
Pc2113T1C00000667g0000100.1	"Ankyrin repeat-containing domain"	GDR			5.96674		3.75666			5.68467	3.57809
Pc2113T1C00000667g0000130.1	"Unknown protein"	Inbetween			4.7639		4.32794	3.47147	3.82654	5.36163	2.41982
Pc2113T1C00000667g0000190.1	"Unknown protein"	GSR								2.77548
Pc2113T1C00000667g0000200.1	"AA_permease_C domain-containing protein"	GSR					5.86996	2.85816
Pc2113T1C00000667g0000240.1	"Mevalonate kinase"	GDR					3.27041	3.66557	3.88713		3.16091
Pc2113T1C00000667g0000250.1	"J domain-containing protein"	GDR	7.71275	6.69019	6.38768		4.34256	4.34507	4.63879	6.45934	9.06806
Pc2113T1C00000667g0000270.1	"Transmembrane protein, putative"	GDR			4.26438		3.30577	2.49495	2.64241	4.84737	4.6864
Pc2113T1C00000667g0000280.1	"Epimerase domain-containing protein"	GDR	8.28163	8.15009	6.83329	8.48645	7.27673	6.83199	6.91753	5.55841	5.29872
Pc2113T1C00000667g0000290.1	"Unknown protein"	Inbetween	6.42994	4.73539			3.05926	4.98478	4.25797
Pc2113T1C00000667g0000300.1	"TFIIS N-terminal domain-containing protein"	GSR					2.35285			2.64445
Pc2113T1C00000667g0000320.1	"THEM6 protein"	GDR		5.19939	5.55499		3.81612	5.49722	5.2622	2.6761
Pc2113T1C00000677g0000010.1	"NAD(P)H:quinone oxidoreductase, type IV"	ND						4.15324	3.93137
Pc2113T1C00000677g0000040.1	"Unknown protein"	Inbetween					2.58251	2.37254		3.12246	4.02434
Pc2113T1C00000677g0000050.1	"Acyl-CoA desaturase"	Inbetween								3.91231
Pc2113T1C00000677g0000060.1	"FA_desaturase domain-containing protein"	GDR								2.81372
Pc2113T1C00000677g0000070.1	"Unknown protein"	Inbetween	7.78983	3.79277						4.28846	4.27412
Pc2113T1C00000677g0000100.1	"Unknown protein"	GDR					2.50516				4.46207
Pc2113T1C00000677g0000100.2	"Unknown protein"	GDR			2.91314					2.53117	4.51063
Pc2113T1C00000677g0000110.1	"Unknown protein"	GDR		3.50397	3.63149		2.52762			2.8608	5.9655
Pc2113T1C00000677g0000120.1	"Unknown protein"	GDR			3.21976
Pc2113T1C00000677g0000130.1	"Unknown protein"	GDR		5.64498	2.52941				2.88015		3.4955
Pc2113T1C00000677g0000170.1	"Unknown protein"	Inbetween		5.63893	5.49456		4.07151	2.89366	2.58976	9.26537
Pc2113T1C00000677g0000180.1	"Unknown protein"	GDR								4.93913
Pc2113T1C00000677g0000190.1	"EVI5 protein"	GDR								4.72225	3.7016
Pc2113T1C00000677g0000200.1	"Unknown protein"	Inbetween								4.25679	3.09001
Pc2113T1C00000677g0000210.1	"Unknown protein"	GSR			4.01865					3.07376
Pc2113T1C00000677g0000220.1	"M96 mating-specific protein family"	GSR			6.50438		4.75983	2.74062	3.03612		2.59375
Pc2113T1C00000677g0000230.1	"Concanavalin A-like lectin/glucanase domain"	Inbetween			6.15534		4.65565	3.11306	3.73745	5.44715	6.21114
Pc2113T1C00000677g0000240.1	"Unknown protein"	Inbetween								2.33476	2.39612
Pc2113T1C00000677g0000250.1	"Unknown protein"	Inbetween									3.38165
Pc2113T1C00000677g0000260.1	"EVI5 protein"	GDR									2.6305
Pc2113T1C00000677g0000270.1	"EVI5 protein"	GDR			4.46513		4.03297	2.68915	3.51513	6.02401	3.09284
Pc2113T1C00000677g0000280.1	"Unknown protein"	GDR			2.79392					3.86757
Pc2113T1C00000677g0000290.1	"Unknown protein"	GDR		4.44431			3.49777	3.2132	2.57442	3.56999	3.19621
Pc2113T1C00000677g0000300.1	"BZIP domain-containing protein"	Inbetween			5.50087				2.33515	3.7413	3.50443
Pc2113T1C00000677g0000320.1	"Unknown protein"	GDR								2.80082
Pc2113T1C00000677g0000330.1	"Unknown protein"	GDR								2.39773
Pc2113T1C00000677g0000340.1	"Unknown protein"	GDR			3.44162		2.43489		2.33674	2.4339	4.50125
Pc2113T1C00000677g0000350.1	"Glutathione S-transferase"	ND							2.73884
Pc2113T1C00000678g0000030.1	"cGMP-dependent protein kinase"	GDR								5.85358	4.77256
Pc2113T1C00000678g0000040.1	"cGMP-dependent protein kinase"	GDR								6.78675	4.9525
Pc2113T1C00000678g0000050.1	"cGMP-dependent protein kinase"	GDR								5.72909	3.85093
Pc2113T1C00000678g0000070.1	"(Heparan sulfate)-glucosamine 3-sulfotransferase 1"	GDR	7.17201	4.23897			2.33528	3.1294	3.31432		4.67472
Pc2113T1C00000678g0000080.1	"Ribosomal_L18e/L15P domain-containing protein"	GDR	11.7052	11.1403	11.6279	9.62185	11.24	11.1847	11.2017	11.5196	11.4119
Pc2113T1C00000678g0000090.1	"Stress-activated map kinase interacting 1"	GDR					3.06408	3.18285	3.13631	2.53089	4.2347
Pc2113T1C00000678g0000100.1	"Mannose-1-phosphate guanyltransferase alpha"	GDR			5.44128		5.16632	4.73165	4.73574	4.4253
Pc2113T1C00000678g0000110.1	"Bifunctional TH2 protein, mitochondrial"	GDR		7.60932	5.26047		4.39294	3.82615	3.20717	3.6662	3.61206
Pc2113T1C00000678g0000120.1	"OTU domain-containing protein"	Inbetween	7.15634		4.58115		3.54536	4.15648	4.12672	3.72583	4.24914
Pc2113T1C00000678g0000130.1	"rRNA biogenesis protein RRP36"	GSR					3.1696	3.47981	3.4373	3.78423	4.57397
Pc2113T1C00000678g0000150.1	"Armadillo-type fold"	Inbetween	6.53531	4.73216	2.48103		3.39007	2.82945	3.04297	3.83153	6.57245
Pc2113T1C00000678g0000270.1	"t-SNARE coiled-coil homology domain-containing protein"	Inbetween	7.98725		2.66243		3.58303	3.8283	3.73753	4.08176	4.61597
Pc2113T1C00000678g0000290.1	"Unknown protein"	ND			3.91033		2.34181	2.42261		5.21154	5.94878
Pc2113T1C00000763g0000010.1	"Unknown protein"	ND								2.53123
Pc2113T1C00000763g0000020.1	"SGNH hydrolase-type esterase domain"	Inbetween								2.85003
Pc2113T1C00000763g0000030.1	"ANK_REP_REGION domain-containing protein"	GSR			3.17137					6.89714
Pc2113T1C00000763g0000080.1	"ANK_REP_REGION domain-containing protein"	GSR								2.62775
Pc2113T1C00000782g0000020.1	"RING-type domain-containing protein"	GDR			3.51008		3.89687	3.49878	3.22001	4.38056
Pc2113T1C00000782g0000030.1	"RING-type domain-containing protein"	Inbetween								2.80951
Pc2113T1C00000782g0000040.1	"FHA domain-containing protein"	Inbetween			3.03772		2.5235			2.88418	2.90384
Pc2113T1C00000782g0000050.1	"FHA domain-containing protein"	GDR			4.07844		2.69284			3.15383	3.3
Pc2113T1C00000782g0000060.1	"FHA domain-containing protein"	Inbetween			3.09746			2.3557		2.99037	2.61288
Pc2113T1C00000782g0000100.1	"Unknown protein"	Inbetween					3.10856		2.38451	4.42282	3.09034
Pc2113T1C00000782g0000110.1	"Splicing factor 3B subunit 1"	GDR		4.19197	4.78967		3.93147	3.73887	3.25483	4.33502	3.92579
Pc2113T1C00000782g0000120.1	"Peptidase S1 domain-containing protein"	Inbetween			3.93612		4.33492	2.97433	3.62109	6.28999	5.36544
Pc2113T1C00000782g0000130.1	"Peptidase S1 domain-containing protein"	Inbetween			4.60306		3.33226	5.25362	5.77354
Pc2113T1C00000782g0000140.1	"PH domain-like"	Inbetween			3.92889		2.84927	2.43206	2.33562	2.60232
Pc2113T1C00000782g0000150.1	"Leucine-rich repeat domain, L domain-like"	Inbetween			3.07591					2.43487	2.67964
Pc2113T1C00000782g0000160.1	"Leucine-rich repeat domain, L domain-like"	Inbetween	3.65545	3.77674	3.85975		4.39055	3.74228	3.68474	4.90553	6.91384
Pc2113T1C00000782g0000180.1	"Unknown protein"	Inbetween					4.00519	2.76272	3.86183	2.89042
Pc2113T1C00000782g0000190.1	"Unknown protein"	GDR		7.23243	4.51092					3.08686
Pc2113T1C00000782g0000200.1	"Unknown protein"	GDR	7.10522	9.46812	9.99634		5.97769	3.83017	4.43215	8.53073	9.71153
Pc2113T1C00000782g0000210.1	"Unknown protein"	Inbetween		7.09914	8.60611		6.62066	4.2484	4.60037	10.3877	6.29758
Pc2113T1C00000782g0000220.1	"Calmodulin"	GSR									4.89825
Pc2113T1C00000782g0000230.1	"Peptidase_M14 domain-containing protein"	Inbetween					2.86995
Pc2113T1C00000782g0000240.1	"CULLIN_2 domain-containing protein"	GDR		4.0732	5.97869		4.72426	4.55067	4.70786	4.77401	4.71511
Pc2113T1C00000782g0000250.1	"TATA-box-binding protein"	Inbetween									3.09644
Pc2113T1C00000782g0000260.1	"Unknown protein"	GSR								3.0971	2.41932
Pc2113T1C00000782g0000270.1	"Oxysterol-binding protein 9"	Inbetween			3.52664		4.62166	3.94062	4.43702
Pc2113T1C00000782g0000280.1	"TAFII55_N domain-containing protein"	GDR	4.88442		4.29148		3.98359	3.94375	3.88661
Pc2113T1C00000822g0000010.1	"Unknown protein"	ND					5.26419	5.01072	5.018	5.67555	8.0861
Pc2113T1C00000822g0000040.1	"Prefoldin, alpha subunit"	Inbetween			5.02952		3.92805	4.38981	4.27284	4.51321	5.06337
Pc2113T1C00000822g0000050.1	"DDE Tnp4 domain-containing protein"	Inbetween								3.99477
Pc2113T1C00000822g0000060.1	"SET domain-containing protein"	Inbetween					2.48319			4.44458
Pc2113T1C00000822g0000090.1	"tRNA(Ile)-2-lysyl-cytidine synthase"	Inbetween						2.51208
Pc2113T1C00000822g0000100.1	"DNA-directed RNA polymerases I, II, and III subunit RPABC1"	GDR	7.61957		5.56573		4.57017	5.0676	5.17912	4.38883	5.00224
Pc2113T1C00000822g0000110.1	"Cytidine deaminase-like"	Inbetween									3.11144
Pc2113T1C00000822g0000120.1	"Mitogen-activated protein kinase"	Inbetween		4.83291				2.33267	2.60509	3.50896	5.36787
Pc2113T1C00000822g0000130.1	"Mitogen-activated protein kinase"	GDR									2.33895
Pc2113T1C00000822g0000140.1	"Mitogen-activated protein kinase"	GDR					2.96191			2.59196	3.7117
Pc2113T1C00000822g0000150.1	"Mitogen-activated protein kinase"	GDR					2.32493	2.94744		3.37538	4.41277
Pc2113T1C00000822g0000160.1	"Nucleotide-diphospho-sugar transferase"	GDR								3.78234
Pc2113T1C00000822g0000170.1	"Nucleotide-diphospho-sugar transferase"	Inbetween								4.03303
Pc2113T1C00000822g0000180.1	"ABC transporter A family member 1"	GSR								2.74528
Pc2113T1C00000829g0000010.1	"Methyltransf_11 domain-containing protein"	ND		4.85001	4.09883	10.001	3.28561
Pc2113T1C00000829g0000020.1	"Alternative oxidase, mitochondrial"	Inbetween	5.50419		4.84038						3.11252
Pc2113T1C00000829g0000030.1	"Alternative oxidase, mitochondrial"	Inbetween									3.41475
Pc2113T1C00000829g0000040.1	"Alternative oxidase, mitochondrial"	Inbetween								2.92241
Pc2113T1C00000829g0000050.1	"ABC transporter-like protein"	Inbetween								9.67765
Pc2113T1C00000829g0000060.1	"ABC transporter domain-containing protein"	Inbetween								4.27146
Pc2113T1C00000829g0000100.1	"ATP-binding Cassette (ABC) superfamily"	Inbetween						2.48739	2.3993	2.69698	5.37118
Pc2113T1C00000829g0000130.1	"GST C-terminal domain-containing protein"	GSR			3.52419					6.74734
Pc2113T1C00000829g0000140.1	"Alternative oxidase"	GSR								3.72263
Pc2113T1C00000829g0000160.1	"Alternative oxidase"	Inbetween								4.05191
Pc2113T1C00000829g0000170.1	"Membrane associated eicosanoid/glutathione metabolism-like domain"	ND					3.26239	4.44245	3.57473	7.47594	8.13243
Pc2113T1C00000835g0000020.1	"Cytochrome b561 domain-containing protein"	Inbetween			4.48963		3.15606			4.12564	2.82844
Pc2113T1C00000835g0000040.1	"Necrosis inducing protein NPP1"	GSR						2.54263	3.21512
Pc2113T1C00000841g0000020.1	"Cystatin-like cysteine protease inhibitor EPIC3"	GSR					4.70328	5.40198	5.35032	5.7095
Pc2113T1C00000841g0000030.1	"Glycoprotein elicitor-like protein"	Inbetween									3.76866
Pc2113T1C00000841g0000040.1	"Bifunctional arginine demethylase and lysyl-hydroxylase"	GDR						2.84881		3.22484	5.94102
Pc2113T1C00000841g0000050.1	"MPN domain-containing protein"	GDR			2.64114		4.5927	4.06699	4.52134	3.70125	2.92011
Pc2113T1C00000841g0000060.1	"Elongation factor 1-delta"	GDR					4.01812	3.6737	3.09214	3.61282	3.30587
Pc2113T1C00000841g0000070.1	"Elongation factor 1-delta"	GDR					2.5432
Pc2113T1C00000841g0000080.1	"BPL/LPL catalytic domain-containing protein"	GDR						3.26286	3.15321	3.09469	3.8365
Pc2113T1C00000841g0000090.1	"DNA-directed RNA polymerase II"	Inbetween		4.75275	5.7969		4.84976	4.96377	5.61377	3.67415	6.1373
Pc2113T1C00000841g0000110.1	"Unknown protein"	GSR								2.49771
Pc2113T1C00000841g0000110.2	"Unknown protein"	GSR			3.77301
Pc2113T1C00000843g0000070.1	"PH domain-containing protein"	GSR			4.84444		4.13496	3.75532	3.96911	3.43955
Pc2113T1C00000843g0000080.1	"Isoleucyl-tRNA synthetase"	GSR		6.27764	5.01784		4.82844	4.5911	4.50457	3.24416	2.73111
Pc2113T1C00000843g0000090.1	"Adenylosuccinate synthetase"	Inbetween	6.8997	8.12965	6.07951		7.25114	7.4463	7.48812	5.71798	6.63567
Pc2113T1C00000843g0000100.1	"Tubulin-specific chaperone A"	Inbetween					4.35103	4.87849	4.61195	4.43406
Pc2113T1C00000843g0000120.1	"Unknown protein"	GSR			6.52189		6.67286	6.1216	6.35232	6.08418
Pc2113T1C00000843g0000140.1	"Unknown protein"	GSR	7.51378	6.30993	6.98585		5.58442	5.20074	4.9531	8.3234
Pc2113T1C00000843g0000150.1	"WD_REPEATS_REGION domain-containing protein"	GSR								3.1804
Pc2113T1C00000843g0000160.1	"DNA polymerase delta small subunit"	GSR					3.40104	3.80976	4.05632	3.82432	6.05117
Pc2113T1C00000843g0000170.1	"N-acetyltransferase domain-containing protein"	Inbetween			4.94579		5.12771	5.56923	5.81186	4.19978	3.46204
Pc2113T1C00000843g0000180.1	"SET domain-containing protein"	GDR					2.93322	3.35566	3.20762	3.49774	3.54042
Pc2113T1C00000843g0000190.1	"Unknown protein"	GDR			5.2733		5.27976	4.97458	5.00605	5.0518	4.23835
Pc2113T1C00000843g0000200.1	"Unknown protein"	GDR					3.29919	3.27362	3.74849	3.30345	2.60285
Pc2113T1C00000843g0000210.1	"Transmembrane protein, putative"	Inbetween	6.84913	4.51515	9.3215		5.88099	4.13821
Pc2113T1C00000843g0000220.1	"Acyl-CoA N-acyltransferase"	Inbetween			5.82648		3.83922	2.7606	3.09107	5.68722	3.95672
Pc2113T1C00000843g0000220.2	"Transmembrane protein"	Inbetween	3.71072	7.59587	4.92601		3.38785	3.671	2.93933
Pc2113T1C00000843g0000230.2	"Amino acid/polyamine transporter I"	Inbetween			5.23615		3.85411	3.17898	3.17741	6.59241	3.576
Pc2113T1C00000843g0000240.1	"Transmembrane protein"	Inbetween	6.8802	6.81507	8.49962		4.18792	3.62947	3.58647	8.21068	5.88463
Pc2113T1C00000843g0000250.1	"Transmembrane protein"	GDR							2.66091	4.5308	3.878
Pc2113T1C00000843g0000260.1	"Transmembrane protein"	GDR		4.0978	7.19167					6.81501	6.7032
Pc2113T1C00000843g0000270.1	"Ion_trans_2 domain-containing protein"	GDR			2.96163					3.39552	3.55848
Pc2113T1C00000843g0000280.1	"Cyclin N-terminal domain-containing protein"	Inbetween		4.66917	7.00512		5.65237	4.90816	4.74769	7.13826	6.79059
Pc2113T1C00000843g0000290.1	"Amino Acid-Polyamine-Organocation (APC) Family"	ND								3.1883	5.06897
Pc2113T1C00000857g0000020.1	"Unknown protein"	Inbetween			6.19541		4.69569	3.98504	4.92834
Pc2113T1C00000857g0000030.1	"Unknown protein"	GDR			3.84955
Pc2113T1C00000857g0000040.1	"Galectin"	ND			3.37894		2.82958	2.46584	2.78402	3.28565	3.88781
Pc2113T1C00000865g0000050.1	"Unknown protein"	GSR						3.43475	3.36568
Pc2113T1C00000865g0000060.1	"Protein phosphatase 2C 11"	Inbetween		3.9348	4.46703		4.01649	3.95809	3.67127	5.27106	6.79119
Pc2113T1C00000865g0000070.1	"Transmembrane protein"	Inbetween			3.12832					4.47676
Pc2113T1C00000865g0000110.1	"RxLR effector protein"	GSR						3.93682	3.93487
Pc2113T1C00000865g0000130.1	"Pectinesterase"	Inbetween						3.76736	2.97481
Pc2113T1C00000865g0000150.1	"Phosphatidylinositol-4-phosphate-5-kinase (Pi-PIPK-D9/GPCR-PIPK)"	GSR						4.70824	3.99302
Pc2113T1C00000865g0000160.1	"Phosphatidylinositol-4-phosphate-5-kinase (Pi-PIPK-D9/GPCR-PIPK)"	GSR						4.74369	3.4
Pc2113T1C00000865g0000180.1	"Tyrosinase_Cu-bd domain-containing protein"	Inbetween					4.74559	2.57094	3.87009	3.59686
Pc2113T1C00000865g0000200.1	"Tyrosinase_Cu-bd domain-containing protein"	GDR					4.1058	2.74532	3.54459
Pc2113T1C00000865g0000210.1	"Phosphatidylinositol-4-phosphate-5-kinase (Pi-PIPK-D9/GPCR-PIPK)"	Inbetween						4.48835	3.04578
Pc2113T1C00000865g0000220.1	"MFS domain-containing protein"	Inbetween						7.58429	6.97454
Pc2113T1C00000865g0000230.1	"MFS domain-containing protein"	GDR						3.9811	3.22685
Pc2113T1C00000865g0000240.1	"MFS domain-containing protein"	Inbetween						4.82941	5.85767
Pc2113T1C00000865g0000290.1	"ABC transporter-like protein"	Inbetween								2.96812
Pc2113T1C00000868g0000030.1	"TKL protein kinase"	Inbetween								2.93749
Pc2113T1C00000868g0000050.1	"Unknown protein"	Inbetween								3.34376
Pc2113T1C00000868g0000060.1	"DENN domain-containing protein 5B"	GDR			2.44125		3.04699	3.4149	2.93686	6.23851	6.62177
Pc2113T1C00000868g0000070.1	"Beclin-1-like protein"	GDR			3.13502		2.59834			2.88304
Pc2113T1C00000868g0000080.1	"Bestrophin/UPF0187"	GDR	8.87487				3.05594		3.65877	3.48793
Pc2113T1C00000868g0000090.1	"Bestrophin/UPF0187"	GDR			4.71014		3.91007	2.76041	3.145	3.47066
Pc2113T1C00000868g0000110.1	"Unknown protein"	GDR					2.79152	2.3719		2.85924	3.14414
Pc2113T1C00000868g0000120.1	"cGMP-dependent 3"	Inbetween		3.90475	3.18891		3.96346	3.14748	2.81709
Pc2113T1C00000868g0000150.1	"Unknown protein"	Inbetween	5.92842								4.02245
Pc2113T1C00000868g0000160.1	"MFS domain-containing protein"	GDR			2.59806	8.30532	3.22567	3.3746	2.91296
Pc2113T1C00000868g0000170.1	"SYS1 protein"	GDR			4.95011		3.49131	4.23036	4.16953	4.4075
Pc2113T1C00000868g0000180.1	"Protein kinase-like domain"	GDR								2.33461
Pc2113T1C00000868g0000180.2	"Protein kinase-like domain"	GDR								4.68268
Pc2113T1C00000868g0000190.1	"Rad60-SLD_2 domain-containing protein"	GDR			6.90473		4.53223	4.20347	4.72303	5.87887	4.90464
Pc2113T1C00000868g0000200.1	"E3 ubiquitin-protein ligase listerin"	GDR		2.80983	2.68854					5.47047
Pc2113T1C00000868g0000210.1	"ATP-dependent protease ATPase subunit"	GDR		5.63936	4.9718		5.22614	4.7415	4.83701	3.5882	2.70431
Pc2113T1C00000868g0000220.1	"PX domain-containing protein"	GDR									3.64601
Pc2113T1C00000868g0000230.1	"PX domain-containing protein"	GDR			3.32714		2.32803	3.11264	2.76969	2.79464	3.18477
Pc2113T1C00000868g0000240.1	"Calcium-binding protein 39-like"	GDR		5.24577						4.62939	6.09808
Pc2113T1C00000868g0000250.1	"C2H2-type domain-containing protein"	GDR						2.78451	2.48502		5.19377
Pc2113T1C00000868g0000260.1	"FAD-binding PCMH-type domain-containing protein"	ND			3.65086		2.35255		2.85571	2.79028
Pc2113T1C00000872g0000020.1	"RCC1 and BTB domain-containing protein 1"	GSR		4.06761	3.33668		2.58167	2.87706		3.62321
Pc2113T1C00000872g0000030.1	"FYVE-type domain-containing protein"	Inbetween			2.32706
Pc2113T1C00000872g0000040.1	"FYVE-type domain-containing protein"	GDR			3.04914		2.84532	3.96427	3.78998	3.41476	3.33954
Pc2113T1C00000872g0000050.1	"Serine/threonine-protein kinase drkB"	GDR		6.06552			4.76289	6.33873	6.05304	5.82033	6.62248
Pc2113T1C00000872g0000060.1	"Unknown protein"	GDR									2.6461
Pc2113T1C00000872g0000070.1	"Metalloendopeptidase"	Inbetween		5.80997			3.03122	4.76726	4.20003	4.30757	5.77661
Pc2113T1C00000872g0000090.1	"Kazal-like domain-containing protein"	GDR						2.90984	3.04674
Pc2113T1C00000872g0000100.1	"Medium-chain specific acyl-CoA dehydrogenase, mitochondrial"	GDR			4.35098		7.46963	6.98939	6.56016
Pc2113T1C00000872g0000110.1	"Medium-chain specific acyl-CoA dehydrogenase"	GDR		8.80075	5.03815		3.06952		3.16281	5.44707	2.38209
Pc2113T1C00000872g0000120.1	"Prolyl-tRNA synthetase"	Inbetween		3.50259	5.26272		5.7073	5.3009	5.00477	5.04174	3.09274
Pc2113T1C00000872g0000130.1	"Kazal-like domain-containing protein"	Inbetween			5.65939		2.87879	2.74212	3.37814		5.48717
Pc2113T1C00000872g0000140.1	"Kazal-like serine protease inhibitor domain-containing protein"	GDR						2.71157	3.12728
Pc2113T1C00000872g0000210.1	"COP9 signalosome complex subunit 4"	GSR		6.13391	4.0886		4.17657	4.24759	4.19005	4.43554
Pc2113T1C00000872g0000220.1	"Unknown protein"	GSR		7.47044	8.42973		7.32502	8.48074	8.75211	2.96518	3.7237
Pc2113T1C00000872g0000230.1	"Repeat-containing protein"	Inbetween	7.91624	8.43373	4.40003		7.52938	8.06321	7.76771	5.87784	7.85089
Pc2113T1C00000872g0000250.1	"FAM184 domain-containing protein"	GDR								2.82906
Pc2113T1C00000872g0000260.1	"Zinc finger CCHC domain-containing protein 7"	GDR	5.54105	5.34225	3.94811		4.28838	4.48268	4.46849	5.47344	6.07915
Pc2113T1C00000872g0000270.1	"U6 snRNA-associated Sm-like protein LSm3"	GDR		6.63488	8.28591		6.89761	7.23828	7.69086	6.36188	5.84162
Pc2113T1C00000872g0000280.1	"Unknown protein"	Inbetween								4.55761	2.97824
Pc2113T1C00000872g0000290.1	"Cyclic nucleotide-binding domain-containing protein"	GSR			4.67393					3.29617	3.306
Pc2113T1C00000872g0000300.1	"Short transient receptor potential channel 4-associated protein"	GSR		3.35959			3.27876	2.82885		4.00922	4.29832
Pc2113T1C00000872g0000320.1	"WD_REPEATS_REGION domain-containing protein"	Inbetween		7.28258	3.69985		4.58971	4.74979	4.51392	4.66671	4.89593
Pc2113T1C00000872g0000330.1	"Unknown protein"	GDR					3.73316	3.10909	2.58497	3.43819	4.06427
Pc2113T1C00000872g0000340.1	"Amb_all domain-containing protein"	Inbetween						3.16768		3.3747	4.22277
Pc2113T1C00000872g0000350.1	"Pectate lyase"	GSR									3.02618
Pc2113T1C00000872g0000400.1	"RxLR effector protein"	ND			3.28788		3.65553	4.26352	5.67791
Pc2113T1C00000875g0000010.1	"RxLR effector protein"	ND			3.28788		3.44827	4.20688	5.63634
Pc2113T1C00000894g0000020.1	"Unknown protein"	Inbetween					2.33605
Pc2113T1C00000894g0000040.1	"ANK_REP_REGION domain-containing protein"	GDR	5.92627								3.2854
Pc2113T1C00000894g0000060.1	"Sulfite exporter TauE/SafE family protein 3"	GDR	6.68333				2.68258	2.89842	3.20806	3.5129	5.27613
Pc2113T1C00000894g0000070.1	"Unknown protein"	GDR									3.56772
Pc2113T1C00000894g0000080.1	"Enhancer of polycomb-like protein"	GDR			4.64643		3.16982		2.77471	4.04659	3.43531
Pc2113T1C00000894g0000090.1	"ANK_REP_REGION domain-containing protein"	GDR									2.47923
Pc2113T1C00000894g0000180.1	"Importin N-terminal domain-containing protein"	Inbetween		5.55739
Pc2113T1C00000894g0000200.1	"ATP-dependent RNA helicase eIF4A"	GDR	5.60689	7.64789	7.07976	9.56147	7.42857	7.97087	7.98921	6.83274	7.81132
Pc2113T1C00000894g0000210.1	"Chaperone protein dnaJ 16"	GDR		4.2753	6.13074		4.12268	4.48832	4.62515	5.20557	5.82134
Pc2113T1C00000894g0000220.1	"Lysosomal cobalamin transporter"	GDR					3.50758	3.23718	3.7031	3.46681
Pc2113T1C00000894g0000230.1	"Lysosomal cobalamin transporter"	GDR			3.47054		2.7313	2.37229	2.89498	3.61883
Pc2113T1C00000894g0000240.1	"Autophagy_act_C domain-containing protein"	GDR			6.89118		3.12482	3.35435	2.42965	4.51072	3.64837
Pc2113T1C00000894g0000250.1	"Autophagy_act_C domain-containing protein"	GDR			5.0895		3.03176		2.97312	4.4296	6.08044
Pc2113T1C00000894g0000260.1	"Mpv17-like protein 2"	GDR					3.50709	3.28483	4.16466	3.84212	3.06124
Pc2113T1C00000894g0000270.1	"Leucine-rich repeat domain, L domain-like"	GDR								4.49947	2.42587
Pc2113T1C00000894g0000280.1	"Endoplasmic reticulum-Golgi intermediate compartment protein"	GDR		7.17569	6.09759		3.89616	4.21628	3.92918	3.31546
Pc2113T1C00000894g0000280.2	"Endoplasmic reticulum-Golgi intermediate compartment protein"	GDR			2.75874		4.79982	5.1491	4.63502	3.85825	2.42848
Pc2113T1C00000894g0000290.1	"RNA polymerase-associated protein RTF1"	GDR	7.48985					2.77819	2.51096	2.3956	6.6563
Pc2113T1C00000894g0000300.1	"Unknown protein"	GDR									5.71871
Pc2113T1C00000894g0000310.1	"Protein arginine methyltransferase NDUFAF7"	GDR		4.53455			3.08404	3.61646	2.95597
Pc2113T1C00000899g0000010.1	"Glycosyltransferase AER61, uncharacterized"	ND								3.14108	3.59952
Pc2113T1C00000899g0000020.1	"ANK_REP_REGION domain-containing protein"	Inbetween							3.32197
Pc2113T1C00000899g0000020.2	"ANK_REP_REGION domain-containing protein"	Inbetween	5.75274
Pc2113T1C00000899g0000030.1	"Glycosyltransferase AER61, uncharacterized"	Inbetween						2.86262		3.03774	3.44981
Pc2113T1C00000899g0000040.1	"ANK_REP_REGION domain-containing protein"	GSR							3.7398
Pc2113T1C00000899g0000050.1	"DNA excision repair protein"	Inbetween			4.0202		3.18442			4.67289	6.50398
Pc2113T1C00000899g0000060.1	"Pre-mRNA-splicing factor ATP-dependent RNA helicase"	GDR					2.46017				2.44162
Pc2113T1C00000899g0000070.1	"Pre-mRNA-splicing factor ATP-dependent RNA helicase"	Inbetween					2.48516				2.87789
Pc2113T1C00000899g0000080.1	"10 kDa chaperonin"	GSR	7.55774	6.99766	7.37383		9.51285	9.83643	9.82628	4.82706	3.89661
Pc2113T1C00000899g0000120.1	"Unknown protein"	GSR									4.58914
Pc2113T1C00000899g0000130.1	"Mucin-like protein 1"	ND						5.4171	5.45633
Pc2113T1C00000923g0000230.1	"3'-5' exonuclease domain-containing protein"	Inbetween			3.27197					2.67715
Pc2113T1C00000923g0000240.1	"3'-5' exonuclease domain-containing protein"	GDR			5.82105				2.63825	4.12066	3.48792
Pc2113T1C00000923g0000250.1	"Acyltransferase"	GDR	6.19751				4.73369	6.00962	6.03635		3.53096
Pc2113T1C00000923g0000260.1	"Rab-GAP TBC domain-containing protein"	GDR		6.32768	5.41215		2.69147	3.87222	3.4945	4.27485	5.01059
Pc2113T1C00000923g0000270.1	"Coiled-coil domain-containing protein 130"	GDR		4.005	4.60916						2.78148
Pc2113T1C00000923g0000280.1	"P-loop containing nucleoside triphosphate hydrolase"	GDR		6.00175	2.49071		2.61177	2.94585		3.48693	3.6424
Pc2113T1C00000923g0000290.1	"ATP-dependent helicase"	GDR		4.31517	4.42201		2.87332				3.72531
Pc2113T1C00000923g0000300.1	"RRM domain-containing protein"	GDR		4.53424	3.74304		2.95154	2.3528	2.5749	4.19029	2.35872
Pc2113T1C00000923g0000310.1	"Nicotinate-nucleotide pyrophosphorylase [carboxylating]"	GDR	8.64925	6.87722	4.39676	7.52494	5.06643	5.72123	5.73797	4.9962	7.39472
Pc2113T1C00000923g0000320.1	"Sulfurtransferase"	Inbetween		4.05265				2.4158
Pc2113T1C00000923g0000330.1	"Mucin-like protein"	Inbetween	6.16029	3.9048	2.81814		2.88918	2.66906	3.51549	4.41224	3.07616
Pc2113T1C00000923g0000340.1	"Sulfurtransferase"	GDR	7.55723	6.69253	5.58367		6.74364	6.46361	6.55026	4.86669
Pc2113T1C00000923g0000350.1	"C2H2-type domain-containing protein"	Inbetween									2.45161
Pc2113T1C00000925g0000020.1	"10 kDa chaperonin"	GSR		6.51063	6.55711		8.14347	8.51694	8.30421	3.51183	2.92409
Pc2113T1C00000925g0000040.1	"Unknown protein"	GSR									3.79886
Pc2113T1C00000925g0000080.1	"ANK_REP_REGION domain-containing protein"	Inbetween								2.88177	2.64476
Pc2113T1C00000925g0000090.1	"Mini-chromosome maintenance complex-binding protein"	GDR			3.04214		3.64855		2.94663	4.18347	2.62792
Pc2113T1C00000925g0000100.1	"Mini-chromosome maintenance complex-binding protein"	GDR					2.80681	3.09475	3.81273	3.8853	3.45604
Pc2113T1C00000925g0000110.1	"Dynein light chain roadblock"	GDR					3.35041		3.24832	3.56441
Pc2113T1C00000925g0000120.1	"Mucin"	Inbetween	5.66171
Pc2113T1C00000925g0000140.1	"Mucin"	ND	10.6019				3.06423	4.13831	4.89891	7.84083
Pc2113T1C00000926g0000010.1	"Alkyl transferase"	ND									8.95681
Pc2113T1C00000926g0000020.1	"tRNA (Guanine-N(7)-)-methyltransferase"	GDR					2.34798		2.42433		2.80779
Pc2113T1C00000926g0000030.1	"Alkyl transferase"	GDR					4.12123	3.53169	3.41954	3.89269	5.62293
Pc2113T1C00000926g0000040.1	"Alkyl transferase"	GDR					3.74915	3.38322	3.64722	4.00346	6.14128
Pc2113T1C00000926g0000050.1	"Transcriptional adapter"	GDR		5.44039	5.61316		4.68592	4.08621	4.47452	5.85953	7.34215
Pc2113T1C00000926g0000060.1	"Indole-3-glycerol phosphate synthase"	GDR	5.44937	5.74957	6.6387		6.63844	6.28406	6.2448	5.27995	5.10983
Pc2113T1C00000926g0000080.1	"Unknown protein"	GDR		6.91686			2.45843
Pc2113T1C00000926g0000090.1	"Indole-3-glycerol phosphate synthase"	Inbetween			3.96636
Pc2113T1C00000926g0000100.1	"Amino acid transporter"	Inbetween			6.21479		4.37607	3.70955	3.40059
Pc2113T1C00000926g0000110.1	"DHR10 domain-containing protein"	GDR					4.36134	2.35975	3.49711	3.24425	5.34646
Pc2113T1C00000926g0000120.1	"DHR10 domain-containing protein"	Inbetween			5.70201		2.67769	3.48108	3.17671	3.50248	4.84465
Pc2113T1C00000928g0000010.1	"Polygalacturonase"	ND							2.38402
Pc2113T1C00000928g0000020.1	"Endopolygalacturonase"	Inbetween						6.85579	6.72785
Pc2113T1C00000928g0000030.1	"Meiosis-specific nuclear structural protein 1"	GDR					3.29862	2.57613	2.36686	5.93286
Pc2113T1C00000928g0000040.1	"Meiosis-specific nuclear structural protein 1"	GDR					2.47409			4.17452
Pc2113T1C00000928g0000050.1	"Pre-mRNA-processing factor 19"	ND	7.09303	3.84542	4.10622		4.61083	4.84897	4.47635	4.25556	4.56494
Pc2113T1C00000929g0000030.1	"RSN1_7TM domain-containing protein"	GDR								2.9731
Pc2113T1C00000929g0000040.1	"Tub domain-containing protein"	Inbetween	5.92335							6.96767	8.48129
Pc2113T1C00000929g0000050.1	"SsrA-binding protein"	Inbetween			2.54489		3.53278	2.99406	3.72481		2.54185
Pc2113T1C00000929g0000060.1	"Ras-related protein Rab5"	Inbetween			7.33483		7.09356	6.97204	6.78374	7.03574	8.76625
Pc2113T1C00000929g0000090.1	"CBM1 domain-containing protein"	GSR								6.43958
Pc2113T1C00000929g0000100.1	"Unknown protein"	GSR			5.91416		5.11655	4.53101	4.59861	4.77834	3.51319
Pc2113T1C00000929g0000110.1	"Peptidase_S9 domain-containing protein"	GSR					4.19743		2.8564
Pc2113T1C00000929g0000120.1	"Glycerol-3-phosphate dehydrogenase [NAD(+)]"	Inbetween		6.19724	7.01153	8.64625	6.02129	7.0481	7.34924	5.22086	5.93128
Pc2113T1C00000929g0000130.1	"Fe2OG dioxygenase domain-containing protein"	GDR								2.63152	5.66448
Pc2113T1C00000929g0000140.1	"DNA polymerase"	GDR								3.37739	6.24047
Pc2113T1C00000929g0000160.1	"Alkylglycerone-phosphate synthase"	Inbetween					3.74415	3.12016	3.53322	4.83798	3.05817
Pc2113T1C00000929g0000170.1	"CCDC93_CC domain-containing protein"	GSR								2.39154
Pc2113T1C00000929g0000180.1	"Unknown protein"	GSR								3.18637	2.7222
Pc2113T1C00000929g0000190.1	"Mucolipin-3"	GSR								2.5394	3.00758
Pc2113T1C00000929g0000200.1	"Unknown protein"	GSR								2.57044	3.01482
Pc2113T1C00000929g0000220.1	"Ankyrin repeat-containing domain"	GSR									2.56448
Pc2113T1C00000929g0000250.1	"Cleavage induced protein"	GSR									3.02904
Pc2113T1C00000929g0000310.1	"ANK_REP_REGION domain-containing protein"	GSR			3.53452		2.97253			4.44198
Pc2113T1C00000929g0000320.1	"26S proteasome non-ATPase regulatory subunit 10"	GSR								2.64039
Pc2113T1C00000929g0000330.1	"Protein kinase, putative"	GSR								4.32636
Pc2113T1C00000929g0000340.1	"FYVE-type domain-containing protein"	Inbetween		2.44183			2.48751	2.71728
Pc2113T1C00000929g0000350.1	"C2 domain-containing protein"	Inbetween	5.62795				2.75908				2.69826
Pc2113T1C00000929g0000370.1	"Class I glutamine amidotransferase-like"	Inbetween	6.6558		4.20155		6.22357	5.13642	5.73581	2.75662
Pc2113T1C00000929g0000380.1	"FYVE-type domain-containing protein"	GSR						2.61873
Pc2113T1C00000929g0000390.1	"FYVE-type domain-containing protein"	Inbetween						2.58745	2.44431
Pc2113T1C00000929g0000400.1	"FYVE-type domain-containing protein"	ND						3.70128	2.60969
Pc2113T1C00000930g0000020.1	"Oxidored_FMN domain-containing protein"	GDR								5.78337
Pc2113T1C00000930g0000030.1	"Aldolase-type TIM barrel"	Inbetween	4.44772							5.073
Pc2113T1C00000946g0000020.1	"Aminopeptidase"	Inbetween		4.1397			3.3465	3.16302	3.40803		2.9164
Pc2113T1C00000946g0000030.1	"ELFV_dehydrog domain-containing protein"	Inbetween		5.10711			4.52242	2.94749	3.1152	3.50545	3.64434
Pc2113T1C00000946g0000050.1	"Mannitol dehydrogenase, putative"	Inbetween								2.33079
Pc2113T1C00000946g0000070.1	"Ricin B-type lectin domain-containing protein"	Inbetween					2.49904
Pc2113T1C00000946g0000080.1	"START-like domain"	GDR		5.55979	3.59642		4.00579	3.39155	3.72164	4.7092	5.93682
Pc2113T1C00000946g0000090.1	"Unknown protein"	GDR		5.17433	5.37933		2.81048			4.22638
Pc2113T1C00000946g0000100.1	"Ricin B-type lectin domain-containing protein"	Inbetween	6.38673				6.57147	3.39208	5.48167	4.15341
Pc2113T1C00000946g0000120.1	"Ricin B-type lectin domain-containing protein"	Inbetween					3.24406		2.40667	3.04524
Pc2113T1C00000946g0000130.1	"Amino Acid/Auxin Permease (AAAP) Family"	GDR					5.45303	2.55982	4.26299	2.9775
Pc2113T1C00000946g0000130.2	"Ricin B-type lectin domain-containing protein"	GDR					4.10648	2.57524		3.87712
Pc2113T1C00000946g0000140.1	"Ricin B-type lectin domain-containing protein"	GDR					3.57072		2.89899
Pc2113T1C00000946g0000150.1	"Unknown protein"	Inbetween		6.32484	4.82849		6.11867	4.4238	5.22931	3.02029
Pc2113T1C00000946g0000170.1	"Unknown protein"	Inbetween			2.70333
Pc2113T1C00000946g0000180.1	"Unknown protein"	GDR			3.68221				3.12362	4.05657	2.60821
Pc2113T1C00000946g0000190.1	"Sulfate Permease (SulP) Family"	GDR			4.76392		4.17275	4.2153	4.59658	5.10893	4.03268
Pc2113T1C00000946g0000200.1	"E3 ubiquitin-protein ligase march6"	Inbetween	8.48857	6.8404	6.89011		6.59579	6.25657	6.28902	8.85714	8.42017
Pc2113T1C00000946g0000210.1	"Unknown protein"	Inbetween					7.2081	4.48262	5.84016	3.25581
Pc2113T1C00000946g0000220.1	"Unknown protein"	GDR						2.55481
Pc2113T1C00000946g0000230.1	"Kinase D-interacting substrate"	GDR		2.82102			2.91365	2.5875	2.33997	2.82072	3.25896
Pc2113T1C00000946g0000240.1	"PH domain-like"	Inbetween		5.96404	3.17815		4.09783	3.77824	3.24868	6.15665	4.89852
Pc2113T1C00000946g0000310.1	"WD repeat and FYVE domain-containing protein 3"	GSR								2.9329
Pc2113T1C00000946g0000340.1	"BED-type domain-containing protein"	GDR			3.29011		2.83885		2.66429
Pc2113T1C00000946g0000350.1	"Demethylmenaquinone methyltransferase"	GDR		6.03137	6.76506		5.41213	4.29914	4.81087	6.47971	5.71667
Pc2113T1C00000946g0000360.1	"RRM domain-containing protein"	GDR		5.3067	2.64466		3.76679	3.70187	3.24374	4.32231	2.52584
Pc2113T1C00000946g0000370.1	"Sodium channel protein type 5 subunit alpha"	GDR								2.92969
Pc2113T1C00000965g0000070.1	"MFS domain-containing protein"	Inbetween						3.09207	2.98558		2.4452
Pc2113T1C00000965g0000080.1	"Unknown protein"	Inbetween								3.28158	2.76156
Pc2113T1C00000965g0000090.1	"Unknown protein"	GDR			2.94651		2.56866			3.95604	2.97775
Pc2113T1C00000965g0000110.1	"ANK_REP_REGION domain-containing protein"	Inbetween		3.4281	4.10178		2.91149			3.66459	2.45633
Pc2113T1C00000965g0000120.1	"ANK_REP_REGION domain-containing protein"	Inbetween								4.17419	2.365
Pc2113T1C00000965g0000230.2	"AWS domain-containing protein"	GSR								2.98
Pc2113T1C00000965g0000310.1	"ATP-binding cassette (ABC) Superfamily"	Inbetween					2.38731	2.48068	2.46301		3.34035
Pc2113T1C00000965g0000330.1	"Unknown protein"	GSR								2.32564
Pc2113T1C00000979g0000010.1	"Cyclin-dependent kinase 1"	ND		6.2408	5.37986		4.30717	4.69964	4.16766	5.05433	6.38947
Pc2113T1C00000979g0000020.1	"50S ribosomal protein L17"	GSR			5.07481		5.92466	7.0555	6.93763	4.47214	5.40247
Pc2113T1C00000979g0000030.1	"Glucosidase 2 subunit beta"	GSR			3.51234		5.32664	4.62161	4.55975	4.33505
Pc2113T1C00000979g0000040.1	"ATP synthase subunit gamma, putative"	Inbetween	7.28268	7.81715	7.74564		8.45895	8.44991	8.41862	5.63901	3.46419
Pc2113T1C00000979g0000050.1	"Calmodulin"	Inbetween		4.5255	5.90549		4.33036	4.57524	4.70636	6.24514
Pc2113T1C00000979g0000080.1	"Unknown protein"	Inbetween									4.86936
Pc2113T1C00000979g0000090.1	"Iojap-like ribosome-associated protein"	Inbetween						3.73695
Pc2113T1C00000979g0000100.1	"Protein kinase, putative"	Inbetween	5.24099	4.78938						4.2712	3.90225
Pc2113T1C00000979g0000110.1	"Protein kinase domain-containing protein"	GDR	4.63831							4.24071	2.7919
Pc2113T1C00000979g0000120.1	"Protein kinase domain-containing protein"	GDR							2.45115
Pc2113T1C00000979g0000130.1	"TKL protein kinase"	GDR		6.88136	3.8048		3.10678	3.93474	3.85755
Pc2113T1C00000979g0000140.1	"TKL protein kinase"	Inbetween					2.5576	3.92712	3.91953
Pc2113T1C00000979g0000150.1	"Yippee/Mis18"	Inbetween			3.32791					3.12642
Pc2113T1C00000979g0000160.1	"AGC protein kinase"	GDR					2.46117			7.37843
Pc2113T1C00000979g0000170.1	"CTP-dependent diacylglycerol kinase 1"	GDR			4.32316		2.82497	3.02725	3.18705	4.2958	2.62695
Pc2113T1C00000979g0000180.1	"CDP-diacylglycerol--glycerol-3-phosphate 3-phosphatidyltransferase"	Inbetween								2.75517	4.55699
Pc2113T1C00000979g0000200.1	"Alpha- and gamma-adaptin-binding protein p34"	Inbetween	9.05627		3.39534			2.70533		3.00619	3.46173
Pc2113T1C00000979g0000210.1	"Prefoldin, alpha subunit"	GDR		5.57577			5.31992	5.34247	5.21544	3.26148	2.90284
Pc2113T1C00000979g0000220.1	"ER membrane protein complex subunit 6"	Inbetween			5.4584		4.94199	5.68109	4.86061	4.19784	2.50512
Pc2113T1C00000979g0000230.1	"Unknown protein"	Inbetween			6.37358		3.90175	3.85852	4.21534	3.68802
Pc2113T1C00000979g0000250.1	"Peroxisomal targeting signal 2 receptor, putative"	GDR					4.17624	3.9891	4.04916	2.58005
Pc2113T1C00000979g0000260.1	"TKL protein kinase"	GDR	4.14226		3.5095		2.56561			3.55273	2.6926
Pc2113T1C00000979g0000270.1	"Protein-L-isoaspartate O-methyltransferase"	GDR		4.63966	3.58649		3.30014	2.8709	3.29198	4.91613	4.15727
Pc2113T1C00000979g0000280.1	"Protein-L-isoaspartate O-methyltransferase"	GDR								4.76732	6.70664
Pc2113T1C00000979g0000290.1	"Cell division control protein 45"	GDR		5.62528	3.98272		2.63575	3.02758	2.71708	3.4492	3.60592
Pc2113T1C00000979g0000300.1	"DUF4833 domain-containing protein"	GDR	9.10522		7.02984		7.62771	7.96525	8.07316	7.53544	5.14735
Pc2113T1C00000979g0000310.1	"Transmembrane protein"	GDR								4.09895	2.71285
Pc2113T1C00000979g0000320.1	"TonB-dependent receptor protein"	Inbetween			3.0999		5.37703	4.92881	4.88107	3.95942
Pc2113T1C00000979g0000330.1	"START-like domain"	GSR			5.09075		3.6246	2.923	3.26585	6.31829	4.14216
Pc2113T1C00000979g0000350.1	"Ubiquitin-40s ribosomal protein s27a"	GDR	11.2975	10.8805	11.2086	11.381	10.8812	11.1745	11.157	10.4942	10.9233
Pc2113T1C00000979g0000370.1	"Acyl-CoA desaturase"	Inbetween	8.821	8.22192	4.36815		6.33533	7.1574	7.74632	2.57224
Pc2113T1C00000979g0000380.1	"RAC-beta serine/threonine-protein kinase A"	GSR			2.813		3.5694	3.83348	3.60593	2.44245
Pc2113T1C00000979g0000400.1	"Succinate dehydrogenase assembly factor 2, mitochondrial"	GDR			5.08123		5.36343	5.28225	5.43271	3.9366	4.21078
Pc2113T1C00000979g0000410.1	"V-type proton ATPase subunit E"	Inbetween	6.93753		8.11825		7.78636	6.9436	7.22478	6.44471	3.21912
Pc2113T1C00000979g0000440.1	"Glyceraldehyde-3-phosphate dehydrogenase"	GSR					2.51559			3.01652
Pc2113T1C00000987g0000010.1	"BZIP domain-containing protein"	ND					4.35389			9.07872
Pc2113T1C00000987g0000020.1	"BZIP domain-containing protein"	GDR								10.4351
Pc2113T1C00000987g0000030.1	"Unknown protein"	GDR								4.57678
Pc2113T1C00000987g0000040.1	"MABP domain-containing protein"	Inbetween			5.06254		3.71625	3.61194	3.49101	4.56304
Pc2113T1C00000987g0000050.1	"MABP domain-containing protein"	Inbetween			4.26251		3.84623		2.52284	3.9456
Pc2113T1C00000987g0000060.1	"Coiled-coil domain-containing protein"	Inbetween								2.54114
Pc2113T1C00000987g0000070.1	"Unknown protein"	Inbetween					3.38093	2.83462	3.35231	4.35559	2.779
Pc2113T1C00000987g0000080.1	"Calmodulin"	GDR	7.49722	5.38698	4.4769		3.60786	3.46045	3.45509	4.17328	3.17601
Pc2113T1C00000987g0000090.1	"Calmodulin"	Inbetween			4.97596		4.12271	4.48303	4.16099	4.36352	3.94504
Pc2113T1C00000987g0000100.1	"6-phosphogluconolactonase"	GSR					5.06126	4.06304	5.44461	4.70747	2.73495
Pc2113T1C00000987g0000120.1	"HAD-like domain"	Inbetween			2.6894		3.79526	3.88987	3.46957	4.62844	5.20497
Pc2113T1C00000987g0000160.1	"Peptidylprolyl isomerase"	GDR			3.56554		7.2643	7.52184	7.61864	4.37751	3.7233
Pc2113T1C00000987g0000170.1	"Anaphase-promoting complex subunit 7"	GDR			2.717
Pc2113T1C00000987g0000190.1	"Ornithine decarboxylase 1"	Inbetween					3.5188	3.31424	2.82059	6.38177
Pc2113T1C00000987g0000210.1	"Methyltransf_25 domain-containing protein"	GDR								2.6311	3.04236
Pc2113T1C00000987g0000220.1	"RING-type domain-containing protein"	Inbetween								3.48458	3.12706
Pc2113T1C00000987g0000230.1	"Unknown protein"	GSR			4.14706		4.83701	5.00378	4.93346	2.3859
Pc2113T1C00000987g0000240.1	"Elongation factor 2"	GSR	6.64041	7.63175	7.5018		8.85538	8.57422	8.56401	6.86124	7.79675
Pc2113T1C00000987g0000250.1	"t-SNARE coiled-coil homology domain-containing protein"	Inbetween			5.11204		5.21562	5.66	5.59803	5.58148	6.13331
Pc2113T1C00000987g0000260.1	"Protein phosphatase"	Inbetween		7.65738	7.48447		6.84964	6.53202	6.1226	6.74664	2.87627
Pc2113T1C00000987g0000270.1	"CCHC-type domain-containing protein"	ND			6.50985		3.50116	3.09557	2.95408	4.83375	3.62068
Pc2113T1C00000994g0000050.1	"Solute carrier family 2, facilitated glucose transporter"	GSR						4.41884	3.97632
Pc2113T1C00000994g0000080.1	"RxLR effector"	GSR			5.82393		3.022	2.72988	2.92623
Pc2113T1C00000994g0000110.1	"CCHC-type domain-containing protein"	GSR									3.25567
Pc2113T1C00000994g0000130.1	"DNA repair protein XRCC4, C-terminal"	GSR	7.55205				3.01387			3.57407	2.83901
Pc2113T1C00000994g0000170.1	"Sulfatase domain-containing protein"	GSR					2.9043			3.86593
Pc2113T1C00000994g0000210.1	"ZZ-type domain-containing protein"	GSR					3.12725	3.12373	3.42959	4.22193	4.78468
Pc2113T1C00000994g0000220.1	"Endo-1,4-beta-xylanase 1"	GSR					3.22684			3.02255
Pc2113T1C00000994g0000230.1	"ABC transporter domain-containing protein"	Inbetween					2.97671	2.79926	2.86116
Pc2113T1C00000994g0000240.1	"Unknown protein"	Inbetween		6.44847			2.4602
Pc2113T1C00000994g0000250.1	"FAD-binding FR-type domain-containing protein"	GSR			3.67867
Pc2113T1C00000994g0000260.1	"CBAH domain-containing protein"	GSR			5.4654		4.1497	3.2624	3.60547	3.77357
Pc2113T1C00000994g0000270.1	"FAD-binding FR-type domain-containing protein"	Inbetween								2.73998
Pc2113T1C00000994g0000280.1	"FAD-binding FR-type domain-containing protein"	GDR								3.58226
Pc2113T1C00000994g0000290.1	"FAD-binding FR-type domain-containing protein"	Inbetween								2.66693
Pc2113T1C00000994g0000300.1	"Glucosylceramidase"	Inbetween		7.26473	3.35354		7.73682	5.12344	5.00118
Pc2113T1C00000994g0000310.1	"NLP effector"	Inbetween				11.222	5.19419	5.40064	5.76825
Pc2113T1C00000994g0000330.1	"Endo-1,4-beta-xylanase 2"	Inbetween		3.55954			5.72056	6.90303	6.87922		2.76808
Pc2113T1C00000994g0000340.1	"GH10 domain-containing protein"	Inbetween					3.49136	4.89993	4.94206
Pc2113T1C00000994g0000360.1	"Necrosis inducing-like protein NPP1 type"	GSR						3.85555	4.63824
Pc2113T1C00000994g0000410.1	"Secreted RxLR effector peptide protein, putative"	GSR						4.1628
Pc2113T1C00000994g0000430.1	"NPP1-like protein"	GDR	5.38469	5.61208	5.49607		4.69797	4.05818	4.07996	4.20439
Pc2113T1C00000994g0000440.1	"Protein phosphatase"	Inbetween		5.34848	4.46931		4.43814	4.56009	4.38059	6.14688	3.64195
Pc2113T1C00000994g0000460.1	"Protein geranylgeranyltransferase type II"	Inbetween		5.99516	5.89889		5.51964	5.06854	5.054	4.36799
Pc2113T1C00000994g0000470.1	"Store-operated calcium entry regulator STIMATE"	GDR			7.19907		4.97995	4.36236	5.29346	5.91741
Pc2113T1C00000994g0000480.1	"BZIP domain-containing protein"	GDR			3.2096					3.23382
Pc2113T1C00000994g0000490.1	"FoP_duplication domain-containing protein"	GDR		5.79359	4.85745		6.01437	6.22143	6.03712	5.3865	3.16487
Pc2113T1C00000994g0000500.1	"Protein phosphatase 2C 10"	GDR		6.58514	2.44234		3.65467	3.62968	3.34271	4.43472
Pc2113T1C00000994g0000510.1	"Receptor expression-enhancing protein 4"	GDR								4.91516
Pc2113T1C00000994g0000520.1	"Guanylate cyclase domain-containing protein"	GDR			3.03706					3.65319
Pc2113T1C00001009g0000020.1	"Unknown protein"	Inbetween					3.4776	4.00799	3.31106	4.46114	3.00854
Pc2113T1C00001009g0000030.1	"ANK_REP_REGION domain-containing protein"	GDR			3.42108		3.65318	3.60406	3.39964	3.36523	2.62626
Pc2113T1C00001009g0000040.1	"DNA topoisomerase 1"	GDR			3.90269		3.34401	3.34251	3.10996	4.13196	3.3495
Pc2113T1C00001009g0000050.1	"FYVE-type domain-containing protein"	GDR			3.71955			3.08131	2.40426	3.94589	3.10989
Pc2113T1C00001027g0000030.1	"PX domain-containing protein"	GSR			4.6012					4.64646
Pc2113T1C00001027g0000040.1	"PX domain-containing protein"	GSR					3.28992		2.48824	4.73973	4.71758
Pc2113T1C00001027g0000050.1	"PX domain-containing protein"	Inbetween		6.49601	5.12114		6.13103	6.37945	6.21013	5.49883	2.56369
Pc2113T1C00001027g0000060.1	"CAP-Gly domain-containing protein"	GDR								5.60729	7.39234
Pc2113T1C00001027g0000070.1	"Unknown protein"	Inbetween								4.96073	5.80275
Pc2113T1C00001027g0000080.1	"BZIP domain-containing protein"	GSR			4.78777		4.38635	4.19591	4.0284	5.86901	4.98255
Pc2113T1C00001027g0000090.1	"Unknown protein"	Inbetween								2.44212
Pc2113T1C00001027g0000130.1	"PIPK domain-containing protein"	Inbetween								3.53383
Pc2113T1C00001027g0000150.1	"General transcription factor IIH subunit"	Inbetween			2.7507		3.53523	2.96457	3.05243	3.19913
Pc2113T1C00001027g0000160.1	"PNPLA domain-containing protein"	GDR	5.53724
Pc2113T1C00001027g0000170.1	"SGL domain-containing protein"	GDR	7.05321							3.93712
Pc2113T1C00001027g0000200.1	"START-like domain"	GDR	5.50291							5.79381	7.51303
Pc2113T1C00001027g0000210.1	"FYVE-type domain-containing protein"	GDR								3.87095	5.08479
Pc2113T1C00001027g0000230.1	"START-like domain"	GDR					3.8068
Pc2113T1C00001027g0000260.1	"SGL domain-containing protein"	Inbetween		4.20831		7.49636	8.23053	8.47101	8.22659
Pc2113T1C00001027g0000270.1	"Aminotran_5 domain-containing protein"	Inbetween			3.52385		2.47786	3.08475	2.74269	3.90831	5.93005
Pc2113T1C00001027g0000280.1	"Ysc84 domain-containing protein"	GDR		8.44915	9.10437	9.55379	8.11274	7.30828	7.36845	9.30838	8.57217
Pc2113T1C00001027g0000290.1	"G_PROTEIN_RECEP_F2_4 domain-containing protein"	GDR		6.80091						2.3463
Pc2113T1C00001027g0000300.1	"WD_REPEATS_REGION domain-containing protein"	GDR		3.79438	2.83227		4.04645	3.33956	3.47886	3.83184	4.9422
Pc2113T1C00001027g0000310.1	"Riboflavin synthase subunit alpha, putative"	GDR	7.99951		3.1543		4.87541	4.78589	5.01143	4.08973	4.47357
Pc2113T1C00001027g0000320.1	"Riboflavin synthase subunit alpha, putative"	GDR	9.81719	5.59807	5.7856		5.50406	5.45984	5.3916	4.36475	4.88209
Pc2113T1C00001027g0000330.1	"2-deoxy-D-ribose 5-phosphate aldolase"	GDR			6.56659		5.25694	3.91829	4.02709	5.85256
Pc2113T1C00001027g0000350.1	"Ribonuclease"	GDR				9.05171	7.81358	5.6598	5.95622
Pc2113T1C00001027g0000360.1	"Cytochrome oxidase assembly"	GDR			3.19551		3.1416	3.42787	3.08814	3.18526
Pc2113T1C00001027g0000380.1	"Ribonuclease"	ND					3.79493	4.83325	2.62734
Pc2113T1C00001029g0000010.1	"S-adenosylmethionine synthase"	ND	7.19747				4.90893	5.69655	6.98676	5.95578	7.64117
Pc2113T1C00001029g0000020.1	"S-adenosylmethionine synthase"	GDR						3.75522	3.4912	4.3971	4.24555
Pc2113T1C00001029g0000030.1	"Methyltranfer_dom domain-containing protein"	GDR		5.589							3.19637
Pc2113T1C00001029g0000040.1	"RecQ-mediated genome instability protein 1"	GDR									2.78108
Pc2113T1C00001029g0000050.1	"RecQ-mediated genome instability protein 1"	GDR	5.30732		3.15189		3.82725	3.03004	3.1485	4.56139	3.21558
Pc2113T1C00001029g0000060.1	"Phosphorylase kinase"	GDR			4.85966		3.62436	3.82225	4.47867	7.98937	6.64048
Pc2113T1C00001029g0000070.1	"Shugoshin_C domain-containing protein"	GDR									2.45687
Pc2113T1C00001029g0000080.1	"Autophagy-related protein 101"	GDR					3.33342	2.67317	2.65484	2.74339	3.6928
Pc2113T1C00001029g0000100.1	"Glucosylceramidase"	GDR		4.72559			3.09949	3.51841	2.4695
Pc2113T1C00001029g0000110.1	"Glucosylceramidase"	GDR					6.41742		3.97858
Pc2113T1C00001029g0000120.1	"Glucosylceramidase, putative"	Inbetween		6.81342	2.9572		5.9354	4.89794	4.32443
Pc2113T1C00001029g0000130.1	"Glucosylceramidase, putative"	Inbetween					4.0275	3.29292	2.80775
Pc2113T1C00001029g0000140.1	"Lysosomal acid glucosylceramidase"	GDR		5.15279			4.42552	4.40461	3.56224
Pc2113T1C00001034g0000010.1	"Pectate lyase"	ND						4.04209	4.10023
Pc2113T1C00001034g0000040.1	"Eukaryotic rRNA processing"	GDR		5.4307			2.49194	3.91865	3.81813	3.87468	5.94701
Pc2113T1C00001034g0000050.1	"RRM domain-containing protein"	GDR		4.97776			3.50474	2.77953	3.01467	2.74878	4.79554
Pc2113T1C00001034g0000060.1	"RRM domain-containing protein"	Inbetween						2.37157		2.35844	4.09854
Pc2113T1C00001034g0000070.1	"OTU domain-containing protein"	Inbetween					3.19168	3.35223	3.88363	3.03093	2.64004
Pc2113T1C00001034g0000090.1	"RING-type domain-containing protein"	Inbetween			2.33027		2.85783		2.85584	3.7601	3.446
Pc2113T1C00001034g0000100.1	"RING-type domain-containing protein"	GDR			4.00165		3.47256	2.56269	3.39398	4.33867	4.30715
Pc2113T1C00001034g0000110.1	"RING-type domain-containing protein"	GDR			4.23656		5.36791	4.55744	5.00222	5.83075	6.14472
Pc2113T1C00001034g0000120.1	"Oxidored_FMN domain-containing protein"	GDR			5.25907		4.12646	5.09486	5.09921	2.9562
Pc2113T1C00001034g0000130.1	"C-factor"	GDR		5.42703	6.94965		6.49781	6.45772	6.3895	5.2022	5.41684
Pc2113T1C00001034g0000140.1	"RING-type domain-containing protein"	GDR			4.19164		3.13408	2.61123	2.50764	4.30704	4.48364
Pc2113T1C00001034g0000150.1	"FACT complex subunit SSRP1"	ND			3.89751		4.73382	4.19926	4.46751	4.75189	6.86418
Pc2113T1C00001036g0000010.1	"Molybdenum cofactor biosynthesis protein C"	ND					4.15162	4.36118	3.92557	5.36058	4.42457
Pc2113T1C00001036g0000020.1	"CID domain-containing protein"	Inbetween				10.1503			2.37415	4.05383	5.44973
Pc2113T1C00001036g0000050.1	"Unknown protein"	Inbetween								2.95501
Pc2113T1C00001036g0000100.1	"HTH CENPB-type domain-containing protein"	GSR		5.40713						3.27048
Pc2113T1C00001036g0000130.1	"N-alpha-acetyltransferase 40"	GSR					2.93043	3.17558	3.60191	2.67828	2.52158
Pc2113T1C00001036g0000140.1	"LIMR family protein"	GSR								2.68557
Pc2113T1C00001036g0000150.1	"WRKY transcription factor 19"	Inbetween	5.71317	6.53272	3.19735		6.14018	6.27066	5.86452	4.72231	5.80299
Pc2113T1C00001036g0000160.1	"FH2 domain-containing protein"	Inbetween					2.99104			4.01958
Pc2113T1C00001036g0000170.1	"SREBP regulating gene protein"	ND		4.96847	5.28951		4.836	4.48099	4.6439	6.23081	2.54795
Pc2113T1C00001037g0000010.1	"PHD-type domain-containing protein"	ND					3.14632	2.85866	2.98218	3.20892	4.45095
Pc2113T1C00001037g0000020.1	"PHD-type domain-containing protein"	GDR			4.21033		2.69275	3.87255	3.8202
Pc2113T1C00001037g0000030.1	"AP complex subunit sigma"	GDR		6.46142	6.31831		6.10597	5.09047	5.54385	4.99836	3.94355
Pc2113T1C00001037g0000040.1	"BTB/POZ domain-containing protein 1"	Inbetween			2.42518		2.83703	2.51539	2.58017	3.33766
Pc2113T1C00001037g0000070.1	"BTB/POZ domain-containing protein 1"	GSR			3.95457					2.71606
Pc2113T1C00001037g0000080.1	"Importin N-terminal domain-containing protein"	Inbetween			2.63969		2.7719	2.69041	2.45086	2.92733
Pc2113T1C00001037g0000090.1	"Sodium/hydrogen exchanger"	GDR								2.94419
Pc2113T1C00001037g0000100.1	"Serine/threonine-protein kinase Sgk3"	Inbetween								2.7808	4.38202
Pc2113T1C00001037g0000110.1	"Rhomboid domain-containing protein"	GSR		5.1912	5.68474		5.44696	3.6197	4.7331	3.83831
Pc2113T1C00001037g0000120.1	"TBC1 domain family member 2A"	GSR			3.74454
Pc2113T1C00001037g0000130.1	"Small Conductance Mechanosensitive Ion Channel (MscS) Family"	GSR								3.68531
Pc2113T1C00001044g0000010.1	"Queuosine salvage protein"	ND			4.61858
Pc2113T1C00001044g0000050.1	"Pre-mRNA-splicing ATP-dependent RNA helicase prp28"	Inbetween		4.39457	4.03491		3.87308	3.62425	3.52112	3.78738	4.38583
Pc2113T1C00001044g0000060.1	"Voltage-dependent anion-selective channel protein"	Inbetween	6.13424		3.83305		3.91489	3.31152	3.67874	3.59547	4.14202
Pc2113T1C00001048g0000010.1	"PDZ domain"	ND			4.57827				2.34108	4.06872	4.24422
Pc2113T1C00001048g0000020.1	"Vacuolar protein sorting-associated protein 13"	GDR			4.34611					3.99561
Pc2113T1C00001048g0000030.1	"PH domain-containing protein"	Inbetween			4.49916					3.51856
Pc2113T1C00001048g0000040.1	"Vacuolar protein sorting-associated protein 13, second N-terminal domain"	Inbetween			2.50957					3.27408
Pc2113T1C00001048g0000050.1	"PH domain-containing protein"	Inbetween								3.94974	3.10511
Pc2113T1C00001048g0000060.1	"SYM1 protein"	Inbetween			4.77967	10.1649	7.60791	8.4619	8.22234
Pc2113T1C00001048g0000080.1	"Mpv17 protein"	GDR								4.66056
Pc2113T1C00001048g0000100.1	"SYM1 protein"	Inbetween								2.49854
Pc2113T1C00001048g0000110.1	"SYM1 protein"	GDR						3.01581	2.88981	4.2597
Pc2113T1C00001048g0000120.1	"Flavin_Reduct domain-containing protein"	Inbetween					4.15	6.95764	6.90091
Pc2113T1C00001048g0000130.1	"Unknown protein"	GSR		7.51826			5.50321	3.51113	3.65793	6.10341	3.89364
Pc2113T1C00001048g0000140.1	"Unknown protein"	Inbetween			4.47598		3.42445	3.05145		5.91521	3.4227
Pc2113T1C00001048g0000150.1	"C3H1-type domain-containing protein"	GDR		5.33149	3.10155		3.59318	3.45137	3.73815	4.4018	4.6285
Pc2113T1C00001048g0000160.1	"Transmembrane protein 43"	Inbetween			3.76344		3.99591	3.69964	3.33875	3.34781
Pc2113T1C00001048g0000170.1	"RNA-binding protein PNO1"	Inbetween	9.07193	5.46361	5.80809		5.90677	6.32625	6.33571	6.58596	8.88559
Pc2113T1C00001048g0000180.1	"Foie-gras_1 domain-containing protein"	GDR			5.37515		5.33747	5.01226	4.83259	5.54752	5.37727
Pc2113T1C00001048g0000190.1	"Trafficking protein particle complex subunit 11"	GDR		4.63382	4.79638		4.60485	4.27396	4.16408	4.58486	4.48317
Pc2113T1C00001048g0000200.1	"Trafficking protein particle complex subunit 11"	GDR			3.61456		4.54262	3.8331	3.7746	4.30591	3.59019
Pc2113T1C00001048g0000210.1	"Hydroxyacylglutathione hydrolase, putative"	GDR			4.58544		5.40034	5.0439	4.91235	3.85972
Pc2113T1C00001048g0000220.1	"Histone-lysine N-methyltransferase SMYD3"	GDR	6.27931				3.37834	3.56698	3.98586	3.09395
Pc2113T1C00001048g0000230.1	"Phosphatidylinositol-3,4,5-trisphosphate 3-phosphatase"	GDR	7.59917		6.85851		6.07056	4.456	4.91177	4.63578	2.61847
Pc2113T1C00001048g0000240.1	"Phosphatidylinositol-3,4,5-trisphosphate 3-phosphatase, putative"	Inbetween		5.46732	6.10751		5.87065	5.07587	5.16408	4.94995	3.86888
Pc2113T1C00001048g0000260.1	"Peptidyl-prolyl cis-trans isomerase"	Inbetween	8.76341	8.47925	8.9291		8.51142	8.9907	9.0013	7.53777	6.74287
Pc2113T1C00001048g0000270.1	"Phospholipase D A"	Inbetween					3.37343			3.92901
Pc2113T1C00001048g0000280.1	"Homoserine O-acetyltransferase"	GSR								3.77484	4.68263
Pc2113T1C00001048g0000290.1	"Unknown protein"	GSR					3.87932	4.05548	4.35575	4.16846	5.15726
Pc2113T1C00001080g0000010.1	"Transmembrane protein, putative"	ND	7.55698		3.03579		5.7093	4.24731	5.22722	5.7727
Pc2113T1C00001080g0000020.1	"RED_N domain-containing protein"	GDR									2.33039
Pc2113T1C00001080g0000030.1	"Nascent polypeptide-associated complex subunit beta"	GDR	10.3472	10.0091	8.98933		9.31595	9.53655	9.61144	8.55419	8.78445
Pc2113T1C00001080g0000040.1	"50S ribosomal protein L23"	GDR		6.6495			5.87314	6.30845	6.29145	3.38986	4.07792
Pc2113T1C00001080g0000050.1	"Mediator of RNA polymerase II transcription subunit 18"	Inbetween					3.78223	3.21698	3.42774	3.63194	3.08795
Pc2113T1C00001080g0000060.1	"Ras-related protein Rab-32A"	GSR					3.18732			4.87312	4.09827
Pc2113T1C00001080g0000080.1	"Orotate phosphoribosyltransferase"	GSR		7.15457			4.75727	5.01715	4.74367	5.01273	4.77749
Pc2113T1C00001080g0000090.1	"Vesicle transport protein GOT1B"	Inbetween		7.54792	6.55997		6.51819	6.73412	6.59042	7.59609	7.25777
Pc2113T1C00001080g0000100.1	"GTP cyclohydrolase II"	GDR			2.36949		2.48225	3.26786	2.72279	4.38778	4.25351
Pc2113T1C00001080g0000130.1	"ATP phosphoribosyltransferase"	Inbetween	6.76382	5.3749	3.76709	9.25746	5.43087	6.87146	6.44439	4.92677	5.28416
Pc2113T1C00001080g0000150.1	"Unknown protein"	GDR								4.4499	5.52081
Pc2113T1C00001080g0000160.1	"Fn3_like domain-containing protein"	Inbetween								4.2487	4.72524
Pc2113T1C00001080g0000180.1	"Unknown protein"	Inbetween			6.43229		6.99281	6.16973	6.13406	5.66823	4.90436
Pc2113T1C00001080g0000190.1	"Unknown protein"	GDR			3.00489		3.25062		3.70467	3.56317
Pc2113T1C00001080g0000200.1	"RxLR effector protein SFI4"	Inbetween	8.0048	4.67704	4.42129		5.36232	5.65169	5.56571	4.15901	4.5868
Pc2113T1C00001080g0000220.1	"Mannose-P-dolichol utilization defect 1 protein homolog"	Inbetween			6.90855		6.18056	6.0928	5.98389	4.41588	2.96416
Pc2113T1C00001080g0000230.1	"Vacuolar protein sorting-associated protein 72"	Inbetween					3.3062	2.43548	3.49206	3.69347	2.95612
Pc2113T1C00001080g0000240.1	"TKL protein kinase"	GSR			5.27622		4.55014	2.87816	3.90302	7.74064	5.57459
Pc2113T1C00001086g0000010.1	"Unknown protein"	ND					3.36178	2.97204	3.10461	2.49062	3.22316
Pc2113T1C00001086g0000010.2	"Unknown protein"	ND			4.96095
Pc2113T1C00001086g0000040.1	"tRNA pseudouridine synthase B"	GDR		5.48276	6.79731		3.95249	3.36972	4.20554	5.00632	4.51426
Pc2113T1C00001086g0000050.1	"AAA domain-containing protein"	GDR		4.43101	3.87553		3.66722	3.86434	3.9037	4.39646	5.4719
Pc2113T1C00001086g0000060.1	"HMG box domain-containing protein"	GDR			2.60566		3.42681	3.39625	3.35734	4.00896	3.79548
Pc2113T1C00001086g0000070.1	"50S ribosomal protein L25"	GDR		8.00176	5.60482		6.9926	7.26202	7.36834	5.08968	6.02855
Pc2113T1C00001086g0000080.1	"Cleavage and polyadenylation specificity factor subunit 2"	GDR		6.13958	5.27724		5.10655	4.23424	4.42001	4.85043	4.52322
Pc2113T1C00001086g0000090.1	"Cleavage and polyadenylation specificity factor subunit 2"	ND			2.74259		3.68955	3.50815	3.73822	3.95857	3.44648
Pc2113T1C00001089g0000020.1	"Pyridoxal phosphate-dependent transferase"	GSR					2.80119		2.65638	3.19995	4.50543
Pc2113T1C00001089g0000030.1	"tRNA-cytidine(32) 2-sulfurtransferase"	Inbetween	5.52094	7.73772	4.21259		3.79954	3.45723	4.06715	4.16053	6.23848
Pc2113T1C00001089g0000040.1	"Cell 5A endo-1,4-betaglucanase"	GDR	9.5397	7.57379	8.79007		7.49652	5.62455	5.56153	8.04497	10.6208
Pc2113T1C00001089g0000050.1	"Cellulase domain-containing protein"	GDR	6.49287							4.40685	3.30812
Pc2113T1C00001089g0000060.1	"Cellulase domain-containing protein"	GDR	7.88053	7.72634	2.72572		4.84371			10.6407	3.52238
Pc2113T1C00001089g0000070.1	"Cellulase domain-containing protein"	GDR								4.60185	2.40468
Pc2113T1C00001089g0000080.1	"Cellulase domain-containing protein"	GDR	6.48123							4.68052
Pc2113T1C00001089g0000090.1	"Cellulase domain-containing protein"	GDR								3.54609	7.37393
Pc2113T1C00001089g0000100.1	"Transmembrane 9 superfamily member"	GDR	4.96188	5.10636	6.42981		6.52277	5.74674	5.88467	5.40285	6.11503
Pc2113T1C00001089g0000110.1	"Aa_trans domain-containing protein"	GDR		5.06421	5.10088		3.49774	3.47588	3.29571	5.83837	2.39342
Pc2113T1C00001089g0000120.1	"SH2 domain-containing protein"	GDR		7.62887	5.22894		4.1654	3.29713	3.64573	5.12414
Pc2113T1C00001089g0000130.1	"DNA ligase"	GDR			3.61323		2.62287			8.72252	5.39098
Pc2113T1C00001089g0000140.1	"Nucleic acid-binding, OB-fold"	GDR		7.13685	5.16052		5.03504	4.24053	4.13913	6.22619	6.71432
Pc2113T1C00001089g0000150.1	"Arsenical-resistance protein"	Inbetween								4.08579	5.40532
Pc2113T1C00001089g0000160.1	"SET domain-containing protein"	Inbetween		5.11236	3.10619		3.19124	2.81803		3.48184	4.3398
Pc2113T1C00001089g0000170.1	"Glycoprotein-N-acetylgalactosamine 3-beta-galactosyltransferase, putative"	GDR		4.69317	3.44854				2.9286	3.74699	4.36557
Pc2113T1C00001089g0000180.1	"Vesicle-fusing ATPase"	GDR	7.93614	8.43805	7.9276		7.41475	6.45311	6.64955	6.80558
Pc2113T1C00001089g0000190.1	"Vesicle-fusing ATPase"	GDR	7.3224	3.53123	5.42692		5.69428	5.14324	5.48732	5.79995	4.93454
Pc2113T1C00001089g0000200.1	"Thimet oligopeptidase"	GDR	5.57663	6.28451	6.5416	8.73666	7.61214	7.03322	6.94713	4.65506
Pc2113T1C00001089g0000210.1	"6-phosphogluconolactonase"	GDR		5.59288	5.37418		7.57585	7.97233	8.12062	4.67
Pc2113T1C00001089g0000220.1	"Ribonuclease"	Inbetween					5.03572	4.31303	4.29853	3.4876
Pc2113T1C00001098g0000010.1	"NAD(P)H dehydrogenase (quinone)"	ND						6.94949	5.99867	3.05822
Pc2113T1C00001098g0000020.1	"G-patch_2 domain-containing protein"	Inbetween					3.54966	3.52182	3.18254	4.37175	4.29881
Pc2113T1C00001098g0000030.1	"Unknown protein"	GDR		3.43047						3.11972
Pc2113T1C00001098g0000040.1	"Ubiquitin carboxyl-terminal hydrolase"	GDR			2.40066	16.2574	2.49578			3.62342	2.49698
Pc2113T1C00001098g0000050.1	"PA domain-containing protein"	Inbetween			4.36366					2.45022
Pc2113T1C00001098g0000060.1	"Pectate lyase"	GSR					2.75012
Pc2113T1C00001098g0000070.1	"Pectate lyase"	GSR					3.10258
Pc2113T1C00001098g0000100.1	"Unknown protein"	GSR			3.42949		4.89337	6.28468	6.57301
Pc2113T1C00001098g0000120.1	"Pectate lyase"	GSR					2.6496	2.401
Pc2113T1C00001098g0000130.1	"Phosphatidylinositol kinase"	GSR	3.76853		3.90364		3.53233	2.74304	2.7279	3.82839	3.48754
Pc2113T1C00001098g0000150.1	"Fe-ADH domain-containing protein"	Inbetween		4.35596	5.07429	9.34968	4.84857	4.89756	4.84667	4.65714	5.60963
Pc2113T1C00001098g0000160.1	"HAD-like domain"	GSR		5.32644	5.70897		6.12465	5.79498	5.27927
Pc2113T1C00001098g0000170.1	"Metalloendopeptidase"	GSR					4.31621	4.29972	3.9419	4.02575	5.05556
Pc2113T1C00001098g0000180.1	"E3 ubiquitin-protein ligase HERC2"	ND								2.67155	2.90471
Pc2113T1C00001099g0000030.1	"U4/U6.U5 tri-snRNP-associated protein"	GDR								2.48778
Pc2113T1C00001099g0000050.1	"Unknown protein"	GDR								2.90683
Pc2113T1C00001099g0000060.1	"Nucleoside diphosphate kinase"	Inbetween								2.99372	3.87887
Pc2113T1C00001099g0000100.1	"Unknown protein"	Inbetween								3.04368	3.25475
Pc2113T1C00001099g0000110.1	"Unknown protein"	Inbetween		5.13275			4.30918	4.74408	4.99133	2.34922	3.03184
Pc2113T1C00001099g0000130.1	"WW domain-containing protein"	Inbetween					2.70946			2.82366	3.25914
Pc2113T1C00001099g0000140.1	"M-phase-specific PLK1-interacting protein-like"	Inbetween						2.88764	2.82932		3.41645
Pc2113T1C00001099g0000150.1	"Unknown protein"	Inbetween						2.63704			2.58483
Pc2113T1C00001099g0000160.1	"Transmembrane protein, putative"	Inbetween	7.55698		3.17909		5.54204	3.86006	4.57176	5.39581
Pc2113T1C00001099g0000170.1	"RED_N domain-containing protein"	GDR			3.19141		3.15563	2.44909	2.65012	2.63149	2.77633
Pc2113T1C00001099g0000180.1	"Nascent polypeptide-associated complex subunit beta"	GDR	9.75807	10.2619	9.02792		9.41663	9.6511	9.72361	8.63651	8.78208
Pc2113T1C00001099g0000190.1	"50S ribosomal protein L23"	GDR	9.13011		2.47572		6.31179	5.86666	6.34367	3.25677	4.09589
Pc2113T1C00001099g0000200.1	"Mediator of RNA polymerase II transcription subunit 18"	Inbetween	8.32959		5.00004		3.39396	3.04372	3.2938	3.48857	3.45575
Pc2113T1C00001099g0000210.1	"Ras-related protein rab-38-like"	GSR					2.39359			4.63988	3.31005
Pc2113T1C00001099g0000260.1	"Orotate phosphoribosyltransferase"	GSR		4.29468	3.7497		4.34818	4.54731	4.57047	4.62761	4.73149
Pc2113T1C00001099g0000270.1	"Vesicle transport protein GOT1B"	Inbetween		6.48593	5.14241		5.64381	5.93665	5.7008	6.43609	6.38955
Pc2113T1C00001099g0000280.1	"GTP cyclohydrolase II"	GDR			3.86794		5.22292	4.95149	5.11062	6.94625	6.60714
Pc2113T1C00001099g0000310.1	"Unknown protein"	GDR			3.77979
Pc2113T1C00001099g0000320.1	"ATP phosphoribosyltransferase"	Inbetween		5.24411	4.31754	9.12668	5.52272	7.19216	6.62265	5.63055	5.81063
Pc2113T1C00001099g0000340.1	"Fn3_like domain-containing protein"	ND		3.95147						4.31204	4.72757
Pc2113T1C00001102g0000010.1	"Isovaleryl-CoA dehydrogenase"	ND		6.65412	5.38162		6.26025	5.68899	5.97366	3.47275	3.55114
Pc2113T1C00001102g0000020.1	"Unknown protein"	Inbetween			6.17807		5.10417	4.26902	4.53306	5.58484	3.81708
Pc2113T1C00001102g0000030.1	"Transcription factor GTE11"	GDR			2.4892					4.14998	3.6102
Pc2113T1C00001102g0000030.2	"Transcription factor GTE11"	GDR		6.40047	3.84235		4.00206	3.28856	3.48151	3.62277
Pc2113T1C00001102g0000040.1	"Unknown protein"	GDR								2.81195
Pc2113T1C00001102g0000050.1	"Protein ENHANCED DISEASE RESISTANCE 2-like"	GDR			4.92339		3.70162	2.67171	2.9212	3.59058
Pc2113T1C00001102g0000060.1	"MBO2, coiled coil flagellar protein"	GDR								2.33052
Pc2113T1C00001102g0000070.1	"MBO2, coiled coil flagellar protein"	GDR								2.43907
Pc2113T1C00001102g0000080.1	"FAD-binding PCMH-type domain-containing protein"	GDR					3.33457	4.21596	3.90998
Pc2113T1C00001102g0000090.1	"FAD-binding PCMH-type domain-containing protein"	GDR			5.16452		3.78677	3.47401	3.53351	3.03801
Pc2113T1C00001102g0000100.1	"C2H2-type domain-containing protein"	GDR					3.56311	3.31663	3.77282	3.33896	6.20514
Pc2113T1C00001102g0000110.1	"Calcium-binding protein 39-like"	GDR		6.52736	3.53783				2.45042	4.44912	5.99645
Pc2113T1C00001102g0000120.1	"PX domain-containing protein"	GDR	7.4139
Pc2113T1C00001102g0000130.1	"PX domain-containing protein"	GDR									3.00803
Pc2113T1C00001102g0000140.1	"ATP-dependent protease ATPase subunit"	GDR		5.09471	4.40415		4.24979	4.69391	4.54005	2.85718	2.40462
Pc2113T1C00001102g0000150.1	"E3 ubiquitin-protein ligase listerin"	GDR								5.40132
Pc2113T1C00001102g0000160.1	"Rad60-SLD_2 domain-containing protein"	GDR					2.51111	2.98789	3.15261	5.17697	4.03326
Pc2113T1C00001102g0000170.1	"Protein kinase-like domain"	GDR								4.45193	2.3683
Pc2113T1C00001102g0000180.1	"SYS1 protein"	GDR			6.33317		3.6886	4.84933	4.64545	4.91884
Pc2113T1C00001102g0000190.1	"MFS domain-containing protein"	GDR					3.52362	2.76162	2.60885
Pc2113T1C00001102g0000200.1	"cGMP-dependent 3"	Inbetween			2.50348						3.83026
Pc2113T1C00001102g0000210.2	"Unknown protein"	GSR			2.34858						2.33156
Pc2113T1C00001102g0000220.1	"cGMP-dependent 3"	Inbetween			3.24905		3.32262	3.17006
Pc2113T1C00001102g0000230.1	"Atg6/Beclin"	GDR		4.0098			4.14933	3.97567	3.81126	4.17172	4.94423
Pc2113T1C00001102g0000240.1	"Bestrophin/UPF0187"	GDR	6.87487		3.68475		3.23342	2.42162	2.51411	3.18446
Pc2113T1C00001102g0000250.1	"Beclin-1-like protein"	GDR					2.63874			2.65965
Pc2113T1C00001102g0000260.1	"DENN domain-containing protein 5B"	GDR			2.97836		2.33336		2.74918	5.57231	5.90506
Pc2113T1C00001102g0000270.1	"Unknown protein"	GDR								5.50336	5.0586
Pc2113T1C00001102g0000280.1	"Kinase protein"	GDR								4.15199	3.48254
Pc2113T1C00001102g0000290.1	"TKL protein kinase"	Inbetween					2.33266			5.49353
Pc2113T1C00001102g0000300.1	"Clamp-binding protein CrfC"	GSR								6.98447
Pc2113T1C00001102g0000310.1	"TKL protein kinase"	Inbetween					2.62836			3.45006
Pc2113T1C00001102g0000320.1	"Dynamin"	Inbetween								6.82442
Pc2113T1C00001102g0000330.1	"Protein kinase domain-containing protein"	GSR								3.04665
Pc2113T1C00001102g0000340.1	"dTMP kinase"	GSR					2.73023		3.0641		4.56953
Pc2113T1C00001102g0000350.1	"Gamma-tubulin complex component 2"	Inbetween		2.79315	3.55942		3.41645	3.20467	2.91191
Pc2113T1C00001102g0000360.1	"Aromatic amino acid hydroxylase, C-terminal"	GDR								3.90765	5.13442
Pc2113T1C00001102g0000370.1	"Phenylalanine-4-hydroxylase"	GDR	5.60514	4.59904	5.60733		4.19615	4.6644	4.9441	4.04803	2.74599
Pc2113T1C00001102g0000380.1	"UV excision repair protein RAD23"	GDR		6.99087	7.07578		6.43756	6.46508	6.40369	5.64326	2.46456
Pc2113T1C00001102g0000390.1	"Mitogen-activated protein kinase"	GDR	7.74505	3.73986						4.07683	2.85969
Pc2113T1C00001102g0000400.1	"Phenylcoumaran benzylic ether reductase PT1"	Inbetween					2.5979
Pc2113T1C00001102g0000410.1	"ACT domain-containing protein"	Inbetween		9.06959	5.68309		5.01601	5.04911	5.13278	4.29567
Pc2113T1C00001102g0000420.1	"ATP-binding Cassette (ABC) Superfamily"	Inbetween			5.36696		5.41172	5.03454	5.08746	4.23761
Pc2113T1C00001121g0000020.1	"Peptidase A1 domain-containing protein"	GDR	5.01271							2.99116
Pc2113T1C00001121g0000050.1	"Peptidase A1 domain-containing protein"	Inbetween			4.88714		3.87682	3.5617	3.7036	5.17015	8.05056
Pc2113T1C00001121g0000080.1	"CTP synthase"	GDR	5.58916		3.14782		3.5341	3.72792	4.0783	3.45502	6.28841
Pc2113T1C00001121g0000090.1	"Nuclear factor NF-kappa-B p105 subunit"	GDR			3.61882		2.63328	2.38199	2.32421
Pc2113T1C00001121g0000090.2	"Nuclear factor NF-kappa-B p105 subunit"	GDR					2.65782	2.90866	3.08991	3.32501	3.88673
Pc2113T1C00001121g0000120.1	"NAD(P)-bd_dom domain-containing protein"	GDR							3.16919	4.72064
Pc2113T1C00001121g0000160.1	"Autophagy-related protein 18"	GDR					3.45446
Pc2113T1C00001121g0000170.1	"UBC core domain-containing protein"	GDR			5.55643		5.7067	5.23836	5.504	5.69308	5.69412
Pc2113T1C00001121g0000180.1	"Peroxisomal multifunctional enzyme"	Inbetween		8.12896	5.04926		10.3107	9.9334	9.92071	3.22361
Pc2113T1C00001121g0000290.1	"RING-CH-type domain-containing protein"	Inbetween		3.73189	6.06498		4.18128	3.29903	2.97892	4.66203	5.45706
Pc2113T1C00001121g0000300.1	"RING-CH-type domain-containing protein"	GDR	5.21832	2.89033	5.35376		4.6241	4.03225	3.92508	5.14232	6.38437
Pc2113T1C00001121g0000310.1	"Photolyase/cryptochrome alpha/beta domain-containing protein"	GDR								2.53253
Pc2113T1C00001121g0000320.1	"Disks large homolog 4"	Inbetween	6.23414	5.06098	5.08137		4.96169	4.45989	4.31222	5.46642	4.32677
Pc2113T1C00001121g0000330.1	"Unknown protein"	ND	5.28196	6.33011	5.3375		6.46025	5.71449	6.01811	7.14664
Pc2113T1C00001126g0000010.1	"Inositol-1-monophosphatase"	ND			3.60871		3.65959	4.69242	4.72167	4.95768	5.18262
Pc2113T1C00001126g0000020.1	"EXS domain-containing protein"	GDR									2.36431
Pc2113T1C00001126g0000030.1	"Ragulator complex protein LAMTOR3"	Inbetween					4.36	3.32305	2.90473	4.2284	2.82139
Pc2113T1C00001126g0000040.1	"Guanine nucleotide-binding protein subunit beta-like protein"	GSR	10.6881	11.215	11.4103	9.91562	10.5609	10.949	10.9443	10.5885	10.5803
Pc2113T1C00001126g0000060.1	"Ubiquitin-60S ribosomal protein L40"	GSR	12.0712	11.6347	12.1199	10.5988	11.295	11.7196	11.6951	11.7691	11.7044
Pc2113T1C00001126g0000070.1	"Unknown protein"	Inbetween									3.86591
Pc2113T1C00001126g0000070.2	"Unknown protein"	Inbetween								2.68451	5.29407
Pc2113T1C00001126g0000080.1	"Thiosulfate sulfurtransferase/rhodanese domain-containing protein 2"	GDR			5.41219		6.6228	5.82865	6.63422		2.79104
Pc2113T1C00001126g0000090.1	"ATP synthase subunit d, mitochondrial"	GDR	7.70333	8.16224	8.55662		9.63567	9.63263	9.6492	6.57215	5.10795
Pc2113T1C00001126g0000100.1	"HIG1 domain-containing protein"	GDR		8.36819	8.33344		8.44949	8.01566	8.19468	6.22857	6.49711
Pc2113T1C00001126g0000110.1	"t-SNARE coiled-coil homology domain-containing protein"	Inbetween			5.59529		5.73015	5.5274	5.29088	6.54451	8.1949
Pc2113T1C00001126g0000120.1	"Crinkler effector protein 63"	GSR			2.55613		3.07992	3.41668	3.328	4.01123	5.03994
Pc2113T1C00001126g0000170.1	"Leucine-rich repeat domain, L domain-like"	Inbetween		3.51873			2.43582	3.87752	3.88021		4.61736
Pc2113T1C00001126g0000180.1	"Unknown protein"	Inbetween			7.47566		5.14092	3.58832	4.39471	4.89556	7.41107
Pc2113T1C00001126g0000190.1	"ULP_PROTEASE domain-containing protein"	GSR			5.1936		4.23332	4.67115	4.67171	5.54409	6.97814
Pc2113T1C00001126g0000210.1	"ULP_PROTEASE domain-containing protein"	Inbetween	4.68596
Pc2113T1C00001126g0000220.1	"ULP_PROTEASE domain-containing protein"	GDR	5.40259
Pc2113T1C00001126g0000250.1	"ULP_PROTEASE domain-containing protein"	GDR	4.13528
Pc2113T1C00001126g0000290.1	"Ribosomal protein L19"	GDR	12.0412	11.6627	12.0485	12.5554	11.8792	12.1352	12.1025	12.355	12.2169
Pc2113T1C00001126g0000300.1	"SAICAR synthetase"	GDR	5.71779		5.03942		4.82553	5.36648	5.74127	5.80217	7.50508
Pc2113T1C00001126g0000310.1	"SAICAR synthetase"	Inbetween		5.77536	3.49254		4.05376	4.86241	4.11662	6.9473	8.01827
Pc2113T1C00001126g0000320.1	"Mitochondrial carnitine/acylcarnitine carrier protein"	Inbetween	8.57019	5.92188	6.84554		9.57065	9.43393	9.20746	6.35153	5.93596
Pc2113T1C00001126g0000330.1	"Mediator of RNA polymerase II transcription subunit 9"	Inbetween			6.83457		3.85908	3.92427	4.21247	4.75421	4.58049
Pc2113T1C00001126g0000340.1	"Magnesium transporter NIPA2"	Inbetween								2.34199
Pc2113T1C00001126g0000350.1	"RWP-RK domain-containing protein"	Inbetween			2.47078		4.7158	4.9275	5.10763	4.44875	2.46554
Pc2113T1C00001126g0000360.1	"Ubiquitin-like domain-containing protein"	Inbetween	7.85874				2.46035		2.3312	4.86789
Pc2113T1C00001126g0000370.1	"LYR motif-containing protein 1"	GDR			5.89329		5.5723	4.80232	5.10125	6.88947	6.46165
Pc2113T1C00001126g0000380.1	"Acyl carrier protein-like"	Inbetween		6.99869	4.67266		4.54208	4.14098	3.85957	7.91456	3.15773
Pc2113T1C00001126g0000390.1	"Prefoldin subunit 3"	Inbetween					3.63234		2.58379	5.91152	4.24524
Pc2113T1C00001126g0000400.1	"Leucine-rich repeat domain, L domain-like"	Inbetween								6.08696	5.04529
Pc2113T1C00001126g0000410.1	"Protein kinase domain-containing protein"	Inbetween		5.27756	3.406		2.59186			3.78049
Pc2113T1C00001126g0000420.1	"Dpy-30 protein"	GDR	8.00933		5.374		6.42595	6.47641	6.64561	9.12843	7.01015
Pc2113T1C00001126g0000430.1	"U6 snRNA-associated Sm-like protein LSm4"	GDR		5.63166	6.52766		6.39123	6.65368	6.3029	5.2008	4.1869
Pc2113T1C00001126g0000440.1	"Ubiquitin-like domain-containing protein"	GDR	9.59654	8.15015	9.64623		9.1201	9.10807	9.03568	7.98971	4.9922
Pc2113T1C00001126g0000450.1	"Protein-tyrosine phosphatase-like"	GDR			3.33332		4.04356	4.51881	4.24222	4.51542
Pc2113T1C00001126g0000460.1	"Tyrosine-protein phosphatase"	Inbetween	6.21315	3.84077	7.14702		5.74042	5.41535	5.39399	6.86588	3.86239
Pc2113T1C00001138g0000020.1	"Unknown protein"	Inbetween						2.97039	2.38666	2.99845	4.51992
Pc2113T1C00001138g0000030.1	"Pre-mRNA-processing factor 40 homolog A"	GDR			2.93987		3.34557	3.33949	2.86814	3.61038	5.16805
Pc2113T1C00001138g0000040.1	"NAD kinase 2"	GDR	5.78615					3.312	2.69904	2.63008	3.32801
Pc2113T1C00001138g0000050.1	"2,3-bisphosphoglycerate-dependent phosphoglycerate mutase"	GDR			2.69234
Pc2113T1C00001138g0000060.1	"Amino acid transporter, transmembrane domain"	GDR		4.56238	5.28801		3.78978	3.848	3.77891	4.69484	3.0411
Pc2113T1C00001138g0000070.1	"Protein SDA1"	GDR		3.87625			2.975	3.37976	3.63256	3.19436	5.0527
Pc2113T1C00001138g0000080.1	"Lysine methyltransferase METTL21E protein"	GDR			2.78532		2.57386	2.88324	3.02209		3.34417
Pc2113T1C00001138g0000090.1	"Yippee domain-containing protein"	GDR			4.79305		3.01194	2.34127	2.46704	4.10627	2.76794
Pc2113T1C00001138g0000100.1	"Small nuclear ribonucleoprotein-associated protein"	GDR	7.19525	6.7515	4.56754		4.76197	5.48454	5.54901	4.06149	4.58615
Pc2113T1C00001138g0000110.1	"RING-type domain-containing protein"	GDR			2.53891	9.50488	5.09601	4.38204	4.09513		2.6975
Pc2113T1C00001138g0000120.1	"Nuclear nucleic acid-binding protein C1D"	GDR					2.91849	3.49869	3.51581	3.26669	4.5806
Pc2113T1C00001138g0000130.1	"Proteasome activator Blm10, mid region"	GDR			2.95111		3.00968		2.49645	2.4775
Pc2113T1C00001138g0000140.1	"Proteasome activator complex subunit 4"	Inbetween			4.36505		4.20879	2.83739	3.51381	4.25178	2.36219
Pc2113T1C00001138g0000150.1	"Proteasome activator complex subunit 4"	GSR			2.8753		3.67294			2.50911
Pc2113T1C00001138g0000160.1	"GlcNac transferase"	Inbetween	6.3983		3.9262		4.54381	4.86656	4.76859	4.1685	8.07944
Pc2113T1C00001138g0000170.1	"Importin subunit alpha-1b"	GDR					3.44909	2.6984	2.82385
Pc2113T1C00001138g0000180.1	"Peptidyl-prolyl cis-trans isomerase-like 2"	GDR					2.80629
Pc2113T1C00001138g0000190.1	"Peptidyl-prolyl cis-trans isomerase"	GDR					2.64845				2.74991
Pc2113T1C00001138g0000200.1	"Cyclin-dependent kinase, putative"	GDR								2.63902	2.32328
Pc2113T1C00001138g0000220.1	"MFS domain-containing protein"	GDR					2.63928				2.97278
Pc2113T1C00001138g0000240.1	"Aa_trans domain-containing protein"	GSR			3.37279		5.43783	6.3513	6.31891	4.83518
Pc2113T1C00001138g0000250.1	"Aa_trans domain-containing protein"	GSR			3.06478		5.80637	6.33579	6.35417	5.13177
Pc2113T1C00001138g0000260.1	"Unknown protein"	GSR								2.65006	3.04452
Pc2113T1C00001138g0000280.1	"DUF1394 domain-containing protein"	Inbetween								2.36714	2.52442
Pc2113T1C00001138g0000290.1	"Unknown protein"	GSR									2.42367
Pc2113T1C00001138g0000300.1	"Aa_trans domain-containing protein"	GSR			2.59651	7.84669	4.67302	5.469	5.48765	4.70699
Pc2113T1C00001138g0000310.1	"Aa_trans domain-containing protein"	GSR			2.70549		5.56887	6.5639	6.29904	4.42104
Pc2113T1C00001138g0000320.1	"DUF4833 domain-containing protein"	Inbetween						2.95486	3.15613	3.93762
Pc2113T1C00001138g0000330.1	"Vacuolar protein sorting-associated protein 45"	GDR		2.70484	5.52881		4.10334	3.47515	3.4912	5.40585	3.52481
Pc2113T1C00001138g0000340.1	"Aa_trans domain-containing protein"	GDR		5.29469	4.39644		2.80756			2.54011	3.35147
Pc2113T1C00001138g0000350.1	"Sulfate Permease (SulP) Family"	GDR			2.36816		2.64107	2.49091	2.63746
Pc2113T1C00001138g0000360.1	"26S proteasome non-ATPase regulatory subunit 1"	GDR		5.7766	4.58075		5.53998	4.97997	5.2415	2.6612
Pc2113T1C00001138g0000370.1	"26S proteasome non-ATPase regulatory subunit 1"	ND	4.79991	6.61631	5.48597		5.82342	4.59479	4.88837	4.08971
Pc2113T1C00001141g0000010.1	"Oxidation resistance protein 1"	ND					3.03114	2.37867		3.63301	2.87737
Pc2113T1C00001141g0000020.1	"Unknown protein"	GDR									3.10345
Pc2113T1C00001141g0000030.1	"Catalase"	GDR			3.36191		4.77615	4.50076	4.60239	3.27283	4.22599
Pc2113T1C00001141g0000040.1	"Histone-lysine N-methyltransferase, putative"	GDR					3.43115	3.58194	3.54813	2.66786	7.09716
Pc2113T1C00001141g0000050.1	"Tetratricopeptide repeat protein 27"	Inbetween		3.23029	2.84755		2.71426		2.46846		5.03534
Pc2113T1C00001141g0000060.1	"Pre-mRNA-splicing factor syf2"	Inbetween			5.03567		4.24723	3.86866	3.61024	5.92504	4.58673
Pc2113T1C00001141g0000070.1	"Pyridoxal 5'-phosphate synthase subunit PdxS"	GDR	6.66017		3.71742		3.78867	4.94309	4.73144
Pc2113T1C00001141g0000080.1	"Transmembrane protein TauE-like"	GDR								5.23151
Pc2113T1C00001141g0000090.1	"SOR_SNZ domain-containing protein"	Inbetween					3.24316	4.46215	4.17544	5.12658
Pc2113T1C00001141g0000110.1	"Periplasmic AppA protein"	Inbetween			3.1501
Pc2113T1C00001141g0000120.1	"Unknown protein"	Inbetween						2.76512	2.48746		2.53455
Pc2113T1C00001141g0000130.1	"Unknown protein"	GDR		4.70665	3.72429		2.43755	2.49238		2.53029	3.05743
Pc2113T1C00001141g0000140.1	"Unknown protein"	GDR									3.64778
Pc2113T1C00001147g0000020.1	"Protein kinase domain-containing protein"	Inbetween		3.97423			2.5472			2.88349
Pc2113T1C00001147g0000030.1	"TPT domain-containing protein"	GDR					2.68325			5.17026
Pc2113T1C00001147g0000040.1	"TPT domain-containing protein"	GDR			3.88288		3.08523	3.51026	2.98044	6.64631
Pc2113T1C00001147g0000050.1	"Serine protease"	GDR	6.22627	7.83969	5.97624		5.17889	4.5824	4.85892	4.8151
Pc2113T1C00001147g0000060.1	"DUF1681 domain-containing protein"	Inbetween								4.57548	3.86513
Pc2113T1C00001147g0000070.1	"Unknown protein"	GSR								2.42111	4.30368
Pc2113T1C00001147g0000090.1	"Amb_all domain-containing protein"	GSR						3.95471	4.23406
Pc2113T1C00001147g0000100.1	"Membrane protein"	Inbetween		6.45093	7.75638		6.33733	5.85482	5.99858	5.9486	5.34201
Pc2113T1C00001147g0000110.1	"L51_S25_CI-B8 domain-containing protein"	Inbetween	8.42903	9.75064	8.12962		9.07562	8.78252	9.03391	6.6492	4.97558
Pc2113T1C00001147g0000180.1	"Amb_all domain-containing protein"	GSR						3.02936	4.5911
Pc2113T1C00001147g0000190.1	"Amb_all domain-containing protein"	GSR		5.34285				4.1832	5.70529
Pc2113T1C00001147g0000200.1	"Pectin lyase F"	Inbetween						2.62185	2.66488
Pc2113T1C00001147g0000210.1	"Amb_all domain-containing protein"	GDR							3.02977
Pc2113T1C00001147g0000220.1	"Unknown protein"	GDR								5.52027
Pc2113T1C00001147g0000230.1	"HTH CENPB-type domain-containing protein"	GDR			2.48728			2.67583	2.47802	2.32825
Pc2113T1C00001147g0000270.1	"Protein kinase domain-containing protein"	GDR								5.07107	5.00019
Pc2113T1C00001147g0000280.1	"PDZ domain-containing protein"	GDR		3.93971	4.3322		4.85861	4.70531	4.62564	4.2872	4.85435
Pc2113T1C00001147g0000290.1	"Unknown protein"	GDR			3.95871
Pc2113T1C00001147g0000300.1	"STE/STE11 protein kinase"	GDR								3.01121	2.82561
Pc2113T1C00001147g0000310.1	"Protein kinase domain-containing protein"	GDR			4.55496		3.02244	2.53525	2.70254	4.40508	4.77422
Pc2113T1C00001147g0000320.1	"Unknown protein"	GDR			4.74377		4.12989	4.07693	4.24278	5.93659	7.06298
Pc2113T1C00001147g0000330.1	"HU-CCDC81_euk_2 domain-containing protein"	Inbetween			5.19005		3.40483	2.74986	3.76089	3.0907
Pc2113T1C00001147g0000340.1	"Sodium/glucose cotransporter 5"	GSR			3.14148		3.08637	3.31066	3.45112	4.11711
Pc2113T1C00001149g0000010.1	"Myosin-like protein"	ND			3.01451
Pc2113T1C00001149g0000010.2	"Myosin-like protein"	ND			2.85941		5.64388	4.93431	5.11967	5.22749	9.33931
Pc2113T1C00001149g0000020.1	"Myosin-like protein"	Inbetween	9.28701				6.09376	5.75613	5.6657	5.93801	10.3578
Pc2113T1C00001149g0000030.1	"RANBP2-like and GRIP domain-containing protein 8"	Inbetween	4.9692	2.76117	2.88455		3.44945	2.55552	2.83667	3.86783	5.50038
Pc2113T1C00001149g0000030.2	"RANBP2-like and GRIP domain-containing protein 8"	Inbetween								2.44813	4.13668
Pc2113T1C00001149g0000040.1	"Aquaporin"	Inbetween			9.06046		6.37922
Pc2113T1C00001149g0000050.1	"Protein kinase domain-containing protein"	Inbetween			5.11679		3.88881	3.65774	3.80507	4.14444	4.42499
Pc2113T1C00001149g0000060.1	"WRKY transcription factor 19"	Inbetween								7.87431
Pc2113T1C00001149g0000070.1	"Ankyrin repeat domain-containing protein 13B"	Inbetween								2.49754
Pc2113T1C00001149g0000080.1	"Unknown protein"	Inbetween								4.28893
Pc2113T1C00001149g0000090.1	"26S proteasome non-ATPase regulatory subunit 10-like protein"	GSR								2.32236
Pc2113T1C00001149g0000100.1	"Ammonium transporter Rh type"	Inbetween	7.24518	5.24119	4.33827		6.87265	4.90494	3.87208	4.35806
Pc2113T1C00001149g0000110.1	"Rab-GAP TBC domain-containing protein"	Inbetween								4.93799	4.66597
Pc2113T1C00001149g0000120.1	"Pectinesterase"	GSR						8.84986	8.29762		4.25565
Pc2113T1C00001149g0000130.1	"Triosephosphate isomerase"	GSR	8.38382	8.35425	8.47777		8.83988	8.14487	8.06904	10.1827	5.58998
Pc2113T1C00001149g0000140.1	"Zinc finger, RING/FYVE/PHD-type"	GSR					4.1355	3.20975	3.28305	4.68224	3.9492
Pc2113T1C00001149g0000150.1	"RING finger protein 150"	Inbetween			6.63285		5.3352	4.89596	4.96424	6.12297	6.00449
Pc2113T1C00001149g0000160.1	"PX domain-containing protein"	GDR	5.1073		5.09417		5.5665	4.53983	4.85994	8.2006	5.80158
Pc2113T1C00001149g0000170.1	"AB hydrolase-1 domain-containing protein"	GDR					5.10037	6.13244	5.84344	5.01167
Pc2113T1C00001149g0000190.1	"AB hydrolase-1 domain-containing protein"	GDR		4.72216			6.9141	6.99327	6.84406	3.46953
Pc2113T1C00001149g0000200.1	"AB hydrolase-1 domain-containing protein"	GDR	8.59057	6.66129	3.09699		7.71464	7.30119	7.34189	3.86702
Pc2113T1C00001149g0000210.1	"AB hydrolase-1 domain-containing protein"	GDR					7.58843	5.73861	5.82714		2.90402
Pc2113T1C00001149g0000220.1	"AB hydrolase-1 domain-containing protein"	Inbetween			3.23412		5.13927	4.78787	5.4429
Pc2113T1C00001149g0000240.1	"Alpha/Beta hydrolase fold"	Inbetween					5.15281	5.92736	5.92921		3.31773
Pc2113T1C00001149g0000250.1	"AB hydrolase-1 domain-containing protein"	GDR			6.81922
Pc2113T1C00001149g0000260.1	"AB hydrolase-1 domain-containing protein"	ND		3.66625	5.04263		6.4125	5.38431	5.3397	5.80973
Pc2113T1C00001168g0000020.1	"3-hydroxy-3-methylglutarate-CoA lyase"	GDR			4.90216		3.94199	4.33898	4.01843	3.47297	4.39872
Pc2113T1C00001168g0000030.1	"DUF21 domain-containing protein"	GDR			3.22396		4.30246	4.59842	5.07518	3.13426	6.99918
Pc2113T1C00001168g0000040.1	"DUF21 domain-containing protein"	Inbetween		6.34422	5.05419		4.26509	4.44523	4.93828	2.77947	7.39715
Pc2113T1C00001168g0000060.1	"Pectinesterase"	GSR						2.4529	3.83544
Pc2113T1C00001168g0000100.1	"CNNM transmembrane domain-containing protein"	Inbetween		6.44183				5.44316	4.76592	7.45576	3.68932
Pc2113T1C00001168g0000110.1	"12-oxophytodienoate reductase 3"	GDR			2.87655		4.48758	3.55301	4.08661	6.4523	6.32261
Pc2113T1C00001168g0000120.1	"Unknown protein"	GDR								3.62588
Pc2113T1C00001168g0000130.1	"Aspartyl protease family A22B, putative"	GDR								6.14403
Pc2113T1C00001168g0000140.1	"Aspartyl protease"	Inbetween	6.92674	7.77643	4.94394		6.18032	6.46723	6.51986	5.95179	9.62984
Pc2113T1C00001168g0000150.1	"Phosphatidylinositol 4-kinase"	GSR		6.76827	4.77865		4.61169	4.07559	4.84718	4.60366	4.70257
Pc2113T1C00001168g0000160.1	"Unknown protein"	GSR		8.20233	5.18258		4.7192	5.17292	4.49139	7.52721	8.85229
Pc2113T1C00001168g0000170.1	"ALMS_motif domain-containing protein"	GSR			4.94517		2.48576	2.64059	3.1713	2.97543	2.5957
Pc2113T1C00001168g0000180.1	"ALMS_motif domain-containing protein"	GSR		4.89265	3.12829						3.5199
Pc2113T1C00001168g0000210.1	"Acetyl-coenzyme A synthetase"	GSR	8.18754	7.05655	2.81092		3.54536	3.22857	2.77654	3.84418	6.52371
Pc2113T1C00001174g0000030.1	"Ankyrin repeat-containing domain"	GDR					3.02306			3.86132
Pc2113T1C00001174g0000040.1	"ANK_REP_REGION domain-containing protein"	GDR	6.15796	4.90903			3.82747			7.68712
Pc2113T1C00001174g0000050.1	"ANK_REP_REGION domain-containing protein"	Inbetween					3.53286			5.87411
Pc2113T1C00001174g0000060.1	"ANK_REP_REGION domain-containing protein"	GSR								2.61706
Pc2113T1C00001174g0000070.1	"ANK_REP_REGION domain-containing protein"	Inbetween								6.16087
Pc2113T1C00001178g0000010.1	"Pectate lyase"	ND							3.33166
Pc2113T1C00001178g0000020.1	"Pectate lyase"	GSR							3.42362
Pc2113T1C00001178g0000040.1	"Unknown protein"	GDR								4.50354
Pc2113T1C00001178g0000050.1	"HTH CENPB-type domain-containing protein"	Inbetween			2.48728			2.63453	2.49182	2.52474
Pc2113T1C00001178g0000090.1	"Amb_all domain-containing protein"	Inbetween						2.51812
Pc2113T1C00001178g0000120.1	"Protein kinase domain-containing protein"	ND								5.55565	5.46188
Pc2113T1C00001186g0000010.1	"Mitochodrial transcription termination factor"	ND						4.27617	2.9916
Pc2113T1C00001186g0000020.1	"Gamma-aminobutyric acid receptor subunit beta-3"	Inbetween								2.58932
Pc2113T1C00001186g0000040.1	"Calcium-transporting ATPase 1"	GSR	5.22623		5.31959		6.41347	3.97001	5.18191
Pc2113T1C00001186g0000050.1	"Calcium-transporting ATPase, putative"	Inbetween			4.21267		3.99634		3.23979
Pc2113T1C00001186g0000060.1	"Calcium-transporting ATPase, putative"	GDR			2.45811		5.00299	2.37083	3.79213
Pc2113T1C00001186g0000070.1	"Calcium-transporting ATPase 1"	Inbetween			6.12837		6.36713	3.97333	5.38755	2.52626
Pc2113T1C00001186g0000080.1	"Calcium-transporting ATPase, putative"	Inbetween			4.0976		5.21012	2.98541	3.98265
Pc2113T1C00001186g0000090.1	"Rhamnogalacturonan endolyase"	GDR					4.56792	6.22594	6.34302
Pc2113T1C00001186g0000100.1	"Very-long-chain 3-oxoacyl-CoA reductase"	GDR		2.43706				3.24027	3.69696
Pc2113T1C00001186g0000120.1	"Neurotransmitter-gated ion-channel ligand-binding domain"	GDR					2.61174			2.49136
Pc2113T1C00001186g0000120.2	"Neurotransmitter-gated ion-channel ligand-binding domain"	GDR		4.98414			2.48786	2.70086	3.23805	3.94431	4.52066
Pc2113T1C00001186g0000130.1	"Neurotransmitter-gated ion-channel ligand-binding domain"	GDR			3.6806		3.9199	2.72083	3.42486	4.36147	3.87073
Pc2113T1C00001186g0000140.1	"Unknown protein"	Inbetween			5.04265		2.58975			3.76126
Pc2113T1C00001186g0000150.1	"Gamma-aminobutyric acid receptor subunit beta-3"	GSR			4.41949
Pc2113T1C00001186g0000160.1	"Protocadherin protein"	Inbetween						2.32208
Pc2113T1C00001186g0000170.1	"Protocadherin protein"	GDR						2.75431
Pc2113T1C00001186g0000180.1	"C2 domain-containing protein"	Inbetween			4.7348		4.64845	4.65908	4.39709	4.55686
Pc2113T1C00001186g0000190.1	"MYND-type domain-containing protein"	Inbetween								3.45987	4.59436
Pc2113T1C00001186g0000200.1	"Nucleotide-diphospho-sugar transferase"	ND								2.6918	3.29048
Pc2113T1C00001188g0000010.1	"GPI transamidase subunit PIG-U"	ND			4.70911		3.80575	3.26941	3.95727	4.03419	3.24389
Pc2113T1C00001188g0000020.1	"Eukaryotic translation initiation factor 3 subunit M"	Inbetween	4.73737	4.4906	6.0098		6.29082	6.65863	6.50137	5.38839	6.58058
Pc2113T1C00001188g0000030.1	"AGC/PKG protein kinase"	Inbetween					4.3168	3.38559	3.32721	4.4249	6.9189
Pc2113T1C00001188g0000040.1	"AGC/PKG protein Kinase"	ND					2.59848			3.61444	6.69421
Pc2113T1C00001205g0000030.1	"Soluble NSF attachment protein 29"	GDR								2.48556	4.47456
Pc2113T1C00001205g0000040.1	"Kinesin-like protein"	GDR								2.55722	2.37333
Pc2113T1C00001205g0000050.1	"Kinesin-like protein"	GDR								3.76886
Pc2113T1C00001205g0000060.1	"Kinesin-like protein"	Inbetween								3.21237
Pc2113T1C00001205g0000080.1	"Glycoprotein-N-acetylgalactosamine 3-beta-galactosyltransferase 1"	GDR					2.43957	3.42877	3.2489		4.19123
Pc2113T1C00001205g0000110.1	"HUN domain-containing protein"	GDR								2.56867	2.74982
Pc2113T1C00001205g0000120.1	"23S rRNA (Uracil-5-)-methyltransferase RumA"	GDR		3.256	3.11213		3.23412	3.74429	3.61504	3.03844	6.6653
Pc2113T1C00001205g0000130.1	"PWI domain-containing protein"	GDR						2.49072	3.13662	3.58751	4.47803
Pc2113T1C00001205g0000150.1	"Protein kinase domain-containing protein"	GDR								3.05507	3.65257
Pc2113T1C00001205g0000160.1	"Protein kinase domain-containing protein"	GDR							2.49718	4.02317	5.16286
Pc2113T1C00001205g0000170.1	"PWI domain-containing protein"	GDR								2.69619	3.91637
Pc2113T1C00001205g0000180.1	"PWI domain-containing protein"	GDR			5.3306		4.17777	3.46733	3.67035	3.57773	4.17943
Pc2113T1C00001205g0000190.1	"WD repeat-containing protein 74"	Inbetween		5.62436			2.38366	3.87441	4.11505	3.41655	5.42396
Pc2113T1C00001205g0000230.1	"Cystathionine gamma-lyase"	Inbetween	7.46988	8.43011	5.79091		6.15468	5.36866	5.75255	3.54295	4.08607
Pc2113T1C00001205g0000240.1	"TPR_REGION domain-containing protein"	GDR									2.51263
Pc2113T1C00001205g0000260.1	"Ankyrin repeat-containing domain"	GDR								5.36878	10.3582
Pc2113T1C00001205g0000270.1	"Exonuclease domain-containing protein"	GDR					2.48855		2.84183	3.10642	4.42842
Pc2113T1C00001205g0000280.1	"Serine/threonine protein kinase"	GDR								3.29477	3.72919
Pc2113T1C00001205g0000290.1	"RNA polymerase-associated protein LEO1"	GDR		4.04798	5.49118		4.75925	4.51091	4.9179	5.09287	5.22222
Pc2113T1C00001205g0000300.1	"Unknown protein"	GDR					4.2964	3.90755	4.33458	3.83371	3.76757
Pc2113T1C00001205g0000310.1	"Unknown protein"	GDR	5.25419				3.35827	3.02608	3.118	4.14737	5.92851
Pc2113T1C00001205g0000320.1	"AAA domain-containing protein"	GDR	4.9796	4.35256			3.42462	3.75636	3.5313	2.53782	7.79221
Pc2113T1C00001205g0000330.1	"Ankyrin repeat domain-containing protein 16"	Inbetween		7.42759	4.87211		3.87523	2.94867	3.13181	5.02739	2.43875
Pc2113T1C00001205g0000410.1	"Acyltransferase"	GSR					2.64127
Pc2113T1C00001205g0000420.1	"Acyltransferase"	Inbetween		6.91984			3.00973	2.47116	3.08671	3.24925
Pc2113T1C00001205g0000440.1	"Coatomer subunit epsilon"	GDR		4.93247	5.51368		4.96202	4.70306	4.9266	4.59087
Pc2113T1C00001205g0000450.1	"Actin-related protein 2/3 complex subunit 3"	Inbetween			3.52691		5.86342	5.83231	5.92268	6.40094	2.81833
Pc2113T1C00001205g0000470.1	"LRAT domain-containing protein"	Inbetween		4.16905						4.44858
Pc2113T1C00001205g0000490.1	"Phosphatidate phosphatase"	ND								4.68818	3.83037
Pc2113T1C00001211g0000040.1	"Peptidase_M28 domain-containing protein"	Inbetween			5.18799		2.43819		2.61428		3.10262
Pc2113T1C00001211g0000090.1	"Unknown protein"	GSR		6.86314	5.40353		5.3201	5.56151	5.10208	7.96	2.82448
Pc2113T1C00001240g0000010.1	"Protein kinase domain-containing protein"	ND								3.46931
Pc2113T1C00001240g0000040.1	"Abhydrolase_3 domain-containing protein"	GDR			4.53058					3.64329
Pc2113T1C00001240g0000050.1	"RNA helicase"	Inbetween					2.61708	2.55254			4.50156
Pc2113T1C00001240g0000070.1	"Unknown protein"	GSR									2.48958
Pc2113T1C00001240g0000080.1	"Unknown protein"	GSR					3.04953	4.43439	4.30771	3.72386	4.77697
Pc2113T1C00001249g0000020.1	"ABC1 domain-containing protein"	Inbetween		8.95735		10.8834	6.64585	9.21637	9.6107		4.13391
Pc2113T1C00001249g0000030.1	"Atypical/ABC1 protein kinase"	GDR	8.23007				3.19127	3.236	3.21718	4.34169	6.25812
Pc2113T1C00001249g0000040.1	"Unknown protein"	GDR								3.18601
Pc2113T1C00001249g0000050.1	"DUF1394 domain-containing protein"	GDR	8.47671							4.70223
Pc2113T1C00001249g0000060.1	"IU_nuc_hydro domain-containing protein"	GDR		5.03036			4.75938	4.48906	3.84015		3.62686
Pc2113T1C00001249g0000070.1	"Methyltransferase-like protein"	GDR	6.46114				3.07587	3.7276	4.02999	3.53936	4.45584
Pc2113T1C00001249g0000080.1	"Gluconolactonase"	GDR					3.20542			3.43349
Pc2113T1C00001249g0000080.2	"Gluconolactonase"	GDR		5.78677						3.45498
Pc2113T1C00001249g0000090.1	"Exocyst subunit Exo70 family protein"	GDR			3.22037		3.43676		2.37856	4.11399
Pc2113T1C00001249g0000100.1	"CMP-sialic acid transporter 4"	GDR					3.02305	2.37085	2.73538	3.532	3.5959
Pc2113T1C00001249g0000110.1	"WW domain-containing protein"	GDR			5.38985		5.40405	4.72077	4.89863	5.35164	4.95555
Pc2113T1C00001249g0000110.2	"WW domain-containing protein"	GDR		4.24802	6.32178		4.26755	4.29849	4.18615	5.62218	4.74405
Pc2113T1C00001249g0000120.1	"Cytosolic arginine sensor for mTORC1 subunit 1"	GDR		6.90987	3.53753		2.66249	3.93056	3.92298	4.61864	4.89324
Pc2113T1C00001249g0000130.1	"High-affinity nitrate transporter 2.2"	GDR		7.3753	6.16571		4.1551	3.86469	4.09296	5.21431	5.17137
Pc2113T1C00001249g0000140.1	"WW domain-containing protein"	GDR	5.33886		4.29505		4.64347	4.90276	4.69469	5.53103	6.34522
Pc2113T1C00001249g0000150.1	"Vacuolar protein sorting-associated protein 29"	GDR	6.96073		6.189		5.40781	5.36748	5.06362	5.04619
Pc2113T1C00001249g0000160.1	"UDP-N-acetylglucosamine transporter"	GDR		7.31942	2.59165		3.82754	4.40865	4.67682	5.38918	5.90672
Pc2113T1C00001249g0000170.1	"Protein phosphatase methylesterase 1"	GDR		5.83598	6.21278		4.93137	5.25676	4.89146	5.20258	5.78946
Pc2113T1C00001249g0000180.1	"THO complex subunit 2"	GDR			4.22571		3.3018	4.09297	3.86436	5.2767	7.46546
Pc2113T1C00001249g0000190.1	"THO complex subunit 2"	GDR		4.42974	4.47449		4.59682	2.89749	3.07618	4.12663	4.23541
Pc2113T1C00001249g0000200.1	"THO complex subunit 2"	GDR			4.35547		3.91766	3.7908	3.6432	4.33744	4.96
Pc2113T1C00001249g0000210.1	"[Acyl-carrier-protein] S-malonyltransferase"	GDR		6.54219	5.19066		4.78673	4.88248	4.95082	5.16372	6.01941
Pc2113T1C00001249g0000220.1	"BAR domain-containing protein"	GDR	8.13692	7.96764	7.76828	11.3533	8.64506	8.60758	8.66238	5.88787	6.89796
Pc2113T1C00001249g0000240.1	"Armadillo-type fold"	GDR					2.48644		2.32418
Pc2113T1C00001249g0000250.1	"MI domain-containing protein"	GDR		5.36974	3.07319		4.60194	3.33093	3.55121	4.71267
Pc2113T1C00001249g0000260.1	"MI domain-containing protein"	GDR			4.01278	8.1225	5.42446	4.88335	4.94289	4.82123	3.41455
Pc2113T1C00001249g0000270.1	"Trichohyalin-like protein"	Inbetween								4.65317
Pc2113T1C00001249g0000280.1	"YbaK/aminoacyl-tRNA synthetase-associated domain"	Inbetween					4.85097	4.55512	4.3637	3.52337
Pc2113T1C00001249g0000390.1	"Unknown protein"	Inbetween								2.63974
Pc2113T1C00001249g0000400.1	"Unknown protein"	Inbetween								4.09673
Pc2113T1C00001249g0000410.1	"Protein kinase-like domain"	GDR			5.39062		3.44734			6.01297	2.78301
Pc2113T1C00001249g0000420.1	"Protein kinase domain-containing protein"	GDR			4.65803					5.30799	2.87674
Pc2113T1C00001249g0000430.1	"Protein kinase-like domain"	GDR								2.54884
Pc2113T1C00001249g0000440.1	"Unc-50 protein"	GDR						2.84471	2.84911	2.52567
Pc2113T1C00001249g0000450.1	"GPI-anchored leucine-rich lipoprotein"	Inbetween		4.23441	4.63233	9.10091	5.19022	6.2077	6.10606
Pc2113T1C00001249g0000460.1	"FACT complex subunit SSRP1"	Inbetween			2.75287		4.39572	4.07287	4.26547	4.20869	6.51376
Pc2113T1C00001249g0000470.1	"RING-type domain-containing protein"	Inbetween			3.08405						2.55854
Pc2113T1C00001249g0000480.1	"Oxidored_FMN domain-containing protein"	Inbetween			5.25907		4.11342	5.07333	5.08459	2.81361
Pc2113T1C00001249g0000490.1	"RING-type domain-containing protein"	Inbetween		3.6136	2.66516		4.13232	3.47937	3.78562	4.76584	4.88581
Pc2113T1C00001249g0000500.1	"EH domain-containing protein"	Inbetween								2.5184
Pc2113T1C00001249g0000520.1	"OTU domain-containing protein"	Inbetween					2.95387	3.30096	3.44402	2.39838	2.44173
Pc2113T1C00001249g0000530.1	"RRM domain-containing protein"	Inbetween			3.25738		3.92075	4.20701	3.6849	3.35043	5.22617
Pc2113T1C00001249g0000540.1	"Eukaryotic rRNA processing"	GDR			2.47562		4.07649	4.70047	4.71479	4.56722	6.61956
Pc2113T1C00001249g0000570.1	"Pectate lyase"	ND						2.34598	2.77376
Pc2113T1C00001270g0000030.1	"Oxysterol-binding protein 9"	Inbetween	8.50669	9.64588	6.9814		9.15707	9.20038	9.00049	5.20281	2.93827
Pc2113T1C00001270g0000040.1	"TAFII55_N domain-containing protein"	GDR	5.19701		2.50239		4.08295	3.20981	3.64229	3.22929	3.23471
Pc2113T1C00001270g0000050.1	"Multidrug resistance-associated protein 1"	GDR		2.62753	3.72887		2.56722	3.99097	2.57927
Pc2113T1C00001270g0000060.1	"Multidrug resistance-associated protein 1"	GDR			2.62005		4.02069	2.74432	3.48511	3.9961	4.25077
Pc2113T1C00001270g0000080.1	"Aste57867_661 protein"	Inbetween		4.7692						4.54936
Pc2113T1C00001270g0000090.1	"Alanine--glyoxylate transaminase"	GDR						2.61072			3.59633
Pc2113T1C00001270g0000100.1	"ANK_REP_REGION domain-containing protein"	GDR		5.40612	5.98473		5.56491	5.10392	5.35387	5.23248	3.42102
Pc2113T1C00001270g0000110.2	"ANK_REP_REGION domain-containing protein"	GDR								3.39183	2.49896
Pc2113T1C00001270g0000140.1	"Unknown protein"	GSR			5.69316		3.49907	3.02084	3.63533	3.01124
Pc2113T1C00001270g0000150.1	"Calcium-activated potassium channel subunit alpha-1"	GSR								2.33967
Pc2113T1C00001270g0000160.1	"Sec1 family domain-containing protein MIP3"	Inbetween			2.49646		2.9051	2.45153	2.45623	2.33554
Pc2113T1C00001270g0000170.1	"Unknown protein"	GDR			3.68072		3.69658	4.42071	4.25349	3.40565	3.30179
Pc2113T1C00001270g0000190.1	"ADP/ATP translocase"	GDR					2.54284	3.30324	2.98026
Pc2113T1C00001270g0000210.1	"Lysine--tRNA ligase"	Inbetween					3.44085	3.24668	3.57346
Pc2113T1C00001270g0000220.1	"Protein kinase, putative"	GDR			5.91532		4.09083	4.06214	3.83689		5.10142
Pc2113T1C00001270g0000230.1	"Radial spoke head protein 4 A"	GDR			2.49716					2.786	5.22655
Pc2113T1C00001272g0000010.1	"Zz type zinc finger domain containing protein"	ND									3.12395
Pc2113T1C00001272g0000020.1	"Digestive organ expansion factor, predicted"	GDR									2.81933
Pc2113T1C00001272g0000030.1	"U3 small nucleolar RNA-associated protein 25"	Inbetween	5.40249					3.14807	2.43538	3.23506	4.97242
Pc2113T1C00001272g0000090.1	"Glutathione peroxidase"	Inbetween					2.84035	2.47736	3.68335	2.59853	4.59199
Pc2113T1C00001272g0000130.1	"DNA replication licensing factor MCM2"	Inbetween								2.59199
Pc2113T1C00001272g0000160.1	"Unknown protein"	GSR									3.31571
Pc2113T1C00001272g0000170.1	"KIF-binding protein"	GSR								3.34863
Pc2113T1C00001272g0000190.1	"Unknown protein"	GSR			3.91313		3.76397	4.05252	4.11726	3.90147	5.00708
Pc2113T1C00001272g0000200.1	"Phosphoribosyltransferase-like"	Inbetween			2.48205		3.16897	3.80016	3.87736	3.25288	3.81281
Pc2113T1C00001272g0000210.1	"Reticulocyte-binding protein 2 a"	GDR		4.11865	4.56835			2.51494	2.79502	4.69995	3.45136
Pc2113T1C00001272g0000220.1	"Splicing factor, arginine/serine-rich, putative"	GDR	7.06995		5.91897		3.97989	3.65619	3.8108	4.4055	3.19243
Pc2113T1C00001272g0000230.1	"Vacuolar protein sorting-associated protein 26"	ND			4.12378		4.08845	4.14647	4.1257	4.37545	2.87078
Pc2113T1C00001287g0000010.1	"Palmitoyltransferase"	ND					4.07568	3.47168	4.12544
Pc2113T1C00001287g0000030.1	"Unknown protein"	GSR									4.62972
Pc2113T1C00001287g0000040.1	"Palmitoyltransferase"	Inbetween			4.41543		3.01679	2.91566	2.7911	3.94908	4.35178
Pc2113T1C00001287g0000050.1	"Calreticulin"	Inbetween	6.93998	7.21968	7.65702	9.31518	8.69215	8.79332	8.808	7.28819	7.3059
Pc2113T1C00001287g0000060.1	"Dihydrolipoyl dehydrogenase"	GSR		4.22529	3.03775					3.17133	3.90271
Pc2113T1C00001288g0000010.1	"Mitochondrial carrier family"	ND			4.01322		4.73745	4.08405	4.23827	3.94467	5.3136
Pc2113T1C00001288g0000020.1	"Calpain-7"	GSR								2.62592	3.98743
Pc2113T1C00001288g0000030.1	"Calpain-7"	Inbetween									3.07618
Pc2113T1C00001288g0000040.1	"Fibronectin type-III domain-containing protein"	GDR	7.68128	7.52064	7.50969		7.79223	8.18108	8.3865	7.14482	8.18836
Pc2113T1C00001288g0000050.1	"Fibronectin type-III domain-containing protein"	GDR		6.52212	5.89131		4.6101	4.52127	4.47418	5.71001	4.9458
Pc2113T1C00001288g0000060.1	"RNA polymerase I-specific transcription initiation factor RRN3"	GDR									2.42763
Pc2113T1C00001288g0000070.1	"RNA polymerase I-specific transcription initiation factor RRN3"	GDR			3.96601		3.56891	3.54372	3.33398	2.71976	3.22945
Pc2113T1C00001288g0000080.1	"Telomerase-binding protein EST1A"	ND					3.41542	3.22798	3.31079	4.00798	4.17795
Pc2113T1C00001289g0000010.1	"Intraflagellar transport protein 52"	ND								3.19427
Pc2113T1C00001289g0000020.1	"Enhancer of rudimentary homolog"	GDR	7.69712	7.50028	7.80517		7.07965	7.04261	7.14778	5.87246	6.06751
Pc2113T1C00001289g0000030.1	"Elongin-C"	GDR			5.77215		5.10454	5.28855	4.33008	4.69521	2.34546
Pc2113T1C00001289g0000060.1	"DUF1084 domain-containing protein"	GDR					2.47844
Pc2113T1C00001289g0000080.1	"Unknown protein"	GDR		5.37036
Pc2113T1C00001289g0000090.1	"Unknown protein"	GDR					2.7389				4.04068
Pc2113T1C00001289g0000100.1	"DUF1084 domain-containing protein"	GDR		5.55606
Pc2113T1C00001289g0000110.1	"DUF1084 domain-containing protein"	GDR			4.03509			3.24585
Pc2113T1C00001289g0000120.1	"Unknown protein"	GDR					3.51705	5.21749	5.0793	3.12777	4.83547
Pc2113T1C00001289g0000130.1	"Golgi apparatus membrane protein TVP15"	GDR	7.5499		6.66559		5.39884	5.15541	5.26264	7.89734	8.8465
Pc2113T1C00001289g0000140.1	"Cytochrome P450"	Inbetween					3.13239	2.74462	2.37053
Pc2113T1C00001289g0000150.1	"Cytochrome P450"	Inbetween			3.81837		4.93838	4.76682	5.64924
Pc2113T1C00001289g0000160.1	"Cytochrome P450"	Inbetween					3.22571	2.55967	3.24831
Pc2113T1C00001289g0000180.1	"Adenylate kinase"	Inbetween						3.95884	3.65598
Pc2113T1C00001289g0000190.1	"Thioredoxin domain-containing protein"	GDR					2.472
Pc2113T1C00001289g0000200.1	"50S ribosomal protein L15"	GDR			5.22766		5.22683	5.73683	5.41558	3.28399	2.81697
Pc2113T1C00001289g0000210.1	"3-ketodihydrosphingosine reductase"	GDR		3.12002	4.41464		3.3155	3.35875	3.29634	2.68545
Pc2113T1C00001289g0000220.1	"AlNc14C4G539"	GDR					4.1942		3.23627	2.85007
Pc2113T1C00001289g0000230.1	"Unknown protein"	GDR					2.61513			2.47075	2.34291
Pc2113T1C00001289g0000250.1	"acidPPc domain-containing protein"	GDR								3.0307
Pc2113T1C00001289g0000260.1	"acidPPc domain-containing protein"	Inbetween			3.90634		4.01166	2.46254	2.84553
Pc2113T1C00001289g0000270.1	"acidPPc domain-containing protein"	Inbetween					2.43503			2.60153	3.039
Pc2113T1C00001289g0000280.1	"NADH dehydrogenase [ubiquinone] iron-sulfur protein 5-B"	GDR		6.56098	6.90634		7.73958	7.44755	7.48889	5.34038	3.82971
Pc2113T1C00001289g0000290.1	"Protein kinase domain-containing protein"	GDR								4.60335
Pc2113T1C00001289g0000300.1	"Mannose-6-phosphate isomerase"	GDR					2.65613	3.12791	2.62463	3.7449
Pc2113T1C00001289g0000310.1	"HIT-type domain-containing protein"	GDR			4.70861		2.343	3.03331	3.22597	2.34439	3.17906
Pc2113T1C00001289g0000320.1	"ATP-dependent Clp protease proteolytic subunit"	GDR		5.38679	4.35468		4.64721	4.3507	4.54312
Pc2113T1C00001289g0000330.1	"ATP-dependent Clp protease proteolytic subunit"	GDR					5.36939	4.09278	4.16113
Pc2113T1C00001289g0000340.1	"Mitochondrial inner membrane protease subunit 1"	GDR		8.55421	9.16634		8.19601	8.30396	8.334	6.54009	5.44179
Pc2113T1C00001289g0000360.1	"Mitochondrial inner membrane protease subunit"	GDR						3.17446	2.9562
Pc2113T1C00001289g0000380.1	"Membrane protein"	GDR								5.53122	4.88307
Pc2113T1C00001289g0000390.1	"Mitochondrial inner membrane protease subunit"	GDR	7.25254				3.74526	3.52784	4.17275	4.39429	3.84941
Pc2113T1C00001289g0000400.1	"ELMO domain-containing protein"	GDR								2.93006
Pc2113T1C00001289g0000410.1	"ELMO domain-containing protein"	GDR			3.90293					3.20605
Pc2113T1C00001289g0000430.1	"Coiled-coil domain-containing protein 24"	Inbetween		3.67312
Pc2113T1C00001289g0000450.1	"ADP-ribosylation factor protein"	GDR								3.07038
Pc2113T1C00001289g0000460.1	"Soluble calcium-activated nucleotidase 1"	ND			3.12191		3.00515	2.54707	3.14486	3.52131	4.36538
Pc2113T1C00001311g0000090.1	"Actin-related protein 2/3 complex subunit 1"	GSR			4.70398		3.1497	2.7363	3.0937	2.45682	3.15564
Pc2113T1C00001311g0000100.1	"Unknown protein"	GSR		6.31418				3.78362	4.35407
Pc2113T1C00001311g0000140.1	"Phospholipase D"	Inbetween								3.06827	4.49901
Pc2113T1C00001311g0000150.1	"Unknown protein"	Inbetween									5.10646
Pc2113T1C00001311g0000170.1	"Phospholipase D"	Inbetween									3.74483
Pc2113T1C00001311g0000190.1	"Malate dehydrogenase"	GDR									3.3039
Pc2113T1C00001311g0000210.1	"Caltractin"	Inbetween					2.92483		2.51322		3.84682
Pc2113T1C00001311g0000240.1	"Unknown protein"	Inbetween								2.39279	4.37048
Pc2113T1C00001311g0000250.1	"Transcriptional regulator ATRX"	GSR					2.56031	3.48804	2.50733	3.03546	5.84459
Pc2113T1C00001311g0000260.1	"DNA repair and recombination protein RAD54-like"	Inbetween					2.48528	2.42141		2.94391	5.00215
Pc2113T1C00001311g0000270.1	"Multidrug/Oligosaccharidyl-lipid/Polysaccharide (MOP) Flippase Superfamily"	GDR			3.77982		5.21103	3.53834	3.89375	4.89429
Pc2113T1C00001320g0000010.1	"Protein THEM6"	ND			4.8231		4.77422	5.23506	4.87729	2.81349
Pc2113T1C00001320g0000030.1	"AN1-type domain-containing protein"	Inbetween		8.49435	6.94489		7.08812	6.44809	6.87972	9.65041	7.40662
Pc2113T1C00001320g0000040.1	"ULP_PROTEASE domain-containing protein"	Inbetween			4.45618					2.51249
Pc2113T1C00001320g0000050.1	"CAMK/CAMK2 protein kinase"	GDR			4.82688		3.28649		2.90799	3.49417	3.43691
Pc2113T1C00001320g0000130.1	"Proliferating cell nuclear antigen"	Inbetween		7.35178	5.65896		5.09206	5.85843	5.84162	7.28216	9.52936
Pc2113T1C00001320g0000140.1	"Aa_trans domain-containing protein"	GDR			4.53977		3.44763	3.6519	3.47364	3.16052	3.40333
Pc2113T1C00001320g0000150.1	"Pre-mRNA-processing factor 17"	GDR					3.35981	3.50825	3.22416	3.77009	2.56533
Pc2113T1C00001320g0000160.1	"HTH myb-type domain-containing protein"	GDR	7.2396		4.6873		4.85608	3.1827	3.17356	10.2384	7.20394
Pc2113T1C00001320g0000170.1	"HTH myb-type domain-containing protein"	Inbetween								8.35379
Pc2113T1C00001320g0000180.1	"E3 ubiquitin-protein ligase RING1"	Inbetween		4.28773	5.30062		3.49359		2.41413	6.71021	2.82876
Pc2113T1C00001320g0000190.1	"HTH myb-type domain-containing protein"	GDR					4.12209	3.85486	3.67269	7.46091
Pc2113T1C00001320g0000200.1	"Phox homologous domain"	GDR								4.06888
Pc2113T1C00001320g0000210.1	"Patatin like protein"	GDR								2.78415
Pc2113T1C00001320g0000230.1	"Pirin"	GDR	9.09124				6.46647	7.24846	6.89708	4.76604	5.3156
Pc2113T1C00001320g0000240.1	"Pirin"	Inbetween					4.49353	4.70559	4.04033		4.38646
Pc2113T1C00001320g0000250.1	"Pirin"	GSR	8.06636				4.71307	5.61587	5.14665	3.40936	3.94949
Pc2113T1C00001335g0000010.1	"Pirin-like protein"	ND					3.19053	3.85833	3.68895		3.09283
Pc2113T1C00001335g0000060.1	"Unknown protein"	Inbetween			6.38703		4.69251	4.88938	4.81784	3.69447	3.27417
Pc2113T1C00001335g0000070.1	"Carbonic anhydrase"	Inbetween					5.62595	3.98337	5.23168	5.35261
Pc2113T1C00001335g0000080.1	"AGC protein kinase"	GDR	4.12713	3.67481			4.01768	3.69114	3.89166	4.98324	7.00824
Pc2113T1C00001335g0000090.1	"Aldo_ket_red domain-containing protein"	GDR			3.0273		2.53632	2.46377
Pc2113T1C00001335g0000110.1	"HEME_HALOPEROXIDASE domain-containing protein"	GSR						4.87027	4.94893	4.15187	8.68629
Pc2113T1C00001335g0000120.1	"PAS domain-containing protein"	Inbetween	6.75886	5.81802	5.476		6.19379	6.62981	6.69009	7.34991	8.42876
Pc2113T1C00001335g0000130.1	"PDZ domain-containing protein"	Inbetween	6.32987	2.9048	5.6629		4.88391	3.66769	4.19583	6.58341
Pc2113T1C00001335g0000160.1	"ZZ-type domain-containing protein"	GSR						3.1969	2.57189	4.27761	4.22726
Pc2113T1C00001335g0000170.1	"HTH myb-type domain-containing protein"	GSR								4.63984
Pc2113T1C00001335g0000180.1	"HTH myb-type domain-containing protein"	Inbetween								6.8273
Pc2113T1C00001335g0000190.1	"HTH myb-type domain-containing protein"	GDR					2.68249		2.41921	6.92053
Pc2113T1C00001335g0000210.1	"HTH myb-type domain-containing protein"	Inbetween								2.37449
Pc2113T1C00001335g0000220.1	"Magnesium-dependent phosphatase-1"	GDR					2.62899	2.38938			2.60516
Pc2113T1C00001335g0000230.1	"Magnesium-dependent phosphatase-1"	Inbetween			3.67284		3.63571	4.83995	5.29		3.27942
Pc2113T1C00001335g0000240.1	"Magnesium-dependent phosphatase-1"	Inbetween		3.96479	2.40478		2.74019		2.66546
Pc2113T1C00001335g0000260.1	"Magnesium-dependent phosphatase-1"	Inbetween	6.95886	6.92861	4.16295		4.29047	3.41108	3.70205	3.49035
Pc2113T1C00001335g0000270.2	"Unknown protein"	GDR									2.52686
Pc2113T1C00001335g0000280.1	"Rubis-subs-bind domain-containing protein"	Inbetween					4.56678		3.32836	2.44357
Pc2113T1C00001335g0000310.1	"Zinc finger, RING/FYVE/PHD-type"	ND			3.051		3.21909		2.32218	5.37806
Pc2113T1C00001340g0000030.1	"ADP-ribosylation factor family"	GDR		6.9546	2.71878						2.78259
Pc2113T1C00001340g0000040.1	"Unknown protein"	Inbetween					2.97679	2.93767	2.82384	3.61336	4.39842
Pc2113T1C00001340g0000050.1	"Acyl-CoA desaturase"	Inbetween								4.33509
Pc2113T1C00001340g0000060.1	"FA_desaturase domain-containing protein"	GDR								2.89445
Pc2113T1C00001340g0000070.1	"Unknown protein"	GDR								3.69021	3.46454
Pc2113T1C00001340g0000090.1	"Unknown protein"	Inbetween			5.15402		4.08667	2.41191		3.20667	5.1971
Pc2113T1C00001340g0000090.2	"Unknown protein"	Inbetween	6.86148	4.5214			2.96436		2.50261	3.38946	5.41838
Pc2113T1C00001340g0000100.1	"Unknown protein"	GDR			4.56128					2.40542	5.21129
Pc2113T1C00001340g0000110.1	"Protein kinase"	GDR			5.43498		4.05169	2.64686	2.55879	2.63664	6.00163
Pc2113T1C00001340g0000120.1	"Unknown protein"	ND			5.47899		3.4595
Pc2113T1C00001343g0000010.1	"Formylglycinamide ribonucleotide amidotransferase"	ND					4.61869	3.58584	3.68297	3.61735	4.69762
Pc2113T1C00001343g0000020.1	"ADP-dependent glucokinase"	GSR	6.77055	8.73958	4.34325		5.2154	5.00021	5.27603	4.59766	2.96798
Pc2113T1C00001343g0000030.1	"Alpha/Beta hydrolase fold"	Inbetween								6.52804
Pc2113T1C00001343g0000040.1	"Alpha/Beta hydrolase fold"	GDR			8.91846		7.31036	4.94751	6.30085	8.72805
Pc2113T1C00001343g0000050.1	"Ribonuclease P/MRP protein subunit POP5"	GDR			3.76573		5.72324	5.93335	5.85954
Pc2113T1C00001343g0000060.1	"HECT domain-containing protein"	GDR			4.17743		3.66018	2.47076	3.26801	2.68573
Pc2113T1C00001343g0000070.1	"HECT E3 ubiquitin ligase"	GDR			4.73685		4.56913	3.50198	3.92214	3.28837
Pc2113T1C00001343g0000080.1	"Ribonuclease P/MRP protein subunit POP5"	GDR		4.28509	4.29979		5.04087	5.12491	5.14522	3.22664
Pc2113T1C00001343g0000090.1	"Alpha/Beta hydrolase fold"	GDR								3.26908
Pc2113T1C00001343g0000100.1	"Alpha/Beta hydrolase fold"	GDR								4.50109
Pc2113T1C00001343g0000110.1	"TBPIP domain-containing protein"	Inbetween			6.0125		4.19959	3.51472	3.93653	4.50193	4.48326
Pc2113T1C00001343g0000140.1	"CAMK/CDPK protein Kinase"	GSR			2.75822				3.01778	4.392	4.74803
Pc2113T1C00001343g0000150.1	"Calcium-dependent protein kinase, putative"	Inbetween		3.80166			3.8208	3.2479	3.80204	5.89155	6.49633
Pc2113T1C00001343g0000160.1	"Unknown protein"	GDR					2.72161	2.65479	3.82673	2.91029
Pc2113T1C00001343g0000170.1	"Peptide deformylase"	GDR			5.37125		2.8733	3.80511	3.57832	2.72352	3.88288
Pc2113T1C00001343g0000180.1	"Tubby C-terminal-like domain"	GDR					3.42786			2.83868	3.83365
Pc2113T1C00001343g0000190.1	"Tubby C-terminal-like domain"	GDR					3.29209	3.62901	2.73478	2.83166	3.62653
Pc2113T1C00001343g0000200.1	"Tubby C-terminal-like domain"	ND	8.20389	4.14204	4.79475		4.83384	4.53976	4.74171	6.38572	7.27666
Pc2113T1C00001347g0000020.1	"Cytochrome b561 domain-containing protein"	Inbetween	9.25771				5.45642	3.37324	4.93165	3.613
Pc2113T1C00001347g0000030.1	"Ubiquitin-like domain-containing protein"	Inbetween			4.13417		4.31084	3.21244	3.1926	3.60871	4.96385
Pc2113T1C00001347g0000050.1	"GAF domain-containing protein"	GDR									3.25851
Pc2113T1C00001347g0000060.1	"PepX_C domain-containing protein"	GDR		2.83745	4.05363		4.59695	5.93272	5.51914		5.32757
Pc2113T1C00001347g0000070.1	"Cytochrome b561 domain-containing protein"	Inbetween						2.3705	2.60977
Pc2113T1C00001347g0000120.1	"Eukaryotic translation initiation factor 4 gamma 2"	GDR			3.09176		3.82569	4.34578	4.28525	3.5046	6.15656
Pc2113T1C00001347g0000130.1	"C2 domain-containing protein"	Inbetween	5.80691		2.62093		3.35107	3.06696	3.0836	3.7588	2.85704
Pc2113T1C00001347g0000140.1	"C2 domain-containing protein"	Inbetween			3.4756		2.52585			2.43422
Pc2113T1C00001347g0000150.1	"Unknown protein"	Inbetween						2.53632	2.48514
Pc2113T1C00001347g0000160.1	"Unknown protein"	GSR		3.62433				3.33706			3.30781
Pc2113T1C00001347g0000170.1	"Unknown protein"	GSR						2.96758
Pc2113T1C00001347g0000180.1	"Unknown protein"	GSR						3.69079
Pc2113T1C00001347g0000190.1	"Unknown protein"	GSR						3.53972
Pc2113T1C00001347g0000200.1	"Unknown protein"	GSR						4.27443
Pc2113T1C00001347g0000220.1	"Peptidyl-prolyl cis-trans isomerase"	GDR		8.31712	7.89114		7.18918	7.76717	7.68683	5.25641
Pc2113T1C00001347g0000230.1	"Cilia- and flagella-associated protein 36"	GDR						3.40395	2.70492	4.44628
Pc2113T1C00001347g0000240.1	"Aldehyde dehydrogenase"	GDR		4.21951	3.07055		6.75448	5.56855	5.27969	2.88715
Pc2113T1C00001347g0000240.2	"Aldehyde dehydrogenase"	GDR		3.95644			4.61262	3.68909	3.41384
Pc2113T1C00001375g0000050.1	"Retrotrans_gag domain-containing protein"	GSR					2.63403				4.08808
Pc2113T1C00001381g0000120.1	"Peptidase S74 domain-containing protein"	Inbetween	3.14481
Pc2113T1C00001393g0000030.1	"Adenosylhomocysteinase"	GDR	7.47705	6.74312	3.95484		6.64554	7.26261	7.39451	6.79336	8.69224
Pc2113T1C00001393g0000040.1	"Adenosylhomocysteinase"	GDR	9.29711	7.72336	5.53458		7.17889	8.11348	8.1233	6.63993	9.06309
Pc2113T1C00001393g0000050.1	"t-SNARE coiled-coil homology domain-containing protein"	GDR								5.16692	2.5329
Pc2113T1C00001393g0000060.1	"WD40-repeat-containing domain"	GDR									3.93592
Pc2113T1C00001393g0000070.1	"THUMP domain-containing protein"	Inbetween	6.75717							2.66813	2.8591
Pc2113T1C00001393g0000080.1	"Clathrin light chain"	Inbetween					3.26128	3.04878	3.33907	3.16647
Pc2113T1C00001393g0000090.1	"Clathrin light chain"	Inbetween					2.76017	3.06717	3.43573	2.35288
Pc2113T1C00001393g0000120.1	"X8 domain-containing protein"	GDR			5.06158		5.67224	4.41116	4.50436	4.44547
Pc2113T1C00001393g0000130.1	"Glucan 1,3-beta-glucosidase, putative"	Inbetween			4.37848		4.99143	3.64653	3.71306	4.39574
Pc2113T1C00001393g0000140.1	"X8 domain-containing protein"	Inbetween			4.08568			3.9908	4.90095	3.47847
Pc2113T1C00001393g0000150.1	"X8 domain-containing protein"	ND							3.01243
Pc2113T1C00001393g0000150.2	"X8 domain-containing protein"	ND	4.45454					2.71973	3.55458
Pc2113T1C00001411g0000030.1	"ANK_REP_REGION domain-containing protein"	GSR			3.53667
Pc2113T1C00001411g0000050.1	"Autophagy-related protein 101"	Inbetween			3.56526
Pc2113T1C00001411g0000100.1	"Autophagy-related protein 101"	Inbetween					3.13811	2.34266	3.32949	3.32308	2.65703
Pc2113T1C00001411g0000110.1	"RING-type domain-containing protein"	GDR						2.697	2.91313	2.66345	4.91433
Pc2113T1C00001411g0000130.1	"HECT E3 ubiquitin ligase, putative"	Inbetween		5.3375	4.05273		4.28997	3.78083	3.60249	6.37605	5.99304
Pc2113T1C00001411g0000160.1	"O-methyltransferase"	Inbetween			2.93277		3.24019		3.12131
Pc2113T1C00001411g0000180.1	"Inactive ubiquitin carboxyl-terminal hydrolase, putative"	Inbetween			3.08284
Pc2113T1C00001411g0000200.1	"Protein kinase, putative"	GDR		4.9727							3.88225
Pc2113T1C00001419g0000030.1	"NEDD8-activating enzyme E1 catalytic subunit"	Inbetween			4.19583		4.31631	3.66352	3.73526	3.59158
Pc2113T1C00001419g0000050.1	"Helicase ATP-binding domain-containing protein"	GSR									3.10988
Pc2113T1C00001419g0000060.1	"Amino acid transporter"	Inbetween	7.32234							5.20483	4.51214
Pc2113T1C00001419g0000070.1	"MFS domain-containing protein"	GDR		2.32675	4.80716		3.16217	2.56158	2.3516	4.54996	4.46976
Pc2113T1C00001419g0000080.1	"COP9 signalosome complex subunit 2"	ND			2.90904		4.17593	2.97589	3.02492	3.01809
Pc2113T1C00001420g0000010.1	"Unknown protein"	ND		7.8911	3.15097		3.32847		2.61389	2.95192
Pc2113T1C00001420g0000020.1	"DNA-directed RNA polymerase I, II, and III subunit RPABC5"	GDR					5.83719	6.63808	6.73976	5.26443	7.08623
Pc2113T1C00001420g0000040.1	"Calmodulin"	GDR	6.53235		4.88694		3.54324	2.54094		4.64158	2.73805
Pc2113T1C00001420g0000050.1	"40S ribosomal protein S17"	GDR	9.74085	8.93498	10.6033	10.5737	10.221	10.384	10.423	9.89907	10.1321
Pc2113T1C00001420g0000060.1	"Nucleic acid-binding, OB-fold"	GDR					4.71604	3.2789	4.22813
Pc2113T1C00001420g0000080.1	"HTH myb-type domain-containing protein"	Inbetween	9.01759	6.76558	7.04065		6.64011	6.32205	6.60072	8.02109	3.5513
Pc2113T1C00001420g0000090.1	"HTH myb-type domain-containing protein"	Inbetween	7.1904	9.63007	9.19412		7.48124	7.67243	7.96339	8.99757	4.84959
Pc2113T1C00001420g0000100.1	"Extracellular Glycine-rich protein"	GSR	8.52144	7.01018							3.69452
Pc2113T1C00001420g0000110.1	"Glycine-rich protein"	Inbetween	8.08585	8.63853							3.25531
Pc2113T1C00001420g0000120.1	"Importin subunit alpha"	GDR		6.05177	3.49531		4.94097	4.48694	4.61853	4.71871
Pc2113T1C00001420g0000130.1	"Dynein light chain roadblock"	Inbetween			3.80782		2.84824	2.64		3.30683
Pc2113T1C00001420g0000140.1	"ANK_REP_REGION domain-containing protein"	GSR					3.59431
Pc2113T1C00001420g0000170.1	"BHLH domain-containing protein"	GSR					3.65008	4.54124	4.39051	2.57442
Pc2113T1C00001420g0000180.1	"Oxidored_FMN domain-containing protein"	GSR	5.71691	7.31264	4.48458		8.34876	7.40833	7.38074	2.42681
Pc2113T1C00001420g0000190.1	"RRM domain-containing protein"	GSR			5.36791		4.62834	3.98581	4.12274	2.63321
Pc2113T1C00001420g0000200.1	"Protein notum homologue"	GSR					5.56079	4.24273	2.41492
Pc2113T1C00001420g0000220.1	"Short chain dehydrogenase"	GSR					2.95561	5.4433	5.13922
Pc2113T1C00001420g0000230.1	"VPS9 domain-containing protein"	Inbetween			2.89686					4.10156	4.6012
Pc2113T1C00001420g0000240.1	"Tetratricopeptide repeat"	GDR			3.81311		3.26893		2.74063
Pc2113T1C00001420g0000250.1	"Short chain dehydrogenase"	GDR						3.67118	4.01233
Pc2113T1C00001420g0000260.1	"Unknown protein"	GDR									5.18093
Pc2113T1C00001420g0000270.1	"FAD_binding_3 domain-containing protein"	GDR						2.53194	3.29252	5.35296
Pc2113T1C00001420g0000280.1	"FAD_binding_3 domain-containing protein"	Inbetween					2.99749		3.05564	4.60426
Pc2113T1C00001420g0000290.1	"Peptidase_M48 domain-containing protein"	ND								3.58031
Pc2113T1C00001422g0000030.1	"Peroxisomal 2,4-dienoyl-CoA reductase"	Inbetween		7.21647	5.9082	9.8639	9.33089	9.1439	8.94339	4.78118
Pc2113T1C00001422g0000040.1	"Membrane protein"	GDR	7.94549	6.40751	5.93096		6.18315	6.28874	6.30709	5.90014	3.4679
Pc2113T1C00001422g0000050.1	"Ubiquitin carboxyl-terminal hydrolase"	GDR	6.65619	4.00763	4.8615		3.92017	4.3536	3.86731	5.70161	7.83197
Pc2113T1C00001422g0000060.1	"Temptin"	GDR	9.48772	11.652	10.3669		10.4774	10.7626	10.797	7.77688	7.49856
Pc2113T1C00001422g0000070.1	"60s acidic ribosomal protein p1"	GDR	10.9414	11.8526	12.0494		11.2832	11.5183	11.6409	11.2266	11.0746
Pc2113T1C00001422g0000080.1	"Abnormal spindle microcephaly-associated protein"	Inbetween					3.2504				3.27553
[truncated: 13,724 more rows]
